# Supplementary material for: Organoid-based single-cell spatiotemporal gene expression landscape of human embryonic development and hematopoiesis
Source: Signal Transduct Target Ther. 2023 Jun 2;8:230. doi: 10.1038/s41392-023-01455-y (PMC10235070; doi:10.1038/s41392-023-01455-y)
Supplement: Supplementary file 2 — Supplementary Table 1 [file 41392_2023_1455_MOESM2_ESM.xlsx]

## Sheet: Sheet1
Sample information for scRNA-seq and spatial RNA-seq
Sample	Name	Day	Strategy	Cell line	Cell/spot numbers
1	scrnaseq-d08	D08	10X 3'Chromium	M1-EPSC	3124
2	scrnaseq-d15	D15	10X 3'Chromium	M1-EPSC	8350
3	scrnaseq-d18	D18	10X 3'Chromium	M1-EPSC	10700
4	spatial-d15-a1	D15	10X Visium	M1-EPSC	417
5	spatial-d15-b1	D15	10X Visium	M1-EPSC	715
6	spatial-d15-c1	D15	10X Visium	M1-EPSC	832
7	spatial-d15-d1	D15	10X Visium	M1-EPSC	1217
8	scrnaseq-d04	D04	10X 3'Chromium	C5-EPSC	7292
