# Supplementary material for: Organoid-based single-cell spatiotemporal gene expression landscape of human embryonic development and hematopoiesis
Source: Signal Transduct Target Ther. 2023 Jun 2;8:230. doi: 10.1038/s41392-023-01455-y (PMC10235070; doi:10.1038/s41392-023-01455-y)
Supplement: Supplementary file 3 — Supplementary Table 2 [file 41392_2023_1455_MOESM3_ESM.xlsx]

## Sheet: Sheet1
	p_val	avg_log2FC	pct.1	pct.2	p_val_adj	cluster	gene
1	0	1.1597	0.976	0.797	0	Ery	HBZ
2	0	1.09243	0.974	0.595	0	Ery	HBA1
3	0	1.01632	0.824	0.299	0	Ery	HBA2
4	0	0.988082	0.682	0.126	0	Ery	AHSP
5	0	0.814231	0.963	0.325	0	Ery	GYPA
6	0	0.812912	0.999	0.787	0	Ery	BLVRB
7	0	0.806615	0.994	0.513	0	Ery	MYL4
8	0	0.786859	0.904	0.255	0	Ery	ALAS2
9	0	0.749278	0.951	0.312	0	Ery	KLF1
10	0	0.747275	0.951	0.413	0	Ery	LMO2
11	0	0.740834	0.922	0.687	0	Ery	HBE1
12	0	0.707301	0.998	0.825	0	Ery	HBG1
13	0	0.707255	0.726	0.29	0	Ery	HIST1H1B
14	0	0.680896	0.923	0.422	0	Ery	TFRC
15	0	0.659216	1	0.945	0	Ery	HBG2
16	0	0.653583	0.986	0.495	0	Ery	GYPB
17	0	0.639188	0.821	0.288	0	Ery	MYC
18	0	0.618764	0.997	0.703	0	Ery	GYPC
19	0	0.617661	0.951	0.547	0	Ery	PCLAF
20	0	0.614068	0.841	0.386	0	Ery	CENPF
21	0	0.607123	0.875	0.43	0	Ery	TYMS
22	0	0.605803	0.967	0.563	0	Ery	UROD
23	0	0.588095	0.958	0.826	0	Ery	HIST1H4C
24	0	0.585562	0.761	0.328	0	Ery	TPX2
25	0	0.582854	0.954	0.725	0	Ery	HMGB2
26	0	0.581497	0.816	0.266	0	Ery	PVT1
27	0	0.573063	0.943	0.703	0	Ery	DUT
28	0	0.561952	0.929	0.589	0	Ery	APOC1
29	0	0.556709	0.708	0.221	0	Ery	MKI67
30	0	0.547628	0.853	0.269	0	Ery	FECH
31	0	0.5192	0.994	0.795	0	Ery	PA2G4
32	0	0.518664	0.818	0.494	0	Ery	HIST1H1D
33	0	0.515478	0.823	0.39	0	Ery	MCM3
34	0	0.505826	0.858	0.339	0	Ery	CDT1
35	0	0.503958	0.774	0.26	0	Ery	RNASE1
36	0	0.490987	0.658	0.257	0	Ery	TOP2A
37	0	0.490592	0.926	0.58	0	Ery	MGST1
38	0	0.489705	0.851	0.393	0	Ery	MCM7
39	0	0.486667	0.867	0.46	0	Ery	SMC4
40	0	0.484748	0.732	0.243	0	Ery	ITGA4
41	0	1.68677	0.902	0.49	0	Mk	PF4
42	0	1.67574	0.867	0.455	0	Mk	PPBP
43	0	1.35821	0.911	0.286	0	Mk	GP9
44	0	1.33481	0.647	0.077	0	Mk	CLEC1B
45	0	1.32517	0.796	0.179	0	Mk	GP1BB
46	0	1.26033	0.708	0.246	0	Mk	PLEK
47	0	1.2022	0.726	0.134	0	Mk	THBS1
48	0	1.1827	0.887	0.338	0	Mk	F2R
49	0	1.15209	0.914	0.465	0	Mk	CMTM5
50	0	1.07901	0.678	0.202	0	Mk	GNG11
51	0	1.07876	0.802	0.198	0	Mk	RAB27B
52	0	1.06649	0.75	0.056	0	Mk	DAPP1
53	0	1.04176	0.622	0.072	0	Mk	PDZK1IP1
54	0	1.01935	0.849	0.215	0	Mk	MTURN
55	0	0.989455	0.725	0.188	0	Mk	TUBB1
56	0	0.980689	0.937	0.664	0	Mk	LIMS1
57	0	0.97424	0.791	0.193	0	Mk	CNST
58	0	0.965462	0.666	0.115	0	Mk	NRGN
59	0	0.958826	0.932	0.468	0	Mk	LAT
60	0	0.953482	0.81	0.242	0	Mk	RGS18
61	0	0.951517	0.851	0.396	0	Mk	ARHGAP18
62	0	0.943345	0.78	0.273	0	Mk	HCST
63	0	0.935991	0.837	0.429	0	Mk	RUFY1
64	0	0.93004	0.706	0.1	0	Mk	CXCL3
65	0	0.923146	0.651	0.038	0	Mk	TMEM40
66	0	0.911731	0.78	0.356	0	Mk	CAVIN2
67	0	0.903368	0.682	0.137	0	Mk	TUBA4A
68	0	0.885106	0.877	0.53	0	Mk	VCL
69	0	0.876719	0.764	0.307	0	Mk	ACRBP
70	0	0.876477	0.872	0.469	0	Mk	FERMT3
71	0	0.866805	0.928	0.597	0	Mk	TGFB1
72	0	0.865081	0.587	0.192	0	Mk	LGALSL
73	0	0.858627	0.938	0.585	0	Mk	RAB32
74	0	0.830275	0.625	0.138	0	Mk	MMRN1
75	0	0.827483	0.845	0.407	0	Mk	C2orf88
76	0	0.81951	0.709	0.142	0	Mk	MEIS1
77	0	0.813518	0.927	0.608	0	Mk	MPP1
78	0	0.812498	0.545	0.039	0	Mk	ITGB3
79	0	0.808263	0.726	0.229	0	Mk	MYLK
80	0	0.804258	0.827	0.417	0	Mk	ICAM2
81	0	1.8707	0.977	0.131	0	NE-like	SFRP2
82	0	1.69607	0.98	0.171	0	NE-like	GPC3
83	0	1.36316	0.993	0.271	0	NE-like	IGFBP2
84	0	1.29843	1	0.377	0	NE-like	MDK
85	0	1.2956	0.977	0.312	0	NE-like	ID3
86	0	1.19905	0.988	0.45	0	NE-like	ID1
87	0	1.17964	0.798	0.094	0	NE-like	CNTNAP2
88	0	1.08347	0.798	0.066	0	NE-like	CRABP1
89	0	1.07099	0.953	0.282	0	NE-like	METRN
90	0	1.0516	0.807	0.065	0	NE-like	TPBG
91	0	1.04432	0.844	0.117	0	NE-like	SFRP1
92	0	1.03473	0.896	0.126	0	NE-like	COL2A1
93	0	1.03335	0.612	0.071	0	NE-like	CCL2
94	0	1.00556	0.938	0.192	0	NE-like	CSRP2
95	0	0.994284	0.854	0.083	0	NE-like	CDH2
96	0	0.96375	0.805	0.049	0	NE-like	RMST
97	0	0.963238	0.758	0.014	0	NE-like	SIX3
98	0	0.942773	0.981	0.519	0	NE-like	RCN2
99	0	0.94212	0.896	0.25	0	NE-like	PRTG
100	0	0.925488	0.976	0.453	0	NE-like	MARCKS
101	0	0.90596	0.723	0.012	0	NE-like	PAX6
102	0	0.896992	0.8	0.088	0	NE-like	ARL4C
103	0	0.883868	0.667	0.073	0	NE-like	PMEL
104	0	0.883832	0.807	0.163	0	NE-like	HES4
105	0	0.855444	0.835	0.147	0	NE-like	CRABP2
106	0	0.853471	0.796	0.153	0	NE-like	TMSB15A
107	0	0.828489	0.639	0.085	0	NE-like	WLS
108	0	0.804251	0.687	0.06	0	NE-like	CPE
109	0	0.798489	0.96	0.472	0	NE-like	MARCKSL1
110	0	0.788097	0.786	0.127	0	NE-like	AKAP12
111	0	0.78674	0.716	0.051	0	NE-like	SOX2
112	0	0.775169	0.761	0.196	0	NE-like	FZD3
113	0	0.773847	0.675	0.031	0	NE-like	CDH6
114	0	0.767117	0.995	0.63	0	NE-like	BST2
115	0	0.76448	0.668	0.042	0	NE-like	ZIC2
116	0	0.754422	0.581	0.012	0	NE-like	GRP
117	0	0.754396	0.97	0.764	0	NE-like	LMAN1
118	0	0.752169	0.777	0.118	0	NE-like	TUBB2B
119	0	0.750646	0.683	0.112	0	NE-like	RBP1
120	0	0.749547	0.676	0.07	0	NE-like	ZNF503
121	0	0.555547	0.981	0.624	0	MEP	GYPB
122	0	0.500651	0.985	0.668	0	MEP	GIHCG
123	0	0.448054	0.837	0.391	0	MEP	HDC
124	0	0.433772	0.996	0.737	0	MEP	ARHGDIB
125	2.61836e-292	0.428712	0.902	0.499	7.08501e-288	MEP	GYPA
126	0	0.425012	0.991	0.689	0	MEP	GMFG
127	2.27951e-201	0.416774	0.929	0.697	6.16814e-197	MEP	PRG2
128	0	0.416393	1	0.916	0	MEP	S100A4
129	9.3373e-294	0.409538	0.619	0.294	2.52658e-289	MEP	ALDH1A1
130	0	0.40864	0.637	0.23	0	MEP	DHRS9
131	0	0.394759	0.887	0.526	0	MEP	PYCARD
132	0	0.392582	0.903	0.619	0	MEP	CTNNBL1
133	4.99368e-247	0.381638	0.97	0.687	1.35124e-242	MEP	AIF1
134	1.74345e-305	0.372034	0.727	0.416	4.71759e-301	MEP	FAM117A
135	9.61304e-267	0.359248	0.916	0.571	2.60119e-262	MEP	RHAG
136	0	0.358794	0.857	0.467	0	MEP	LYZ
137	3.64057e-159	0.350994	0.977	0.641	9.85102e-155	MEP	MYL4
138	1.44152e-246	0.347305	0.766	0.434	3.90061e-242	MEP	CYTL1
139	4.88629e-245	0.34264	0.991	0.729	1.32218e-240	MEP	LYL1
140	2.43167e-246	0.339565	0.681	0.394	6.57986e-242	MEP	TMEM164
141	9.51433e-237	0.33637	0.854	0.53	2.57448e-232	MEP	ITM2A
142	1.11088e-282	0.33027	0.969	0.754	3.00592e-278	MEP	VAMP8
143	1.46472e-272	0.328002	0.728	0.401	3.96338e-268	MEP	CELF2
144	5.47176e-196	0.326263	0.938	0.608	1.4806e-191	MEP	NCF4
145	6.08893e-272	0.323953	0.934	0.66	1.6476e-267	MEP	LIMD2
146	7.71795e-262	0.323415	0.62	0.316	2.0884e-257	MEP	NOSTRIN
147	4.66059e-208	0.319553	0.783	0.506	1.26111e-203	MEP	SERPINB1
148	2.58875e-183	0.317829	0.714	0.476	7.00489e-179	MEP	RFK
149	3.95243e-280	0.316606	0.504	0.223	1.06949e-275	MEP	REC8
150	1.19713e-240	0.316473	0.847	0.516	3.23932e-236	MEP	MEF2C
151	2.75272e-266	0.309931	0.771	0.457	7.44858e-262	MEP	SULT1A1
152	1.72886e-225	0.309022	0.804	0.444	4.67812e-221	MEP	LST1
153	1.07752e-185	0.307148	0.704	0.425	2.91566e-181	MEP	PVT1
154	4.89597e-187	0.305191	0.954	0.599	1.3248e-182	MEP	TYROBP
155	2.74988e-135	0.304712	0.929	0.752	7.4409e-131	MEP	ISG15
156	2.70963e-278	0.303383	0.958	0.766	7.33198e-274	MEP	SNHG8
157	0	0.302569	0.575	0.234	0	MEP	CD33
158	2.74316e-223	0.30121	0.88	0.591	7.42272e-219	MEP	ABCC4
159	5.69427e-139	0.299552	0.862	0.679	1.54081e-134	MEP	SOX4
160	5.14855e-221	0.298859	0.752	0.441	1.39315e-216	MEP	STXBP5
161	0	1.3979	0.931	0.116	0	MP-2	ALOX5AP
162	0	1.35247	0.899	0.118	0	MP-2	AL157895.1
163	0	1.09728	0.891	0.382	0	MP-2	SAMSN1
164	0	1.07027	0.83	0.102	0	MP-2	CD48
165	0	1.03777	0.889	0.308	0	MP-2	LTC4S
166	0	0.955743	0.993	0.875	0	MP-2	DBI
167	4.91107e-305	0.931502	0.892	0.611	1.32889e-300	MP-2	LMO4
168	0	0.911705	0.768	0.285	0	MP-2	DUSP6
169	0	0.900952	0.952	0.627	0	MP-2	LGALS1
170	0	0.879495	0.791	0.353	0	MP-2	GATA2
171	0	0.852641	0.911	0.47	0	MP-2	CTTNBP2
172	0	0.846472	0.606	0.081	0	MP-2	TNFSF10
173	0	0.826495	0.812	0.291	0	MP-2	ARHGEF6
174	0	0.820251	0.997	0.626	0	MP-2	TYROBP
175	0	0.790863	0.984	0.764	0	MP-2	ISG15
176	0	0.788427	0.736	0.193	0	MP-2	PTAFR
177	0	0.769608	0.794	0.259	0	MP-2	CD37
178	0	0.766147	0.99	0.694	0	MP-2	S100A11
179	0	0.74792	0.929	0.553	0	MP-2	PYCARD
180	2.12299e-264	0.746195	0.925	0.719	5.7446e-260	MP-2	ID2
181	0	0.706802	0.469	0.057	0	MP-2	HPGDS
182	4.63792e-285	0.701917	0.844	0.462	1.25498e-280	MP-2	STXBP5
183	0	0.676679	0.971	0.654	0	MP-2	RAC2
184	0	0.673042	0.677	0.188	0	MP-2	KCNK17
185	0	0.673032	0.971	0.738	0	MP-2	CYBA
186	1.79515e-257	0.658577	0.937	0.539	4.8575e-253	MP-2	FCER1G
187	6.74978e-239	0.653855	0.928	0.528	1.82642e-234	MP-2	SRGN
188	0	0.651254	0.668	0.14	0	MP-2	CD53
189	3.90135e-274	0.648629	0.509	0.136	1.05567e-269	MP-2	CD44
190	0	0.640435	0.954	0.696	0	MP-2	RHOG
191	4.09472e-307	0.629232	0.688	0.25	1.10799e-302	MP-2	GAPT
192	1.15887e-193	0.628308	0.899	0.578	3.13579e-189	MP-2	IFI6
193	1.48388e-258	0.62256	0.627	0.234	4.01522e-254	MP-2	TGFBR2
194	0	0.619525	0.463	0.049	0	MP-2	IL1RL1
195	7.20499e-196	0.619142	0.809	0.466	1.9496e-191	MP-2	ARHGAP18
196	3.42528e-219	0.617265	0.747	0.291	9.26847e-215	MP-2	RAB27B
197	2.641e-292	0.613379	0.533	0.144	7.14629e-288	MP-2	CAPG
198	1.21034e-49	0.606857	0.469	0.304	3.27505e-45	MP-2	IFI27
199	1.27876e-292	0.605821	0.941	0.682	3.46021e-288	MP-2	LIMD2
200	5.93481e-235	0.603057	0.732	0.341	1.6059e-230	MP-2	PTPRC
201	0	1.73808	0.862	0.152	0	HPC	PRG3
202	0	1.6983	0.611	0.091	0	HPC	CLC
203	0	1.38183	0.993	0.716	0	HPC	PRG2
204	0	1.30352	0.719	0.042	0	HPC	EPX
205	0	1.25526	0.909	0.054	0	HPC	IL5RA
206	0	1.20637	0.898	0.117	0	HPC	RFLNB
207	0	1.10115	0.999	0.53	0	HPC	SRGN
208	0	1.06163	0.939	0.313	0	HPC	LTC4S
209	0	1.00278	0.728	0.108	0	HPC	PRSS57
210	0	0.991716	0.686	0.048	0	HPC	MS4A3
211	0	0.923284	0.748	0.182	0	HPC	CFD
212	0	0.91734	0.651	0.134	0	HPC	ALOX5AP
213	0	0.851357	0.997	0.739	0	HPC	CYBA
214	0	0.841919	0.721	0.114	0	HPC	CD48
215	4.9227e-271	0.821096	0.745	0.284	1.33203e-266	HPC	ALAS1
216	0	0.820444	0.897	0.335	0	HPC	CORO1A
217	4.10102e-249	0.785958	0.873	0.431	1.10969e-244	HPC	HDC
218	0	0.771855	0.737	0.136	0	HPC	LINC01140
219	0	0.753712	0.629	0.031	0	HPC	C1orf162
220	1.64059e-284	0.745678	0.924	0.597	4.43928e-280	HPC	LRPAP1
221	0	0.738258	0.72	0.173	0	HPC	ITGB2
222	8.66692e-235	0.732826	0.993	0.63	2.34518e-230	HPC	TYROBP
223	5.95826e-248	0.720285	0.619	0.188	1.61225e-243	HPC	TENT5A
224	1.85192e-238	0.718114	0.938	0.63	5.01112e-234	HPC	PLD3
225	4.55401e-233	0.714076	0.855	0.449	1.23227e-228	HPC	CEBPB
226	1.08052e-173	0.683624	0.674	0.278	2.92377e-169	HPC	CD52
227	1.17242e-183	0.683522	0.837	0.47	3.17246e-179	HPC	CLU
228	5.41363e-217	0.68064	0.908	0.473	1.46487e-212	HPC	LST1
229	9.55529e-200	0.651838	0.985	0.697	2.58557e-195	HPC	S100A11
230	0	0.643977	0.618	0.107	0	HPC	PLPP1
231	1.42918e-165	0.636102	0.815	0.504	3.86723e-161	HPC	LYZ
232	6.74245e-188	0.633918	0.797	0.425	1.82444e-183	HPC	PIM1
233	1.59067e-187	0.628346	0.636	0.22	4.30419e-183	HPC	ANXA1
234	6.11366e-134	0.624239	0.869	0.582	1.65429e-129	HPC	IFI6
235	5.12606e-214	0.612755	0.993	0.876	1.38706e-209	HPC	DBI
236	4.13352e-217	0.603309	0.775	0.324	1.11849e-212	HPC	AL034397.3
237	3.65737e-205	0.602006	0.945	0.699	9.89649e-201	HPC	GIHCG
238	0	0.600929	0.473	0.016	0	HPC	TRDC
239	0	0.599635	0.44	0.032	0	HPC	RHEX
240	2.5929e-202	0.594338	0.906	0.558	7.01612e-198	HPC	PYCARD
241	0	2.05429	0.995	0.111	0	Fibro	COL3A1
242	0	2.0342	0.997	0.09	0	Fibro	LUM
243	0	1.86911	0.936	0.047	0	Fibro	CRHBP
244	0	1.84957	0.979	0.081	0	Fibro	IGFBP3
245	0	1.72731	0.998	0.122	0	Fibro	COL1A1
246	0	1.64023	0.992	0.152	0	Fibro	FN1
247	0	1.61873	0.99	0.159	0	Fibro	COL1A2
248	0	1.60523	0.997	0.102	0	Fibro	COL4A1
249	0	1.5003	0.999	0.256	0	Fibro	SPARC
250	0	1.49803	0.985	0.107	0	Fibro	CTHRC1
251	0	1.4594	0.993	0.118	0	Fibro	COL4A2
252	0	1.39744	0.943	0.041	0	Fibro	DCN
253	0	1.37887	0.985	0.067	0	Fibro	COL5A2
254	0	1.32307	0.991	0.416	0	Fibro	TFPI
255	0	1.30124	0.997	0.111	0	Fibro	COL6A2
256	0	1.29013	1	0.295	0	Fibro	CALD1
257	0	1.25923	0.997	0.212	0	Fibro	BAMBI
258	0	1.25782	0.997	0.256	0	Fibro	CD99
259	0	1.2459	0.97	0.058	0	Fibro	COL6A3
260	0	1.24148	0.993	0.13	0	Fibro	COL6A1
261	0	1.23866	0.864	0.022	0	Fibro	HGF
262	0	1.2345	0.992	0.178	0	Fibro	PPIC
263	0	1.21477	1	0.402	0	Fibro	MDK
264	0	1.20238	0.975	0.155	0	Fibro	VCAN
265	0	1.16955	0.755	0.032	0	Fibro	TFPI2
266	0	1.16327	0.936	0.054	0	Fibro	FLT1
267	0	1.15937	0.981	0.363	0	Fibro	CYB5A
268	0	1.15287	0.983	0.073	0	Fibro	HTRA1
269	0	1.15238	0.994	0.444	0	Fibro	S100A10
270	0	1.11441	0.961	0.135	0	Fibro	IGDCC3
271	0	1.09493	0.989	0.135	0	Fibro	TBX3
272	0	1.09394	0.968	0.026	0	Fibro	HAND2
273	0	1.08621	0.994	0.236	0	Fibro	TPM2
274	0	1.07264	0.994	0.347	0	Fibro	CKAP4
275	0	1.06556	0.947	0.202	0	Fibro	GJA1
276	0	1.0611	0.855	0.08	0	Fibro	HAPLN1
277	0	1.06054	0.995	0.508	0	Fibro	MEST
278	0	1.0551	0.963	0.094	0	Fibro	FBN1
279	0	1.03949	0.973	0.065	0	Fibro	COL5A1
280	0	1.01701	0.943	0.069	0	Fibro	RAMP2
281	0	1.65944	0.96	0.129	0	Mes-like	COL3A1
282	0	1.61105	0.946	0.108	0	Mes-like	LUM
283	0	1.57474	0.868	0.081	0	Mes-like	ACTC1
284	0	1.52618	0.989	0.147	0	Mes-like	COL6A1
285	0	1.52598	0.982	0.139	0	Mes-like	COL1A1
286	0	1.51018	0.987	0.129	0	Mes-like	COL6A2
287	0	1.50956	0.991	0.267	0	Mes-like	KRT19
288	0	1.49295	0.973	0.076	0	Mes-like	COL6A3
289	0	1.46167	0.821	0.102	0	Mes-like	IGFBP3
290	0	1.4284	0.917	0.076	0	Mes-like	HAND1
291	0	1.41049	0.964	0.169	0	Mes-like	FN1
292	0	1.38716	0.915	0.179	0	Mes-like	TMEM88
293	0	1.38701	0.996	0.27	0	Mes-like	SPARC
294	1.96335e-304	1.33092	0.998	0.455	5.31263e-300	Mes-like	S100A10
295	0	1.31974	0.917	0.094	0	Mes-like	HAPLN1
296	2.80029e-282	1.29108	1	0.413	7.57731e-278	Mes-like	MDK
297	0	1.24669	0.987	0.309	0	Mes-like	CALD1
298	0	1.24153	0.65	0.044	0	Mes-like	POSTN
299	0	1.23296	0.875	0.173	0	Mes-like	VCAN
300	0	1.21115	0.866	0.178	0	Mes-like	COL1A2
301	0	1.21064	0.982	0.228	0	Mes-like	BAMBI
302	0	1.17899	0.853	0.055	0	Mes-like	RSPO3
303	0	1.17891	0.75	0.035	0	Mes-like	NPY
304	0	1.15474	0.846	0.038	0	Mes-like	PITX1
305	0	1.15001	0.667	0.065	0	Mes-like	DCN
306	0	1.12042	0.949	0.084	0	Mes-like	COL5A1
307	0	1.08181	0.917	0.086	0	Mes-like	COL5A2
308	0	1.07519	0.96	0.195	0	Mes-like	PPIC
309	3.69289e-237	1.0606	0.926	0.377	9.99258e-233	Mes-like	CYB5A
310	0	1.05295	0.893	0.122	0	Mes-like	COL4A1
311	0	1.02977	0.922	0.054	0	Mes-like	PITX2
312	0	1.02386	0.783	0.029	0	Mes-like	MFAP4
313	0	1.01951	0.926	0.083	0	Mes-like	NID2
314	0	1.00659	0.895	0.137	0	Mes-like	COL4A2
315	0	1.00168	0.83	0.062	0	Mes-like	IGF2
316	0	0.96279	0.975	0.31	0	Mes-like	FBLN1
317	8.29085e-244	0.956693	0.951	0.36	2.24342e-239	Mes-like	MAP1B
318	0	0.95303	0.962	0.272	0	Mes-like	CD99
319	0	0.937442	0.96	0.252	0	Mes-like	TPM2
320	0	0.934108	0.806	0.134	0	Mes-like	PTN
321	0	1.58901	0.993	0.258	0	TB-like	KRT19
322	0	1.24573	0.925	0.15	0	TB-like	DSP
323	0	1.22678	0.954	0.491	0	TB-like	TPM1
324	0	1.21366	0.997	0.68	0	TB-like	KRT8
325	0	1.18935	0.999	0.407	0	TB-like	MDK
326	0	1.17423	0.899	0.116	0	TB-like	WFDC2
327	0	1.16725	0.978	0.475	0	TB-like	ID1
328	0	1.10509	0.833	0.058	0	TB-like	MIR205HG
329	0	1.03791	0.921	0.241	0	TB-like	ANXA2
330	0	1.0183	0.908	0.192	0	TB-like	PERP
331	0	1.01762	0.944	0.389	0	TB-like	EPCAM
332	0	0.953763	0.673	0.087	0	TB-like	RARRES2
333	0	0.951927	0.996	0.861	0	TB-like	KRT18
334	0	0.948931	0.987	0.697	0	TB-like	S100A11
335	0	0.941201	0.761	0.089	0	TB-like	HAPLN1
336	0	0.920232	0.785	0.026	0	TB-like	CLDN4
337	9.83106e-252	0.89873	0.937	0.539	2.66019e-247	TB-like	SLC2A3
338	0	0.898362	0.837	0.061	0	TB-like	CLDN6
339	1.16155e-280	0.896363	0.889	0.308	3.14305e-276	TB-like	IGFBP2
340	0	0.887569	0.741	0.104	0	TB-like	ARHGAP29
341	1.05919e-257	0.857216	0.931	0.544	2.86605e-253	TB-like	ATP2B1
342	0	0.850836	0.804	0.12	0	TB-like	CDH1
343	0	0.846036	0.526	0.007	0	TB-like	GABRP
344	0	0.845875	0.618	0.126	0	TB-like	CTHRC1
345	0	0.843467	0.755	0.078	0	TB-like	TFAP2A
346	2.17988e-279	0.838668	0.988	0.657	5.89853e-275	TB-like	APOE
347	0	0.83742	0.661	0.133	0	TB-like	IGFBP5
348	8.75912e-272	0.834625	0.952	0.477	2.37013e-267	TB-like	CD24
349	0	0.82376	0.764	0.068	0	TB-like	CLDN7
350	0	0.818848	0.784	0.044	0	TB-like	RAB25
351	3.86442e-251	0.817728	0.808	0.336	1.04567e-246	TB-like	SLC2A1
352	0	0.814112	0.695	0.134	0	TB-like	CTSV
353	0	0.811941	0.8	0.113	0	TB-like	L1TD1
354	2.76198e-206	0.81078	0.524	0.136	7.47364e-202	TB-like	PTN
355	0	0.809426	0.801	0.217	0	TB-like	AHNAK
356	7.72226e-304	0.796775	0.974	0.685	2.08957e-299	TB-like	SPINT2
357	0	0.796266	0.804	0.18	0	TB-like	CRABP2
358	0	0.786034	0.736	0.123	0	TB-like	ARL4C
359	8.27422e-307	0.785451	0.841	0.282	2.23892e-302	TB-like	PRTG
360	0	0.773693	0.745	0.089	0	TB-like	TMEM54
361	0	1.81269	0.998	0.065	0	PSC-Ect	POU5F1
362	0	1.64578	0.998	0.111	0	PSC-Ect	L1TD1
363	0	1.44256	0.985	0.033	0	PSC-Ect	ESRG
364	0	1.41906	0.99	0.452	0	PSC-Ect	TERF1
365	0	1.33303	0.993	0.066	0	PSC-Ect	PLAAT3
366	0	1.28949	1	0.478	0	PSC-Ect	CD24
367	0	1.25679	0.995	0.205	0	PSC-Ect	DPPA4
368	0	1.2282	0.971	0.018	0	PSC-Ect	TDGF1
369	0	1.21913	0.995	0.418	0	PSC-Ect	UGP2
370	0	1.18798	0.988	0.24	0	PSC-Ect	DNMT3B
371	0	1.17752	0.988	0.146	0	PSC-Ect	TUBB2B
372	0	1.15857	0.998	0.477	0	PSC-Ect	ID1
373	0	1.15024	0.988	0.213	0	PSC-Ect	PMAIP1
374	0	1.14685	0.966	0.189	0	PSC-Ect	USP44
375	0	1.14626	0.981	0.139	0	PSC-Ect	SEMA6A
376	0	1.12312	0.99	0.134	0	PSC-Ect	UCHL1
377	0	1.11645	0.978	0.072	0	PSC-Ect	PODXL
378	0	1.07375	0.979	0.276	0	PSC-Ect	PHGDH
379	0	1.0729	0.985	0.012	0	PSC-Ect	AC009446.1
380	0	1.07137	0.95	0.173	0	PSC-Ect	AASS
381	0	1.06183	0.943	0.023	0	PSC-Ect	CNMD
382	0	1.05632	0.991	0.229	0	PSC-Ect	CSRP2
383	0	1.03707	0.966	0.079	0	PSC-Ect	SOX2
384	0	1.02925	0.962	0.041	0	PSC-Ect	MIR302CHG
385	0	1.02669	0.93	0.007	0	PSC-Ect	LNCPRESS1
386	0	1.01727	0.978	0.196	0	PSC-Ect	CD9
387	0	1.00196	0.973	0.092	0	PSC-Ect	DMKN
388	0	0.991192	0.923	0.017	0	PSC-Ect	FOXD3-AS1
389	0	0.990028	0.988	0.271	0	PSC-Ect	MAD2L2
390	0	0.990024	0.993	0.19	0	PSC-Ect	LIN28A
391	0	0.984041	0.99	0.429	0	PSC-Ect	HELLS
392	0	0.982908	0.969	0.212	0	PSC-Ect	GJA1
393	0	0.95371	0.988	0.309	0	PSC-Ect	IGFBP2
394	0	0.953335	0.95	0.066	0	PSC-Ect	PTPRZ1
395	0	0.952332	0.985	0.241	0	PSC-Ect	DIAPH2
396	0	0.947305	0.954	0.103	0	PSC-Ect	THY1
397	0	0.936152	0.976	0.167	0	PSC-Ect	FGFR1
398	0	0.935481	0.949	0.01	0	PSC-Ect	LINC00678
399	0	0.910388	0.974	0.061	0	PSC-Ect	CLDN6
400	0	0.910176	0.981	0.32	0	PSC-Ect	SEPHS1
401	3.47944e-148	1.11861	0.883	0.534	9.41502e-144	Ect-like	KCNQ1OT1
402	1.61667e-136	1.01011	0.892	0.702	4.37456e-132	Ect-like	SNHG14
403	5.9187e-96	0.893457	0.704	0.384	1.60154e-91	Ect-like	DST
404	7.16603e-112	0.880593	0.593	0.181	1.93906e-107	Ect-like	VCAN
405	1.54167e-132	0.851647	0.9	0.824	4.1716e-128	Ect-like	WSB1
406	5.97838e-67	0.848341	0.587	0.295	1.61769e-62	Ect-like	PRTG
407	6.91262e-102	0.832897	0.829	0.714	1.87049e-97	Ect-like	FTX
408	4.47626e-47	0.783682	0.501	0.229	1.21123e-42	Ect-like	GPC3
409	4.25547e-87	0.767864	0.521	0.183	1.15149e-82	Ect-like	FGFR1
410	5.59821e-69	0.766869	0.704	0.545	1.51482e-64	Ect-like	ZMYM2
411	2.05067e-48	0.762538	0.47	0.192	5.54892e-44	Ect-like	SFRP2
412	4.52335e-87	0.739172	0.402	0.103	1.22397e-82	Ect-like	RMST
413	2.25057e-58	0.731135	0.638	0.45	6.08983e-54	Ect-like	FIRRE
414	2.00141e-91	0.728703	0.801	0.715	5.4156e-87	Ect-like	NKTR
415	4.35613e-44	0.689194	0.419	0.19	1.17873e-39	Ect-like	AASS
416	5.82631e-63	0.68118	0.439	0.157	1.57654e-58	Ect-like	SEMA6A
417	9.91884e-75	0.68088	0.464	0.157	2.68394e-70	Ect-like	SYNE2
418	9.30773e-43	0.662835	0.413	0.181	2.51858e-38	Ect-like	COL2A1
419	3.09591e-72	0.661237	0.766	0.707	8.37723e-68	Ect-like	GABPB1-AS1
420	3.74876e-56	0.659438	0.41	0.142	1.01438e-51	Ect-like	COL6A2
421	4.23262e-54	0.65794	0.43	0.16	1.14531e-49	Ect-like	COL6A1
422	7.04667e-46	0.655257	0.59	0.369	1.90676e-41	Ect-like	MAP1B
423	1.84116e-124	0.641343	0.906	0.89	4.982e-120	Ect-like	ARGLU1
424	3.14907e-40	0.640487	0.427	0.181	8.52106e-36	Ect-like	FN1
425	1.51251e-66	0.633249	0.43	0.147	4.0927e-62	Ect-like	SOX11
426	1.31065e-46	0.630672	0.584	0.319	3.54649e-42	Ect-like	CALD1
427	3.75221e-46	0.616115	0.764	0.42	1.01531e-41	Ect-like	MDK
428	5.93017e-36	0.613709	0.564	0.323	1.60465e-31	Ect-like	IGFBP2
429	3.08522e-42	0.61208	0.393	0.165	8.34829e-38	Ect-like	TBX3
430	7.84148e-42	0.610342	0.356	0.131	2.12183e-37	Ect-like	L1TD1
431	6.75353e-51	0.608569	0.41	0.163	1.82744e-46	Ect-like	LINC00632
432	1.54527e-46	0.606507	0.413	0.152	4.18135e-42	Ect-like	COL1A1
433	5.14304e-37	0.600126	0.601	0.517	1.39165e-32	Ect-like	KANSL1
434	3.09963e-41	0.597765	0.467	0.228	8.38728e-37	Ect-like	GJA1
435	3.52466e-54	0.585147	0.413	0.16	9.53737e-50	Ect-like	LRP1
436	3.97376e-29	0.577397	0.416	0.233	1.07526e-24	Ect-like	AHNAK
437	3.20193e-23	0.573203	0.496	0.416	8.6641e-19	Ect-like	PAXBP1
438	1.11806e-37	0.566633	0.707	0.488	3.02536e-33	Ect-like	ID1
439	2.16659e-21	0.565246	0.51	0.435	5.86259e-17	Ect-like	PKN2
440	6.87207e-41	0.564883	0.63	0.531	1.85951e-36	Ect-like	IGF2BP2
441	2.01587e-249	1.4641	0.805	0.166	5.45475e-245	MP-1	PRG3
442	7.55171e-128	1.19273	0.975	0.721	2.04342e-123	MP-1	PRG2
443	8.18019e-120	1.16482	0.484	0.102	2.21348e-115	MP-1	CLC
444	0	1.06536	0.664	0.055	0	MP-1	EPX
445	1.77597e-278	0.902583	0.786	0.133	4.8056e-274	MP-1	RFLNB
446	4.10726e-237	0.855326	0.701	0.12	1.11138e-232	MP-1	PRSS57
447	1.04997e-122	0.84634	0.997	0.539	2.84111e-118	MP-1	SRGN
448	0	0.842504	0.786	0.071	0	MP-1	IL5RA
449	0	0.796586	0.67	0.06	0	MP-1	MS4A3
450	5.77461e-154	0.787581	1	0.744	1.56255e-149	MP-1	CYBA
451	1.3665e-134	0.786734	0.903	0.325	3.69761e-130	MP-1	LTC4S
452	7.76231e-97	0.735813	0.899	0.436	2.1004e-92	MP-1	HIST1H1B
453	3.86587e-142	0.690762	0.648	0.144	1.04607e-137	MP-1	ALOX5AP
454	3.83045e-106	0.686136	0.836	0.333	1.03648e-101	MP-1	HIST1H3D
455	9.64676e-197	0.647019	0.73	0.148	2.61032e-192	MP-1	LINC01140
456	2.4872e-126	0.641817	0.918	0.345	6.73012e-122	MP-1	CORO1A
457	1.29927e-103	0.63106	0.912	0.384	3.51569e-99	MP-1	MKI67
458	2.77991e-76	0.609928	0.965	0.87	7.52216e-72	MP-1	HIST1H4C
459	2.73824e-102	0.596515	0.931	0.603	7.40941e-98	MP-1	LRPAP1
460	7.06905e-77	0.571554	0.903	0.509	1.91281e-72	MP-1	LYZ
461	1.5187e-126	0.571506	0.689	0.194	4.10945e-122	MP-1	CFD
462	3.38533e-77	0.565808	0.865	0.391	9.16037e-73	MP-1	TOP2A
463	1.5888e-73	0.558526	0.918	0.473	4.29913e-69	MP-1	TPX2
464	4.22881e-63	0.555065	0.931	0.618	1.14427e-58	MP-1	LMO4
465	8.52837e-89	0.554851	0.981	0.684	2.30769e-84	MP-1	PCLAF
466	8.94392e-58	0.548442	0.899	0.603	2.42014e-53	MP-1	HIST1H1D
467	4.72544e-177	0.542768	0.676	0.125	1.27866e-172	MP-1	CD48
468	4.3825e-106	0.540249	0.767	0.266	1.18586e-101	MP-1	HIST1H3B
469	5.81533e-82	0.539247	1	0.878	1.57357e-77	MP-1	DBI
470	4.08791e-65	0.528422	0.896	0.564	1.10615e-60	MP-1	HIST1H1E
471	5.54035e-107	0.523531	0.814	0.303	1.49916e-102	MP-1	IGFBP7
472	2.36475e-60	0.522296	0.758	0.383	6.39878e-56	MP-1	HIST1H1A
473	6.38794e-63	0.520303	0.997	0.637	1.72851e-58	MP-1	TYROBP
474	3.52092e-61	0.5178	0.824	0.44	9.52725e-57	MP-1	HDC
475	1.09341e-154	0.5168	0.739	0.183	2.95866e-150	MP-1	ITGB2
476	9.58573e-72	0.513763	0.934	0.636	2.5938e-67	MP-1	PLD3
477	7.95949e-68	0.512344	0.912	0.481	2.15376e-63	MP-1	LST1
478	1.77575e-68	0.503091	1	0.802	4.80501e-64	MP-1	HMGB2
479	2.95069e-65	0.499107	0.94	0.581	7.98427e-61	MP-1	TYMS
480	5.7964e-58	0.497862	0.739	0.366	1.56845e-53	MP-1	GATA2
481	0	1.35472	0.87	0.067	0	NC	PLP1
482	0	1.23464	0.977	0.189	0	NC	CRABP2
483	0	1.07916	0.834	0.019	0	NC	TFAP2B
484	2.47873e-175	1.073	0.973	0.318	6.7072e-171	NC	IGFBP2
485	9.46224e-117	0.991186	0.993	0.417	2.56039e-112	NC	MDK
486	0	0.942255	0.714	0.079	0	NC	NR2F1
487	3.03927e-141	0.926979	0.953	0.355	8.22396e-137	NC	ID3
488	7.61659e-205	0.876181	0.831	0.19	2.06097e-200	NC	PEG10
489	2.61715e-167	0.869439	0.917	0.326	7.08175e-163	NC	METRN
490	2.09429e-207	0.854987	0.831	0.176	5.66693e-203	NC	COL2A1
491	2.51876e-131	0.820601	0.967	0.487	6.81551e-127	NC	MARCKS
492	3.07412e-196	0.781177	0.85	0.183	8.31825e-192	NC	COL1A2
493	5.58518e-256	0.762858	0.807	0.125	1.51129e-251	NC	L1TD1
494	4.18299e-122	0.754393	0.867	0.333	1.13187e-117	NC	CCND1
495	1.21512e-112	0.738949	0.937	0.504	3.288e-108	NC	MARCKSL1
496	0	0.735663	0.754	0.092	0	NC	TTYH1
497	0	0.704293	0.651	0.024	0	NC	EDNRA
498	1.00388e-236	0.69155	0.794	0.143	2.7164e-232	NC	SOX11
499	7.28299e-245	0.673217	0.691	0.103	1.9707e-240	NC	NRP2
500	0	0.664823	0.641	0.033	0	NC	FOXD3-AS1
501	2.50622e-215	0.654173	0.658	0.112	6.78157e-211	NC	ENC1
502	3.48765e-120	0.643614	0.95	0.68	9.43723e-116	NC	CCNB1IP1
503	7.31019e-117	0.630846	0.824	0.258	1.97806e-112	NC	TPM2
504	0	0.627692	0.628	0.018	0	NC	PAX3
505	1.85344e-161	0.623409	0.787	0.194	5.01522e-157	NC	HMGA2
506	9.52927e-104	0.614047	0.794	0.242	2.57853e-99	NC	CSRP2
507	1.63672e-184	0.604607	0.734	0.155	4.4288e-180	NC	NES
508	2.70393e-97	0.604024	0.94	0.578	7.31657e-93	NC	PPDPF
509	0	0.595189	0.551	0.009	0	NC	MIA
510	4.04208e-168	0.589731	0.651	0.115	1.09375e-163	NC	CRABP1
511	9.57437e-105	0.585853	0.827	0.314	2.59073e-100	NC	ENAH
512	5.61496e-94	0.58339	0.821	0.367	1.51935e-89	NC	TET1
513	8.16481e-108	0.582085	0.841	0.302	2.20932e-103	NC	ITM2C
514	3.44104e-118	0.578222	0.618	0.143	9.3111e-114	NC	IGFBP5
515	8.8415e-60	0.572621	0.781	0.458	2.39242e-55	NC	P4HA1
516	8.58423e-85	0.569835	0.757	0.359	2.32281e-80	NC	TCAF1
517	0	0.567455	0.568	0.042	0	NC	ERBB3
518	1.32174e-162	0.56744	0.668	0.144	3.5765e-158	NC	RHOB
519	3.47008e-94	0.561414	0.824	0.41	9.38968e-90	NC	ISYNA1
520	3.78131e-112	0.556424	0.678	0.18	1.02318e-107	NC	ID4
521	0	1.8407	0.971	0.08	0	PSC-like	POU5F1
522	0	1.6433	0.988	0.077	0	PSC-like	PDPN
523	0	1.53461	0.938	0.043	0	PSC-like	PCSK1N
524	0	1.43979	1	0.125	0	PSC-like	L1TD1
525	0	1.40502	0.988	0.091	0	PSC-like	PCAT14
526	0	1.36309	0.893	0.006	0	PSC-like	NANOS3
527	4.61432e-218	1.32755	0.992	0.302	1.24859e-213	PSC-like	ITM2C
528	1.45513e-292	1.27443	0.963	0.169	3.93743e-288	PSC-like	AKAP12
529	0	1.26667	0.917	0.009	0	PSC-like	SOX17
530	0	1.26082	0.921	0.081	0	PSC-like	PLAAT3
531	0	1.22754	0.872	0.05	0	PSC-like	LINC01356
532	2.24239e-141	1.19459	0.963	0.62	6.06768e-137	PSC-like	CDK2AP1
533	5.17029e-198	1.17604	0.983	0.35	1.39903e-193	PSC-like	CERT1
534	0	1.16287	0.917	0.028	0	PSC-like	NANOG
535	0	1.14232	0.95	0.09	0	PSC-like	PLBD1
536	0	1.14168	0.818	0.005	0	PSC-like	GPX2
537	3.34241e-254	1.12897	0.921	0.184	9.04424e-250	PSC-like	LBH
538	7.81554e-213	1.1205	0.955	0.277	2.11481e-208	PSC-like	ASRGL1
539	0	1.1128	0.963	0.121	0	PSC-like	ITGA6
540	0	1.09413	0.884	0.112	0	PSC-like	TUBB3
541	1.08236e-201	1.08641	0.95	0.188	2.92877e-197	PSC-like	SFRP2
542	3.88264e-209	1.07923	0.95	0.209	1.0506e-204	PSC-like	CD9
543	1.4215e-114	1.0613	0.979	0.486	3.84645e-110	PSC-like	ID1
544	0	1.03889	0.921	0.032	0	PSC-like	TFAP2C
545	0	1.03481	0.988	0.152	0	PSC-like	SEMA6A
546	5.71772e-148	1.03108	0.975	0.397	1.54716e-143	PSC-like	APP
547	1.22322e-147	1.02798	0.988	0.63	3.3099e-143	PSC-like	CD81
548	0	1.02261	0.756	0.02	0	PSC-like	BARX1
549	5.32952e-142	1.01314	0.975	0.63	1.44211e-137	PSC-like	LAPTM4A
550	0	1.00958	0.905	0.045	0	PSC-like	ALPL
551	4.20941e-130	0.987519	1	0.664	1.13902e-125	PSC-like	APOE
552	4.19701e-102	0.986511	0.963	0.587	1.13567e-97	PSC-like	SERPINE2
553	2.23354e-148	0.985425	0.959	0.448	6.04374e-144	PSC-like	EPB41L2
554	2.31442e-258	0.978534	0.926	0.178	6.2626e-254	PSC-like	PIM2
555	0	0.974304	0.86	0.04	0	PSC-like	UTF1
556	0	0.951057	0.789	0.089	0	PSC-like	ACTC1
557	1.43171e-109	0.949573	0.926	0.32	3.87407e-105	PSC-like	IGFBP2
558	0	0.949303	0.926	0.029	0	PSC-like	AC007326.5
559	5.38405e-144	0.945758	0.983	0.631	1.45687e-139	PSC-like	TMEM123
560	4.40328e-166	0.93588	0.988	0.366	1.19148e-161	PSC-like	TET1
561	6.68121e-97	1.32388	0.89	0.229	1.80787e-92	CM-like	GPC3
562	3.75286e-88	1.28204	1	0.422	1.01549e-83	CM-like	MDK
563	1.01628e-72	1.03047	0.956	0.359	2.74995e-68	CM-like	ID3
564	6.66763e-60	1.0277	0.963	0.488	1.80419e-55	CM-like	ID1
565	2.18548e-186	0.978513	0.809	0.098	5.91368e-182	CM-like	MSX2
566	1.66944e-111	0.962394	0.625	0.089	4.51733e-107	CM-like	HAND1
567	2.57957e-65	0.939385	0.926	0.323	6.98007e-61	CM-like	IGFBP2
568	1.91163e-95	0.883345	0.853	0.196	5.17268e-91	CM-like	CRABP2
569	5.44568e-66	0.863305	0.963	0.507	1.47355e-61	CM-like	MARCKSL1
570	3.83974e-67	0.857394	0.846	0.296	1.039e-62	CM-like	PRTG
571	0	0.840332	0.507	0.012	0	CM-like	NKX2-5
572	1.2011e-116	0.827464	0.713	0.113	3.25006e-112	CM-like	ZNF503
573	1.01392e-90	0.805097	0.588	0.1	2.74357e-86	CM-like	MSX1
574	2.63258e-83	0.798411	0.596	0.105	7.12351e-79	CM-like	HTRA1
575	2.80779e-115	0.798024	0.647	0.096	7.59759e-111	CM-like	TFAP2A
576	2.63103e-55	0.785696	0.963	0.491	7.11931e-51	CM-like	MARCKS
577	4.1191e-62	0.780401	0.86	0.331	1.11459e-57	CM-like	METRN
578	4.92793e-42	0.741999	0.956	0.688	1.33345e-37	CM-like	KRT8
579	7.65898e-53	0.740895	0.993	0.656	2.07244e-48	CM-like	BST2
580	1.36639e-62	0.739358	0.846	0.246	3.69733e-58	CM-like	CSRP2
581	3.71117e-70	0.735339	0.89	0.262	1.00421e-65	CM-like	TPM2
582	3.17921e-67	0.715208	0.654	0.145	8.60262e-63	CM-like	CNTNAP2
583	4.04647e-66	0.712095	0.735	0.182	1.09494e-61	CM-like	COL2A1
584	1.53097e-55	0.704199	0.897	0.319	4.14266e-51	CM-like	CALD1
585	2.56882e-35	0.697251	0.794	0.437	6.95098e-31	CM-like	TFPI
586	9.38988e-63	0.685264	0.721	0.213	2.54081e-58	CM-like	BEX2
587	1.10416e-50	0.682462	0.765	0.24	2.98774e-46	CM-like	BAMBI
588	6.92588e-120	0.677001	0.588	0.074	1.87407e-115	CM-like	HEY1
589	5.6377e-60	0.669569	0.684	0.175	1.5255e-55	CM-like	AKAP12
590	1.48053e-52	0.661764	0.632	0.165	4.00617e-48	CM-like	TBX3
591	3.26826e-78	0.658291	0.588	0.105	8.84358e-74	CM-like	CPE
592	2.01716e-40	0.658025	0.831	0.439	5.45824e-36	CM-like	S100A13
593	1.6538e-48	0.657109	0.926	0.581	4.47502e-44	CM-like	PPDPF
594	1.5604e-167	0.656005	0.618	0.059	4.22229e-163	CM-like	FREM2
595	8.68478e-49	0.653559	0.787	0.282	2.35001e-44	CM-like	CD99
596	1.19797e-63	0.64025	0.728	0.203	3.24157e-59	CM-like	MFAP2
597	1.93501e-40	0.636067	0.971	0.705	5.23595e-36	CM-like	S100A11
598	5.4665e-58	0.635214	0.699	0.199	1.47918e-53	CM-like	HMGA2
599	1.51959e-59	0.634507	0.765	0.193	4.11186e-55	CM-like	SFRP2
600	3.34762e-42	0.629341	0.794	0.432	9.05833e-38	CM-like	NREP
601	0	1.17836	0.586	0.009	0	Mono	S100A9
602	0	1.06443	0.721	0.021	0	Mono	S100B
603	2.03048e-202	1.02117	0.802	0.072	5.49427e-198	Mono	NKG7
604	2.37518e-198	0.980677	0.739	0.061	6.427e-194	Mono	CSF1R
605	0	0.952618	0.405	0.001	0	Mono	C1QB
606	0	0.931198	0.396	0.002	0	Mono	C1QA
607	0	0.927387	0.703	0.018	0	Mono	CYBB
608	6.03679e-259	0.927382	0.739	0.046	1.6335e-254	Mono	JAML
609	1.18548e-48	0.883628	0.982	0.631	3.20779e-44	Mono	CTSC
610	0	0.871953	0.423	0.001	0	Mono	C1QC
611	4.00414e-95	0.855653	0.874	0.185	1.08348e-90	Mono	CEBPD
612	1.1515e-36	0.829533	0.541	0.153	3.11584e-32	Mono	MAF
613	0	0.826902	0.495	0.015	0	Mono	MS4A6A
614	3.55758e-122	0.824712	0.486	0.042	9.62646e-118	Mono	CD36
615	4.77456e-44	0.823775	0.631	0.179	1.29195e-39	Mono	FOS
616	2.26883e-47	0.81521	0.883	0.37	6.13924e-43	Mono	IFI16
617	0	0.810039	0.423	0.004	0	Mono	MRC1
618	5.33944e-44	0.787192	0.784	0.3	1.4448e-39	Mono	TYMP
619	0	0.784473	0.514	0.006	0	Mono	IGSF6
620	6.6806e-21	0.748584	0.793	0.462	1.8077e-16	Mono	CTSB
621	7.44579e-16	0.747236	0.811	0.513	2.01476e-11	Mono	LYZ
622	0	0.746948	0.414	0.002	0	Mono	MS4A7
623	4.96276e-139	0.724274	0.73	0.084	1.34287e-134	Mono	GLIPR1
624	1.0035e-76	0.72226	0.811	0.187	2.71537e-72	Mono	ITGB2
625	0	0.718701	0.514	0.006	0	Mono	ASGR2
626	2.80397e-41	0.714837	0.946	0.561	7.58725e-37	Mono	RNASET2
627	2.78189e-113	0.703548	0.514	0.05	7.52751e-109	Mono	KCTD12
628	8.45044e-111	0.703137	0.595	0.069	2.2866e-106	Mono	LPAR6
629	1.01966e-76	0.694291	0.604	0.104	2.75909e-72	Mono	SAMHD1
630	1.90497e-31	0.688648	0.973	0.64	5.15465e-27	Mono	TYROBP
631	9.46481e-22	0.68718	0.477	0.184	2.56108e-17	Mono	CD74
632	1.21121e-42	0.681546	0.964	0.747	3.27741e-38	Mono	CYBA
633	5.97898e-41	0.681015	0.838	0.351	1.61785e-36	Mono	CORO1A
634	1.07095e-38	0.664879	0.919	0.568	2.89789e-34	Mono	PYCARD
635	2.15956e-71	0.661859	0.694	0.131	5.84356e-67	Mono	CD48
636	1.27158e-23	0.656687	0.459	0.15	3.44077e-19	Mono	LGMN
637	8.06076e-36	0.654241	0.775	0.303	2.18116e-31	Mono	DUSP6
638	1.17488e-37	0.653505	0.829	0.356	3.17912e-33	Mono	PTPRC
639	3.02667e-56	0.644919	0.64	0.151	8.18986e-52	Mono	CTSS
640	1.14326e-21	0.642243	0.829	0.528	3.09354e-17	Mono	CTSD
641	0	2.41395	0.978	0.041	0	YSE	APOA1
642	0	1.86707	0.913	0.012	0	YSE	APOA2
643	1.1683e-113	1.7786	0.967	0.182	3.1613e-109	YSE	FN1
644	0	1.74772	0.891	0.014	0	YSE	S100A14
645	6.97478e-86	1.55039	1	0.278	1.88731e-81	YSE	KRT19
646	3.0863e-67	1.5238	0.989	0.464	8.35121e-63	YSE	S100A10
647	0	1.51491	0.783	0.009	0	YSE	TTR
648	3.07399e-293	1.41107	0.924	0.056	8.3179e-289	YSE	LINC01356
649	8.7435e-47	1.33741	0.957	0.702	2.3659e-42	YSE	CKB
650	4.99954e-93	1.32409	0.913	0.184	1.35282e-88	YSE	VCAN
651	4.37405e-60	1.3136	1	0.666	1.18357e-55	YSE	APOE
652	0	1.26018	0.576	0.01	0	YSE	CST1
653	1.80469e-70	1.20602	0.978	0.32	4.88331e-66	YSE	CALD1
654	0	1.18647	0.674	0.006	0	YSE	RBP4
655	9.94557e-64	1.17912	0.902	0.23	2.69117e-59	YSE	GPC3
656	1.94125e-50	1.17406	0.957	0.47	5.25282e-46	YSE	CDKN1C
657	1.12694e-41	1.17063	0.913	0.59	3.04939e-37	YSE	SERPINE2
658	9.67238e-55	1.16922	0.946	0.44	2.61725e-50	YSE	S100A13
659	0	1.14721	0.554	0.012	0	YSE	AFP
660	2.23156e-45	1.1469	0.935	0.549	6.03839e-41	YSE	SLC2A3
661	0	1.12895	0.783	0.031	0	YSE	IGFBP6
662	3.72532e-81	1.12869	0.848	0.186	1.00803e-76	YSE	FGFR1
663	0	1.12312	0.88	0.01	0	YSE	RAB17
664	2.06321e-63	1.09975	0.978	0.444	5.58284e-59	YSE	PTGR1
665	9.19927e-94	1.07004	0.913	0.172	2.48923e-89	YSE	DSP
666	4.93341e-56	1.05227	0.935	0.404	1.33493e-51	YSE	EPCAM
667	0	1.02897	0.696	0.002	0	YSE	FABP1
668	0	1.02505	0.663	0.009	0	YSE	LCN15
669	3.2379e-69	1.00679	0.935	0.26	8.76143e-65	YSE	ANXA2
670	6.46656e-93	0.994508	0.848	0.135	1.74979e-88	YSE	COL4A1
671	6.02944e-175	0.990129	0.859	0.082	1.63151e-170	YSE	S100A16
672	3.20805e-50	0.989645	0.957	0.46	8.68066e-46	YSE	P4HA1
673	2.53403e-106	0.979459	0.641	0.069	6.85682e-102	YSE	RSPO3
674	4.4821e-140	0.964108	0.815	0.09	1.21281e-135	YSE	FLRT3
675	7.49232e-113	0.962625	0.685	0.076	2.02735e-108	YSE	LGALS3
676	0	0.957641	0.696	0.002	0	YSE	APOB
677	8.58134e-71	0.952374	0.826	0.205	2.32202e-66	YSE	FKBP11
678	2.42264e-263	0.951763	0.739	0.038	6.55543e-259	YSE	VTN
679	3.77033e-107	0.949554	0.826	0.126	1.02021e-102	YSE	NQO1
680	1.58441e-132	0.945124	0.88	0.112	4.28725e-128	YSE	DMKN
681	1.18359e-88	1.70716	0.902	0.081	3.20267e-84	Endo	CRHBP
682	2.85957e-65	1.64723	1	0.158	7.73771e-61	Endo	KDR
683	2.85883e-80	1.55655	0.976	0.109	7.73571e-76	Endo	HAPLN1
684	1.54856e-91	1.53712	0.976	0.101	4.19025e-87	Endo	RAMP2
685	2.54572e-79	1.51415	0.951	0.109	6.88847e-75	Endo	NRP2
686	1.58312e-57	1.48715	1	0.193	4.28376e-53	Endo	VAMP5
687	2.71919e-71	1.46155	1	0.147	7.35784e-67	Endo	IGFBP4
688	2.23624e-37	1.46116	1	0.29	6.05103e-33	Endo	GNG11
689	3.78191e-114	1.45865	1	0.084	1.02335e-109	Endo	S100A16
690	8.13131e-105	1.38747	1	0.087	2.20025e-100	Endo	FLT1
691	1.24829e-154	1.27277	0.927	0.049	3.37775e-150	Endo	HOPX
692	1.34151e-30	1.26889	1	0.438	3.62998e-26	Endo	TFPI
693	2.05942e-31	1.25975	1	0.492	5.57258e-27	Endo	MARCKS
694	3.21436e-55	1.24401	0.927	0.136	8.69773e-51	Endo	COL4A1
695	3.25453e-57	1.22958	0.976	0.151	8.80644e-53	Endo	COL4A2
696	0	1.227	0.976	0.017	0	Endo	ECSCR
697	8.38785e-41	1.22503	1	0.261	2.26967e-36	Endo	ANXA2
698	2.4909e-130	1.21697	0.902	0.057	6.74014e-126	Endo	CALCRL
699	0	1.21044	0.634	0.003	0	Endo	CLDN5
700	4.10366e-68	1.14307	0.951	0.124	1.11041e-63	Endo	THY1
701	7.20852e-133	1.12814	0.927	0.056	1.95055e-128	Endo	RGS5
702	2.17453e-40	1.12419	0.976	0.267	5.88405e-36	Endo	PRCP
703	0	1.12223	0.976	0.008	0	Endo	CDH5
704	3.87491e-66	1.10751	0.976	0.145	1.04851e-61	Endo	PLVAP
705	4.66293e-185	1.09478	0.951	0.043	1.26174e-180	Endo	LIMCH1
706	1.37018e-35	1.0732	1	0.338	3.70758e-31	Endo	SPTBN1
707	2.47414e-26	1.06584	1	0.362	6.69479e-22	Endo	ID3
708	5.27178e-32	1.04674	1	0.372	1.42649e-27	Endo	IFI16
709	9.73572e-105	1.0356	0.976	0.083	2.63439e-100	Endo	LDB2
710	3.06857e-26	1.03267	1	0.325	8.30325e-22	Endo	IGFBP2
711	3.89294e-49	1.00954	0.951	0.144	1.05339e-44	Endo	COL3A1
712	3.33573e-22	1.00583	0.951	0.465	9.02615e-18	Endo	S100A10
713	6.60073e-41	1.00085	0.976	0.184	1.78609e-36	Endo	FN1
714	9.5321e-305	0.982553	0.878	0.021	2.57929e-300	Endo	APLNR
715	3.99687e-67	0.963944	0.976	0.122	1.08151e-62	Endo	ARHGAP29
716	1.94557e-84	0.963414	0.902	0.088	5.26453e-80	Endo	WWTR1
717	1.04695e-249	0.962792	0.78	0.02	2.83295e-245	Endo	CAV1
718	1.48671e-23	0.956797	0.976	0.666	4.02288e-19	Endo	RDX
719	2.37712e-25	0.952893	1	0.509	6.43226e-21	Endo	MARCKSL1
720	1.5231e-68	0.945393	0.707	0.059	4.12135e-64	Endo	TFPI2
