# Supplementary material for: Organoid-based single-cell spatiotemporal gene expression landscape of human embryonic development and hematopoiesis
Source: Signal Transduct Target Ther. 2023 Jun 2;8:230. doi: 10.1038/s41392-023-01455-y (PMC10235070; doi:10.1038/s41392-023-01455-y)
Supplement: Supplementary file 4 — Supplementary Table 3 [file 41392_2023_1455_MOESM4_ESM.xlsx]

## Sheet: means
cluster_1		Ery	Ery	Ery	Ery	MEP	MEP	MEP	MEP	Mk	Mk	Mk	Mk	YSE	YSE	YSE	YSE
cluster_2		Ery	MEP	Mk	YSE	Ery	MEP	Mk	YSE	Ery	MEP	Mk	YSE	Ery	MEP	Mk	YSE
source	target
EPOR	EPO	0.221731	0.224022	0.221868	0.223481	0.127951	0.130243	0.128088	0.129702	0.16177	0.164061	0.161907	0.16352	0.126654	0.128945	0.126791	0.128404
IL10	EPO	0.00159081	0.00388197	0.00172787	0.00334096	0.00172697	0.00401813	0.00186403	0.00347712	0.00139733	0.0036885	0.0015344	0.00314749	0.00548947	0.00778064	0.00562654	0.00723963
KITLG	EPO	0.00155708	0.00384825	0.00169414	0.00330723	0.00230258	0.00459375	0.00243965	0.00405274	0.0562897	0.0585808	0.0564267	0.0580398	0.704147	0.706438	0.704284	0.705897
CSF2	EPO	0.00168003	0.0039712	0.0018171	0.00343019	0.00147304	0.00376421	0.0016101	0.00322319	0.00137355	0.00366472	0.00151061	0.0031237	0.00172254	0.00401371	0.00185961	0.0034727
IL1B	EPO	0.00126617	0.00355734	0.00140324	0.00301633	0.143737	0.146028	0.143874	0.145487	0.00146107	0.00375223	0.00159813	0.00321122	0.00169434	0.0039855	0.0018314	0.00344449
IL6R	EPO	0.00267645	0.00496762	0.00281351	0.0044266	0.0234364	0.0257275	0.0235734	0.0251865	0.00357561	0.00586678	0.00371268	0.00532577	0.0650809	0.0673721	0.065218	0.0668311
EPOR	BTK	0.87912	1.41754	4.82345	0.256753	0.78534	1.32376	4.72967	0.162974	0.819158	1.35758	4.76348	0.196792	0.784043	1.32247	4.72837	0.161676
EPO	BTK	0.659193	1.19762	4.60352	0.0368263	0.661484	1.19991	4.60581	0.0391175	0.65933	1.19775	4.60366	0.0369634	0.660943	1.19937	4.60527	0.0385765
KITLG	BTK	0.658946	1.19737	4.60327	0.0365792	0.659691	1.19811	4.60402	0.0373247	0.713678	1.2521	4.658	0.0913118	1.36154	1.89996	5.30586	0.739169
NGF	NTRK2	0.0018266	0.00172212	0.00163483	0.00194783	0.00118982	0.00108534	0.000998053	0.00131105	0.00148599	0.00138151	0.00129422	0.00160722	0.00265295	0.00254847	0.00246118	0.00277417
BDNF	NTRK2	0.0661466	0.0660421	0.0659548	0.0662678	0.0854154	0.0853109	0.0852237	0.0855367	0.113943	0.113839	0.113752	0.114065	0.0052122	0.00510772	0.00502043	0.00533343
NTF3	NTRK2	0.00125887	0.00115438	0.00106709	0.00138009	0.00141596	0.00131148	0.00122419	0.00153718	0.00104161	0.000937132	0.000849843	0.00116284	0.0273676	0.0272631	0.0271758	0.0274888
NTF4	NTRK2	0.00195144	0.00184696	0.00175967	0.00207267	0.00082091	0.000716427	0.000629138	0.000942133	0.00123586	0.00113138	0.00104409	0.00135708	0.0263117	0.0262072	0.0261199	0.0264329
EFNA1	EPHA3	0.00302311	0.00266644	0.00296214	0.00310612	0.00408386	0.00372719	0.00402289	0.00416687	0.00364808	0.0032914	0.0035871	0.00373108	0.236647	0.23629	0.236586	0.23673
EFNA2	EPHA3	0.00161689	0.00126021	0.00155591	0.00169989	0.00161596	0.00125928	0.00155498	0.00169896	0.00142387	0.00106719	0.00136289	0.00150687	0.112822	0.112466	0.112761	0.112905
EFNA5	EPHA3	0.00301785	0.00266117	0.00295687	0.00310085	0.045453	0.0450964	0.0453921	0.045536	0.00333978	0.0029831	0.0032788	0.00342278	0.141089	0.140732	0.141028	0.141172
EFNB3	EPHA3	0.00239656	0.00203988	0.00233558	0.00247956	0.0469791	0.0466224	0.0469181	0.0470621	0.00188678	0.0015301	0.0018258	0.00196978	0.0112344	0.0108778	0.0111735	0.0113174
EFNA3	EPHA3	0.00273884	0.00238216	0.00267786	0.00282184	0.00287309	0.00251642	0.00281211	0.00295609	0.00244037	0.00208369	0.00237939	0.00252337	0.0120398	0.0116832	0.0119789	0.0121228
EFNA4	EPHA3	0.0273404	0.0269838	0.0272795	0.0274234	0.0490067	0.04865	0.0489457	0.0490897	0.0016769	0.00132022	0.00161592	0.0017599	0.159715	0.159358	0.159654	0.159798
EFNB2	EPHA3	0.176513	0.176157	0.176452	0.176596	0.206092	0.205735	0.206031	0.206175	0.443483	0.443126	0.443422	0.443566	0.232956	0.232599	0.232895	0.233039
EFNB1	EPHA3	0.0180976	0.017741	0.0180367	0.0181806	0.0284413	0.0280846	0.0283803	0.0285243	0.0738408	0.0734841	0.0737798	0.0739238	0.0178479	0.0174912	0.0177869	0.0179309
EFNA1	EPHA4	0.00297698	0.00259475	0.00263492	0.205443	0.00403773	0.0036555	0.00369567	0.206503	0.00360194	0.00321971	0.00325988	0.206068	0.236601	0.236219	0.236259	0.439066
EFNA2	EPHA4	0.00157075	0.00118852	0.0012287	0.204036	0.00156982	0.00118759	0.00122776	0.204035	0.00137773	0.000995502	0.00103567	0.203843	0.112776	0.112394	0.112434	0.315242
EFNA5	EPHA4	0.00297171	0.00258948	0.00262965	0.205437	0.0454069	0.0450247	0.0450648	0.247872	0.00329364	0.00291141	0.00295159	0.205759	0.141043	0.14066	0.140701	0.343508
EFNB3	EPHA4	0.00235042	0.00196819	0.00200836	0.204816	0.046933	0.0465507	0.0465909	0.249399	0.00184064	0.00145841	0.00149858	0.204306	0.0111883	0.0108061	0.0108462	0.213654
EFNA3	EPHA4	0.0026927	0.00231047	0.00235064	0.205158	0.00282695	0.00244472	0.0024849	0.205293	0.00239423	0.002012	0.00205218	0.20486	0.0119937	0.0116115	0.0116516	0.214459
EFNA4	EPHA4	0.0272943	0.0269121	0.0269522	0.22976	0.0489606	0.0485783	0.0486185	0.251426	0.00163076	0.00124853	0.0012887	0.204096	0.159668	0.159286	0.159326	0.362134
EFNB2	EPHA4	0.176467	0.176085	0.176125	0.378933	0.206046	0.205663	0.205704	0.408511	0.443437	0.443055	0.443095	0.645902	0.23291	0.232527	0.232567	0.435375
FGFR3	EPHA4	0.0595615	0.0591793	0.0592195	0.262027	0.164624	0.164242	0.164282	0.36709	0.00208054	0.00169831	0.00173848	0.204546	0.247499	0.247117	0.247157	0.449964
EFNB1	EPHA4	0.0180515	0.0176693	0.0177094	0.220517	0.0283952	0.028013	0.0280531	0.230861	0.0737947	0.0734124	0.0734526	0.27626	0.0178018	0.0174195	0.0174597	0.220267
FGFR4	EPHA4	0.00246897	0.00208674	0.00212691	0.204935	0.014311	0.0139287	0.0139689	0.216777	0.0028962	0.00251397	0.00255415	0.205362	0.599656	0.599274	0.599314	0.802122
ITGAL	LAT	1.33018	2.69062	6.08763	0.19082	1.30018	2.66063	6.05764	0.160828	1.29913	2.65957	6.05658	0.159769	1.29904	2.65949	6.0565	0.159688
HLA-A	LAT	2.16267	3.52311	6.92012	1.02331	2.48417	3.84461	7.24163	1.34482	3.93834	5.29878	8.6958	2.79899	1.84	3.20044	6.59745	0.700643
LRFN5	PTPRF	0.042074	0.00310925	0.138603	0.371184	0.0426774	0.00371257	0.139206	0.371787	0.0422447	0.00327991	0.138774	0.371355	0.0458425	0.00687774	0.142371	0.374952
NID1	PTPRF	0.173796	0.134831	0.270325	0.502906	0.282343	0.243378	0.378872	0.611453	0.444433	0.405468	0.540962	0.773543	0.23207	0.193106	0.328599	0.56118
FAS	PTPRC	0.408093	0.742439	1.12753	0.0550641	0.357483	0.691829	1.07692	0.00445356	0.392424	0.72677	1.11186	0.0393947	0.358082	0.692428	1.07752	0.00505321
LGALS1	PTPRC	1.18497	1.51932	1.90441	0.831941	1.84053	2.17488	2.55997	1.4875	0.940597	1.27494	1.66004	0.587568	0.879976	1.21432	1.59941	0.526947
FGF3	PDGFRB	0.00200499	0.00308277	0.0034236	0.00309714	0.00189637	0.00297415	0.00331498	0.00298852	0.00200409	0.00308188	0.00342271	0.00309624	0.00211129	0.00318908	0.00352991	0.00320345
IGF1	PDGFRB	0.661587	0.662665	0.663005	0.662679	0.178622	0.1797	0.18004	0.179714	0.0479468	0.0490246	0.0493654	0.049039	0.139896	0.140973	0.141314	0.140988
KIT	PDGFRB	0.0612677	0.0623455	0.0626863	0.0623599	0.0210292	0.0221069	0.0224478	0.0221213	0.456741	0.457818	0.458159	0.457833	0.185082	0.18616	0.186501	0.186175
EGF	PDGFRB	0.00242378	0.00350156	0.00384239	0.00351593	0.022262	0.0233398	0.0236806	0.0233541	0.249385	0.250463	0.250803	0.250477	0.0197573	0.0208351	0.0211759	0.0208495
TGFA	PDGFRB	0.00224643	0.00332422	0.00366505	0.00333858	0.00203457	0.00311236	0.00345319	0.00312673	0.00212393	0.00320172	0.00354255	0.00321609	0.00211551	0.0031933	0.00353413	0.00320767
HGF	PDGFRB	0.00193566	0.00301345	0.00335428	0.00302781	0.00169807	0.00277585	0.00311668	0.00279022	0.00198967	0.00306746	0.00340829	0.00308182	0.215448	0.216525	0.216866	0.21654
PDGFC	PDGFRB	0.338133	0.33921	0.339551	0.339225	0.114016	0.115094	0.115435	0.115108	0.219249	0.220327	0.220668	0.220341	0.0131403	0.0142181	0.0145589	0.0142324
PDGFA	PDGFRB	0.00223185	0.00330964	0.00365047	0.003324	0.00253321	0.00361099	0.00395182	0.00362536	0.769316	0.770394	0.770735	0.770408	0.0616034	0.0626812	0.063022	0.0626956
PDGFB	PDGFRB	0.00304348	0.00412126	0.00446209	0.00413563	0.00642984	0.00750763	0.00784846	0.00752199	0.181735	0.182813	0.183154	0.182827	0.0217162	0.022794	0.0231348	0.0228084
FGF1	PDGFRB	0.00176039	0.00283817	0.003179	0.00285254	0.0017363	0.00281409	0.00315492	0.00282846	0.00215836	0.00323615	0.00357698	0.00325051	0.00593446	0.00701224	0.00735307	0.00702661
FGF2	PDGFRB	0.0514377	0.0525155	0.0528563	0.0525298	0.18544	0.186518	0.186859	0.186532	0.00181539	0.00289317	0.003234	0.00290754	0.113412	0.11449	0.11483	0.114504
FGF4	PDGFRB	0.00241448	0.00349226	0.00383309	0.00350663	0.00207678	0.00315456	0.00349539	0.00316893	0.00229211	0.0033699	0.00371073	0.00338427	0.00242082	0.0034986	0.00383943	0.00351297
FGF7	PDGFRB	0.00193822	0.003016	0.00335683	0.00303037	0.00149237	0.00257015	0.00291099	0.00258452	0.00172716	0.00280495	0.00314578	0.00281931	0.0101475	0.0112253	0.0115661	0.0112396
FGF8	PDGFRB	0.00182784	0.00290562	0.00324645	0.00291999	0.00182913	0.00290692	0.00324775	0.00292128	0.00212788	0.00320566	0.00354649	0.00322003	0.00542663	0.00650441	0.00684524	0.00651878
FGF9	PDGFRB	0.0979043	0.098982	0.0993229	0.0989964	0.00178298	0.00286076	0.00320159	0.00287513	0.00195949	0.00303728	0.00337811	0.00305164	0.00238754	0.00346533	0.00380616	0.0034797
FGF10	PDGFRB	0.00192136	0.00299914	0.00333997	0.00301351	0.00167107	0.00274885	0.00308968	0.00276322	0.0016057	0.00268348	0.00302431	0.00269785	0.0233649	0.0244426	0.0247835	0.024457
VEGFB	PDGFRB	0.555522	0.5566	0.556941	0.556614	0.33268	0.333758	0.334098	0.333772	0.257776	0.258854	0.259195	0.258868	0.624487	0.625565	0.625906	0.625579
EFNA4	PDGFRB	0.0276605	0.0287383	0.0290792	0.0287527	0.0493268	0.0504046	0.0507454	0.050419	0.001997	0.00307479	0.00341562	0.00308916	0.160035	0.161113	0.161453	0.161127
PDGFD	PDGFRB	0.00207181	0.00314959	0.00349042	0.00316396	0.00214934	0.00322712	0.00356795	0.00324149	0.138407	0.139484	0.139825	0.139499	0.0645003	0.0655781	0.0659189	0.0655924
FGF17	PDGFRB	0.00195033	0.00302811	0.00336894	0.00304248	0.0668674	0.0679452	0.068286	0.0679596	0.00297657	0.00405436	0.00439519	0.00406873	0.00490173	0.00597952	0.00632035	0.00599389
FGF18	PDGFRB	0.00209281	0.00317059	0.00351142	0.00318496	0.00194027	0.00301805	0.00335888	0.00303242	0.0021515	0.00322929	0.00357012	0.00324366	0.00293965	0.00401744	0.00435827	0.00403181
FGF22	PDGFRB	0.00171808	0.00279587	0.0031367	0.00281023	0.00181146	0.00288925	0.00323008	0.00290361	0.00194565	0.00302344	0.00336427	0.00303781	0.00216675	0.00324454	0.00358537	0.00325891
FGF19	PDGFRB	0.00228684	0.00336463	0.00370546	0.003379	0.00205769	0.00313547	0.0034763	0.00314984	0.00198286	0.00306064	0.00340147	0.00307501	0.111475	0.112553	0.112894	0.112567
VEGFA	PDGFRB	0.200152	0.20123	0.20157	0.201244	0.356229	0.357307	0.357648	0.357321	0.1525	0.153578	0.153919	0.153593	0.677093	0.678171	0.678512	0.678185
VEGFC	PDGFRB	0.00203805	0.00311583	0.00345666	0.0031302	0.00183965	0.00291743	0.00325826	0.0029318	0.00214738	0.00322516	0.00356599	0.00323953	0.019009	0.0200868	0.0204276	0.0201012
FGF13	PDGFRB	0.183211	0.184289	0.18463	0.184303	0.150943	0.152021	0.152362	0.152035	0.0856652	0.086743	0.0870838	0.0867573	0.155911	0.156989	0.15733	0.157003
FGF14	PDGFRB	0.00223081	0.0033086	0.00364943	0.00332296	0.00195613	0.00303392	0.00337475	0.00304829	0.00183134	0.00290913	0.00324996	0.00292349	0.00214428	0.00322207	0.0035629	0.00323644
PGF	PDGFRB	0.0816335	0.0827113	0.0830521	0.0827257	0.00330201	0.00437979	0.00472062	0.00439416	0.00214232	0.00322011	0.00356094	0.00323448	0.425584	0.426662	0.427003	0.426676
FGF23	PDGFRB	0.00200545	0.00308323	0.00342406	0.0030976	0.0024917	0.00356948	0.00391031	0.00358385	0.00246703	0.00354482	0.00388565	0.00355919	0.0023434	0.00342119	0.00376202	0.00343556
FGF16	PDGFRB	0.00221086	0.00328865	0.00362948	0.00330302	0.00185501	0.00293279	0.00327362	0.00294716	0.00166048	0.00273827	0.0030791	0.00275264	0.00211549	0.00319328	0.00353411	0.00320765
NRP1	PDGFRB	0.00220504	0.00328282	0.00362365	0.00329719	0.00166618	0.00274397	0.0030848	0.00275834	0.00176777	0.00284556	0.00318639	0.00285993	0.0757028	0.0767805	0.0771214	0.0767949
TLN1	ITGB1	3.75613	4.06856	4.90417	3.41426	3.68927	4.0017	4.83731	3.3474	12.8556	13.1681	14.0037	12.5138	2.82564	3.13808	3.97369	2.48378
CSF2	ITGB1	1.6036	1.91603	2.75164	1.26173	1.60339	1.91583	2.75144	1.26153	1.60329	1.91573	2.75134	1.26143	1.60364	1.91607	2.75168	1.26178
HGF	ITGB1	1.60341	1.91585	2.75146	1.26155	1.60318	1.91561	2.75122	1.26131	1.60347	1.9159	2.75151	1.2616	1.81693	2.12936	2.96497	1.47506
TGFB1	ITGB1	2.74595	3.05838	3.89399	2.40408	2.2	2.51243	3.34804	1.85814	4.06284	4.37527	5.21088	3.72097	1.88548	2.19792	3.03353	1.54362
TGFB3	ITGB1	1.60441	1.91684	2.75245	1.26254	1.6036	1.91603	2.75164	1.26173	1.60346	1.91589	2.7515	1.26159	1.60486	1.91729	2.7529	1.26299
ANGPT1	ITGB1	2.39495	2.70738	3.54299	2.05308	2.20049	2.51292	3.34853	1.85863	3.78374	4.09617	4.93178	3.44187	1.73635	2.04878	2.88439	1.39448
MDK	ITGB1	2.18904	2.50147	3.33708	1.84717	3.26805	3.58048	4.41609	2.92618	1.65504	1.96747	2.80308	1.31318	8.03468	8.34712	9.18273	7.69282
FLT4	ITGB1	1.60491	1.91735	2.75296	1.26305	1.60478	1.91721	2.75282	1.26291	1.6047	1.91713	2.75274	1.26283	1.60462	1.91705	2.75266	1.26275
CXCL12	ITGB1	1.60452	1.91695	2.75257	1.26266	1.60468	1.91712	2.75273	1.26282	1.6053	1.91773	2.75334	1.26343	1.65179	1.96422	2.79983	1.30993
VEGFA	ITGB1	1.80163	2.11406	2.94967	1.45977	1.95771	2.27014	3.10575	1.61584	1.75398	2.06641	2.90202	1.41211	2.27857	2.591	3.42662	1.93671
VEGFC	ITGB1	1.60352	1.91595	2.75156	1.26165	1.60332	1.91575	2.75136	1.26145	1.60363	1.91606	2.75167	1.26176	1.62049	1.93292	2.76853	1.27862
RELN	ITGB1	1.84465	2.15708	2.99269	1.50278	1.83144	2.14387	2.97948	1.48958	1.64115	1.95358	2.78919	1.29928	1.62653	1.93897	2.77458	1.28467
VTN	ITGB1	1.60409	1.91652	2.75214	1.26223	1.60358	1.91601	2.75162	1.26171	1.60343	1.91587	2.75148	1.26157	3.67353	3.98597	4.82158	3.33167
NPNT	ITGB1	1.60518	1.91761	2.75322	1.26332	1.60519	1.91762	2.75323	1.26332	1.60554	1.91798	2.75359	1.26368	1.62729	1.93972	2.77533	1.28542
VCAM1	ITGB1	1.60352	1.91595	2.75156	1.26165	1.60349	1.91592	2.75153	1.26162	1.60347	1.9159	2.75151	1.2616	1.62507	1.9375	2.77311	1.2832
SEMA7A	ITGB1	1.61888	1.93132	2.76693	1.27702	1.64005	1.95248	2.78809	1.29818	1.63039	1.94282	2.77843	1.28853	1.61855	1.93099	2.7666	1.27669
THBS1	ITGB1	3.3468	3.65923	4.49484	3.00493	1.85162	2.16405	2.99966	1.50976	8.95447	9.2669	10.1025	8.6126	1.62012	1.93255	2.76816	1.27825
SPP1	ITGB1	2.08082	2.39326	3.22887	1.73896	2.1205	2.43293	3.26854	1.77863	2.20834	2.52077	3.35638	1.86647	1.60982	1.92225	2.75786	1.26795
PLG	ITGB1	1.60483	1.91727	2.75288	1.26297	1.60363	1.91607	2.75168	1.26177	1.60383	1.91626	2.75187	1.26196	1.71634	2.02877	2.86438	1.37448
THBS2	ITGB1	1.60348	1.91591	2.75152	1.26161	1.60328	1.91572	2.75133	1.26142	1.60333	1.91576	2.75137	1.26146	1.60363	1.91606	2.75167	1.26176
LGALS1	ITGB1	2.43081	2.74324	3.57885	2.08894	3.08637	3.3988	4.23441	2.7445	2.18643	2.49887	3.33448	1.84457	2.12581	2.43824	3.27386	1.78395
VCAN	ITGB1	1.72934	2.04177	2.87738	1.38747	1.96039	2.27282	3.10843	1.61852	1.60383	1.91626	2.75187	1.26196	5.17661	5.48905	6.32466	4.83475
COL6A3	ITGB1	1.6037	1.91613	2.75175	1.26184	1.63408	1.94651	2.78212	1.29221	1.80106	2.11349	2.9491	1.45919	1.70239	2.01482	2.85043	1.36052
LAMB1	ITGB1	1.7649	2.07734	2.91295	1.42304	1.60486	1.91729	2.7529	1.26299	1.69927	2.01171	2.84732	1.35741	2.50716	2.8196	3.65521	2.1653
LAMA4	ITGB1	1.60368	1.91612	2.75173	1.26182	1.60382	1.91626	2.75187	1.26196	1.6034	1.91583	2.75144	1.26153	1.60481	1.91724	2.75285	1.26295
MIA	ITGB1	1.60341	1.91585	2.75146	1.26155	1.60331	1.91575	2.75136	1.26145	1.60371	1.91614	2.75175	1.26184	1.60374	1.91618	2.75179	1.26188
LAMC2	ITGB1	1.60351	1.91594	2.75155	1.26164	1.60345	1.91588	2.75149	1.26158	1.60352	1.91596	2.75157	1.26166	1.60386	1.9163	2.75191	1.262
NID1	ITGB1	1.73497	2.0474	2.88301	1.3931	1.84352	2.15595	2.99156	1.50165	2.00561	2.31804	3.15365	1.66374	1.79324	2.10568	2.94129	1.45138
LUM	ITGB1	1.66124	1.97367	2.80928	1.31937	1.60419	1.91662	2.75223	1.26232	1.62714	1.93958	2.77519	1.28528	2.24029	2.55272	3.38833	1.89842
JAM3	ITGB1	1.67247	1.9849	2.82051	1.33061	1.61185	1.92428	2.75989	1.26998	1.89167	2.20411	3.03972	1.54981	1.83211	2.14455	2.98016	1.49025
FBLN1	ITGB1	1.73548	2.04792	2.88353	1.39362	1.85372	2.16616	3.00177	1.51186	1.60358	1.91601	2.75162	1.26171	2.66304	2.97547	3.81108	2.32118
ICAM4	ITGB1	2.48004	2.79247	3.62808	2.13817	2.7037	3.01614	3.85175	2.36184	2.44031	2.75274	3.58835	2.09844	1.64236	1.9548	2.79041	1.3005
LAMA1	ITGB1	1.68869	2.00113	2.83674	1.34683	1.70691	2.01934	2.85495	1.36504	1.60348	1.91591	2.75152	1.26161	2.12502	2.43745	3.27306	1.78316
LAMA2	ITGB1	1.60484	1.91727	2.75288	1.26297	1.60575	1.91818	2.75379	1.26388	1.60552	1.91795	2.75356	1.26365	1.61223	1.92467	2.76028	1.27037
LAMB2	ITGB1	1.62081	1.93324	2.76885	1.27894	1.77117	2.08361	2.91922	1.42931	1.79135	2.10379	2.9394	1.44949	1.6516	1.96404	2.79965	1.30974
PLA2G2A	ITGB1	1.74709	2.05952	2.89513	1.40522	2.25996	2.57239	3.408	1.91809	1.6038	1.91623	2.75184	1.26193	1.61746	1.92989	2.7655	1.27559
IL1B	PLAUR	0.00165038	0.117001	0.050026	0.0133452	0.144121	0.259472	0.192497	0.155816	0.00184527	0.117196	0.0502209	0.0135401	0.00207854	0.117429	0.0504541	0.0137733
KNG1	PLAUR	0.00189246	0.117243	0.0502681	0.0135873	0.00169873	0.11705	0.0500743	0.0133935	0.00180484	0.117156	0.0501804	0.0134996	0.0218947	0.137246	0.0702703	0.0335895
VTN	PLAUR	0.00255696	0.117908	0.0509326	0.0142518	0.00204517	0.117396	0.0504208	0.01374	0.00189798	0.117249	0.0502736	0.0135928	2.072	2.18735	2.12038	2.0837
PLG	PLAUR	0.0032988	0.11865	0.0516744	0.0149936	0.00210013	0.117451	0.0504757	0.0137949	0.00229476	0.117646	0.0506704	0.0139896	0.114806	0.230157	0.163181	0.126501
TLN1	ITGB3	2.3819	2.20233	3.8988	2.18972	2.31504	2.13547	3.83194	2.12286	11.4814	11.3018	12.9983	11.2892	1.45142	1.27185	2.96832	1.25924
CSF1	ITGB3	0.22964	0.0500705	1.74655	0.0374655	0.242852	0.0632827	1.75976	0.0506776	0.230349	0.0507798	1.74726	0.0381748	0.244128	0.0645588	1.76103	0.0519537
TGFB1	ITGB3	1.37172	1.19215	2.88863	1.17954	0.825772	0.646203	2.34268	0.633598	2.68861	2.50904	4.20551	2.49643	0.511255	0.331686	2.02816	0.319081
TGFB3	ITGB3	0.230177	0.0506079	1.74708	0.0380029	0.229371	0.0498018	1.74628	0.0371967	0.22923	0.0496611	1.74614	0.037056	0.230627	0.0510582	1.74753	0.0384532
FGF1	ITGB3	0.22901	0.049441	1.74592	0.0368359	0.228986	0.0494169	1.74589	0.0368118	0.229408	0.0498389	1.74631	0.0372339	0.233184	0.053615	1.75009	0.04101
FGF2	ITGB3	0.278687	0.0991183	1.79559	0.0865132	0.41269	0.233121	1.9296	0.220516	0.229065	0.049496	1.74597	0.0368909	0.340661	0.161092	1.85757	0.148487
KDR	ITGB3	1.12438	0.944807	2.64128	0.932202	1.43542	1.25585	2.95233	1.24325	3.29893	3.11936	4.81584	3.10676	0.317061	0.137492	1.83397	0.124887
CXCL12	ITGB3	0.230293	0.0507236	1.7472	0.0381186	0.230453	0.050884	1.74736	0.0382789	0.23107	0.0515011	1.74798	0.038896	0.277562	0.0979924	1.79447	0.0853874
CX3CL1	ITGB3	0.229727	0.0501578	1.74663	0.0375527	0.230056	0.0504867	1.74696	0.0378816	0.22991	0.0503413	1.74682	0.0377362	0.240375	0.0608055	1.75728	0.0482005
VEGFA	ITGB3	0.427402	0.247832	1.94431	0.235227	0.583479	0.40391	2.10038	0.391305	0.37975	0.200181	1.89666	0.187576	0.904343	0.724774	2.42125	0.712169
RELN	ITGB3	0.470417	0.290848	1.98732	0.278243	0.457212	0.277643	1.97412	0.265037	0.266916	0.0873472	1.78382	0.0747421	0.252305	0.072736	1.76921	0.060131
VTN	ITGB3	0.229863	0.0502935	1.74677	0.0376884	0.229351	0.0497817	1.74626	0.0371766	0.229204	0.0496345	1.74611	0.0370294	2.29931	2.11974	3.81621	2.10713
THBS1	ITGB3	1.97257	1.793	3.48948	1.7804	0.477392	0.297823	1.9943	0.285218	7.58024	7.40067	9.09714	7.38806	0.245888	0.0663187	1.76279	0.0537136
SPP1	ITGB3	0.706594	0.527025	2.2235	0.51442	0.746271	0.566702	2.26318	0.554096	0.834106	0.654537	2.35101	0.641932	0.235591	0.0560221	1.7525	0.043417
PLAUR	ITGB3	0.229878	0.0503091	1.74678	0.0377041	0.345229	0.16566	1.86214	0.153055	0.278254	0.0986847	1.79516	0.0860797	0.241573	0.0620039	1.75848	0.0493988
THBS2	ITGB3	0.229249	0.0496798	1.74615	0.0370747	0.229054	0.0494853	1.74596	0.0368802	0.229096	0.049527	1.746	0.036922	0.229401	0.0498319	1.74631	0.0372269
COL6A3	ITGB3	0.229473	0.0499034	1.74638	0.0372984	0.259847	0.0802775	1.77675	0.0676725	0.426831	0.247262	1.94374	0.234657	0.328159	0.14859	1.84507	0.135985
LAMB1	ITGB3	0.390676	0.211106	1.90758	0.198501	0.230631	0.051062	1.74754	0.0384569	0.325046	0.145477	1.84195	0.132872	1.13293	0.953365	2.64984	0.94076
LAMA4	ITGB3	0.229456	0.0498868	1.74636	0.0372817	0.229595	0.0500263	1.7465	0.0374212	0.229169	0.0495996	1.74607	0.0369945	0.230582	0.0510129	1.74749	0.0384078
LAMC2	ITGB3	0.229277	0.0497079	1.74618	0.0371028	0.229218	0.0496485	1.74612	0.0370434	0.229296	0.0497269	1.7462	0.0371218	0.229633	0.0500639	1.74654	0.0374589
NID1	ITGB3	0.36074	0.181171	1.87765	0.168566	0.469287	0.289718	1.98619	0.277113	0.631377	0.451808	2.14828	0.439203	0.419014	0.239445	1.93592	0.22684
ICAM4	ITGB3	1.10581	0.926237	2.62271	0.913632	1.32947	1.14991	2.84638	1.1373	1.06608	0.886512	2.58299	0.873907	0.268136	0.0885665	1.78504	0.0759614
LAMA1	ITGB3	0.314464	0.134895	1.83137	0.12229	0.332681	0.153112	1.84959	0.140507	0.229251	0.0496819	1.74616	0.0370769	0.750791	0.571222	2.2677	0.558617
CCN1	ITGB3	0.452737	0.273167	1.96964	0.260562	0.229114	0.0495446	1.74602	0.0369395	0.22909	0.0495207	1.746	0.0369156	0.234017	0.0544474	1.75092	0.0418423
LAMA2	ITGB3	0.23061	0.0510407	1.74752	0.0384357	0.231521	0.0519521	1.74843	0.0393471	0.231288	0.0517191	1.74819	0.039114	0.238003	0.0584338	1.75491	0.0458287
LAMB2	ITGB3	0.246576	0.0670072	1.76348	0.0544022	0.396944	0.217375	1.91385	0.20477	0.417126	0.237557	1.93403	0.224952	0.277375	0.0978061	1.79428	0.0852011
EDIL3	ITGB3	0.379204	0.199634	1.89611	0.187029	0.296376	0.116806	1.81328	0.104201	0.28026	0.100691	1.79717	0.0880859	0.30642	0.126851	1.82333	0.114245
IL32	ITGB3	0.243628	0.0640588	1.76053	0.0514537	0.296536	0.116967	1.81344	0.104362	0.570412	0.390843	2.08732	0.378238	0.825044	0.645475	2.34195	0.63287
PLA2G2A	ITGB3	0.37286	0.193291	1.88977	0.180685	0.885731	0.706162	2.40264	0.693556	0.22957	0.0500011	1.74648	0.0373961	0.243226	0.0636572	1.76013	0.0510521
WNT1	ITGB4	0.00178666	0.00163864	0.00171508	0.00205724	0.00165391	0.00150589	0.00158233	0.00192449	0.00145635	0.00130833	0.00138477	0.00172693	0.00156577	0.00141775	0.00149419	0.00183636
TLN1	ITGB4	2.15421	2.15406	2.15414	2.15448	2.08735	2.0872	2.08728	2.08762	11.2537	11.2536	11.2537	11.254	1.22373	1.22358	1.22366	1.224
EGF	ITGB4	0.00198828	0.00184026	0.0019167	0.00225886	0.0218265	0.0216785	0.0217549	0.0220971	0.248949	0.248801	0.248878	0.24922	0.0193218	0.0191738	0.0192503	0.0195924
RELN	ITGB4	0.242732	0.242584	0.24266	0.243003	0.229526	0.229378	0.229455	0.229797	0.0392311	0.0390831	0.0391595	0.0395017	0.02462	0.0244719	0.0245484	0.0248905
VTN	ITGB4	0.00217741	0.00202939	0.00210583	0.00244799	0.00166562	0.00151759	0.00159403	0.0019362	0.00151843	0.0013704	0.00144685	0.00178901	2.07162	2.07147	2.07155	2.07189
THBS1	ITGB4	1.74489	1.74474	1.74481	1.74516	0.249707	0.249559	0.249635	0.249978	7.35255	7.35241	7.35248	7.35282	0.0182026	0.0180546	0.018131	0.0184732
SPP1	ITGB4	0.478909	0.478761	0.478837	0.47918	0.518585	0.518437	0.518514	0.518856	0.606421	0.606273	0.606349	0.606692	0.00790599	0.00775797	0.00783441	0.00817657
THBS2	ITGB4	0.00156368	0.00141566	0.0014921	0.00183427	0.00136923	0.00122121	0.00129765	0.00163981	0.00141097	0.00126294	0.00133939	0.00168155	0.00171585	0.00156783	0.00164427	0.00198644
COL6A3	ITGB4	0.00178735	0.00163933	0.00171577	0.00205794	0.0321615	0.0320134	0.0320899	0.032432	0.199146	0.198998	0.199074	0.199416	0.100474	0.100326	0.100402	0.100744
LAMB1	ITGB4	0.16299	0.162842	0.162919	0.163261	0.0029459	0.00279787	0.00287432	0.00321648	0.0973608	0.0972128	0.0972892	0.0976314	0.905249	0.905101	0.905177	0.905519
LAMA4	ITGB4	0.00177073	0.00162271	0.00169915	0.00204131	0.0019102	0.00176217	0.00183862	0.00218078	0.00148352	0.00133549	0.00141193	0.0017541	0.00289681	0.00274878	0.00282523	0.00316739
LAMC2	ITGB4	0.00159178	0.00144376	0.0015202	0.00186237	0.00153242	0.00138439	0.00146083	0.001803	0.00161078	0.00146275	0.0015392	0.00188136	0.00194785	0.00179983	0.00187627	0.00221844
LAMA1	ITGB4	0.086779	0.086631	0.0867074	0.0870496	0.104996	0.104848	0.104924	0.105266	0.00156585	0.00141783	0.00149427	0.00183644	0.523106	0.522958	0.523035	0.523377
LAMA2	ITGB4	0.00292465	0.00277662	0.00285306	0.00319523	0.00383605	0.00368803	0.00376447	0.00410664	0.00360301	0.00345499	0.00353143	0.0038736	0.0103177	0.0101697	0.0102461	0.0105883
LAMB2	ITGB4	0.0188912	0.0187431	0.0188196	0.0191617	0.169259	0.169111	0.169187	0.16953	0.189441	0.189293	0.189369	0.189711	0.0496901	0.049542	0.0496185	0.0499606
ICAM1	SPN	0.839342	0.93921	1.6221	0.0204091	0.840802	0.94067	1.62356	0.0218688	0.840672	0.94054	1.62343	0.0217389	0.841857	0.941725	1.62461	0.0229239
SEMA3C	PLXNA2	0.0430198	0.0641817	0.0434363	0.0829333	0.00221061	0.0233724	0.00262709	0.0421241	0.0896666	0.110828	0.0900831	0.12958	0.0245219	0.0456837	0.0249383	0.0644353
SEMA3A	PLXNA2	0.00235435	0.0235162	0.00277084	0.0422678	0.0877352	0.108897	0.0881517	0.127649	0.0982209	0.119383	0.0986374	0.138134	0.136887	0.158049	0.137303	0.1768
SEMA3B	PLXNA2	0.00223104	0.0233929	0.00264752	0.0421445	0.00194205	0.0231039	0.00235854	0.0418555	0.00174319	0.022905	0.00215967	0.0416566	0.0512555	0.0724174	0.051672	0.091169
SEMA5A	PLXNA2	0.00286125	0.0240231	0.00327773	0.0427747	0.0535328	0.0746946	0.0539493	0.0934462	0.0658726	0.0870345	0.0662891	0.105786	0.164617	0.185778	0.165033	0.20453
ITGAL	CD226	0.202557	0.267132	1.2739	0.0348091	0.172565	0.23714	1.24391	0.00481753	0.171506	0.236081	1.24285	0.00375796	0.171425	0.236	1.24277	0.00367711
NOTCH1	APP	0.754744	0.439389	1.28248	1.12809	0.793888	0.478533	1.32163	1.16724	1.12527	0.809915	1.65301	1.49862	0.644159	0.328804	1.1719	1.01751
IGF1	APP	1.23939	0.924035	1.76713	1.61274	0.756425	0.44107	1.28417	1.12977	0.62575	0.310395	1.15349	0.999099	0.717699	0.402344	1.24544	1.09105
CD40LG	APP	0.579645	0.26429	1.10739	0.952994	0.579683	0.264328	1.10742	0.953031	0.579623	0.264268	1.10736	0.952971	0.579684	0.264329	1.10742	0.953033
TGFB1	APP	1.72227	1.40692	2.25001	2.09562	1.17633	0.860971	1.70407	1.54967	3.03916	2.72381	3.5669	3.41251	0.861809	0.546454	1.38955	1.23516
IAPP	APP	0.580039	0.264684	1.10778	0.953388	0.580127	0.264772	1.10787	0.953476	0.580101	0.264746	1.10784	0.95345	0.580132	0.264777	1.10787	0.953481
IL18	APP	0.815347	0.499992	1.34309	1.1887	0.831592	0.516237	1.35933	1.20494	0.668555	0.3532	1.19629	1.0419	0.616007	0.300652	1.14375	0.989356
SLIT2	APP	0.580734	0.265379	1.10847	0.954083	0.580654	0.265299	1.10839	0.954003	0.580294	0.264939	1.10803	0.953643	0.581983	0.266628	1.10972	0.955332
APOE	APP	3.63696	3.3216	4.1647	4.01031	7.54188	7.22653	8.06962	7.91523	2.49242	2.17707	3.02016	2.86577	31.3235	31.0082	31.8513	31.6969
IGF1	ERBB2	0.661983	0.674756	0.681591	0.854117	0.179018	0.191792	0.198626	0.371152	0.0483434	0.0611165	0.0679512	0.240477	0.140292	0.153065	0.1599	0.332426
EPO	ERBB2	0.00264092	0.0154141	0.0222487	0.194774	0.00493208	0.0177052	0.0245399	0.197065	0.00277798	0.0155511	0.0223858	0.194911	0.00439107	0.0171642	0.0239989	0.196524
EGF	ERBB2	0.00282036	0.0155935	0.0224282	0.194954	0.0226586	0.0354317	0.0422664	0.214792	0.249781	0.262555	0.269389	0.441915	0.0201539	0.0329271	0.0397617	0.212287
NRG1	ERBB2	0.0339848	0.0467579	0.0535926	0.226118	0.00585275	0.0186259	0.0254606	0.197986	0.19343	0.206203	0.213038	0.385563	0.164423	0.177196	0.184031	0.356556
NGF	ERBB2	0.00298137	0.0157545	0.0225892	0.195115	0.00234459	0.0151177	0.0219524	0.194478	0.00264076	0.0154139	0.0222486	0.194774	0.00380771	0.0165809	0.0234155	0.195941
TGFA	ERBB2	0.00264301	0.0154162	0.0222508	0.194776	0.00243115	0.0152043	0.022039	0.194565	0.00252051	0.0152937	0.0221283	0.194654	0.00251209	0.0152852	0.0221199	0.194645
HGF	ERBB2	0.00233224	0.0151054	0.0219401	0.194466	0.00209465	0.0148678	0.0217025	0.194228	0.00238625	0.0151594	0.0219941	0.19452	0.215844	0.228617	0.235452	0.407978
TGFB1	ERBB2	1.14487	1.15764	1.16447	1.337	0.598919	0.611692	0.618527	0.791053	2.46175	2.47453	2.48136	2.65389	0.284402	0.297175	0.30401	0.476535
TNF	ERBB2	0.0021596	0.0149327	0.0217674	0.194293	0.00219955	0.0149727	0.0218074	0.194333	0.00258287	0.015356	0.0221907	0.194716	0.00359771	0.0163709	0.0232055	0.195731
PRL	ERBB2	0.00262121	0.0153944	0.022229	0.194755	0.00252577	0.0152989	0.0221336	0.194659	0.00228524	0.0150584	0.0218931	0.194419	0.00248513	0.0152583	0.022093	0.194619
IL6ST	ERBB2	0.413777	0.42655	0.433385	0.60591	0.275681	0.288455	0.295289	0.467815	1.37085	1.38362	1.39046	1.56298	0.338057	0.35083	0.357665	0.530191
NRG3	ERBB2	0.00218221	0.0149554	0.02179	0.194316	0.00411335	0.0168865	0.0237212	0.196247	0.00252206	0.0152952	0.0221299	0.194655	0.00267956	0.0154527	0.0222874	0.194813
AREG	ERBB2	0.00253381	0.015307	0.0221416	0.194667	0.00206656	0.0148397	0.0216744	0.1942	0.00209726	0.0148704	0.0217051	0.194231	0.00273851	0.0155117	0.0223463	0.194872
HBEGF	ERBB2	0.0023444	0.0151175	0.0219522	0.194478	0.00216312	0.0149363	0.021771	0.194297	0.00222798	0.0150011	0.0218358	0.194361	0.00292493	0.0156981	0.0225328	0.195058
NRG4	ERBB2	0.00232078	0.0150939	0.0219286	0.194454	0.00225696	0.0150301	0.0218648	0.19439	0.00233174	0.0151049	0.0219396	0.194465	0.0498531	0.0626262	0.0694609	0.241986
PDGFC	ERBB2	0.338529	0.351302	0.358137	0.530663	0.114413	0.127186	0.134021	0.306546	0.219646	0.232419	0.239254	0.411779	0.0135369	0.02631	0.0331447	0.20567
PDGFA	ERBB2	0.00262843	0.0154016	0.0222363	0.194762	0.00292978	0.0157029	0.0225376	0.195063	0.769713	0.782486	0.789321	0.961846	0.062	0.0747731	0.0816078	0.254133
PDGFB	ERBB2	0.00344006	0.0162132	0.0230479	0.195573	0.00682642	0.0195996	0.0264342	0.19896	0.182132	0.194905	0.20174	0.374265	0.0221128	0.0348859	0.0417206	0.214246
VEGFB	ERBB2	0.555919	0.568692	0.575526	0.748052	0.333076	0.345849	0.352684	0.52521	0.258173	0.270946	0.277781	0.450306	0.624884	0.637657	0.644492	0.817017
NRG2	ERBB2	0.00229723	0.0150704	0.0219051	0.194431	0.00217659	0.0149497	0.0217844	0.19431	0.00253535	0.0153085	0.0221432	0.194669	0.0953605	0.108134	0.114968	0.287494
LEP	ERBB2	0.00228197	0.0150551	0.0218898	0.194415	0.00203355	0.0148067	0.0216414	0.194167	0.00217739	0.0149505	0.0217852	0.194311	0.00237417	0.0151473	0.021982	0.194508
BTC	ERBB2	0.00196615	0.0147393	0.021574	0.1941	0.00224307	0.0150162	0.0218509	0.194376	0.00216593	0.0149391	0.0217738	0.194299	0.00849204	0.0212652	0.0280999	0.200625
PDGFD	ERBB2	0.00246839	0.0152415	0.0220762	0.194602	0.00254592	0.0153191	0.0221537	0.194679	0.138803	0.151576	0.158411	0.330937	0.0648969	0.07767	0.0845047	0.25703
BDNF	ERBB2	0.0673014	0.0800745	0.0869092	0.259435	0.0865702	0.0993433	0.106178	0.278704	0.115098	0.127871	0.134706	0.307231	0.00636697	0.0191401	0.0259748	0.1985
EFNB1	ERBB2	0.0188143	0.0315875	0.0384221	0.210948	0.029158	0.0419312	0.0487658	0.221291	0.0745575	0.0873306	0.0941653	0.266691	0.0185646	0.0313377	0.0381724	0.210698
EREG	ERBB2	0.00286991	0.015643	0.0224777	0.195003	0.00245782	0.015231	0.0220657	0.194591	0.0025125	0.0152856	0.0221203	0.194646	0.00254821	0.0153214	0.022156	0.194682
VEGFA	ERBB2	0.200548	0.213322	0.220156	0.392682	0.356626	0.369399	0.376234	0.548759	0.152897	0.16567	0.172505	0.34503	0.67749	0.690263	0.697098	0.869623
VEGFC	ERBB2	0.00243463	0.0152078	0.0220425	0.194568	0.00223622	0.0150094	0.0218441	0.19437	0.00254396	0.0153171	0.0221518	0.194677	0.0194056	0.0321787	0.0390134	0.211539
GDF15	ERBB2	0.520464	0.533237	0.540072	0.712597	0.362184	0.374957	0.381792	0.554317	0.293982	0.306755	0.31359	0.486115	0.415162	0.427935	0.43477	0.607296
HLA-A	ERBB2	0.866388	0.879161	0.885996	1.05852	1.18789	1.20067	1.2075	1.38003	2.64207	2.65484	2.66167	2.8342	0.543722	0.556495	0.56333	0.735855
HLA-E	ERBB2	1.02819	1.04097	1.0478	1.22033	1.14531	1.15808	1.16492	1.33744	2.86893	2.8817	2.88853	3.06106	0.361104	0.373877	0.380712	0.553237
PGF	ERBB2	0.0820301	0.0948032	0.101638	0.274164	0.00369858	0.0164717	0.0233064	0.195832	0.0025389	0.015312	0.0221467	0.194672	0.425981	0.438754	0.445589	0.618114
S100A4	ERBB2	17.1247	17.1374	17.1443	17.3168	21.411	21.4238	21.4306	21.6031	16.7504	16.7632	16.77	16.9426	1.76656	1.77934	1.78617	1.9587
EFNB2	PECAM1	1.13446	0.574385	2.67151	0.366622	1.16403	0.603963	2.70109	0.396201	1.40143	0.841354	2.93848	0.633592	1.1909	0.630827	2.72796	0.423065
KDR	PECAM1	1.85475	1.29468	3.39181	1.08692	2.16579	1.60572	3.70285	1.39796	4.0293	3.46923	5.56636	3.26147	1.04743	0.487362	2.58449	0.2796
KDR	PTPRJ	1.20056	0.935839	2.90282	1.07943	1.51161	1.24688	3.21386	1.39048	3.37512	3.11039	5.07737	3.25399	0.393247	0.128524	2.0955	0.272116
VEGFA	PTPRJ	0.503588	0.238865	2.20584	0.382457	0.659666	0.394942	2.36192	0.538534	0.455937	0.191213	2.15819	0.334806	0.980529	0.715806	2.68279	0.859398
THBS1	PTPRJ	2.04876	1.78403	3.75101	1.92763	0.553579	0.288855	2.25584	0.432448	7.65643	7.3917	9.35868	7.53529	0.322074	0.0573511	2.02433	0.200943
HLA-A	CD3G	0.865341	0.865373	0.865325	0.881036	1.18685	1.18688	1.18683	1.20254	2.64102	2.64105	2.641	2.65671	0.542675	0.542707	0.542659	0.55837
HLA-B	CD3G	0.634366	0.634398	0.63435	0.650061	0.547674	0.547707	0.547659	0.563369	1.52913	1.52917	1.52912	1.54483	0.543856	0.543888	0.54384	0.559551
HLA-C	CD3G	1.50913	1.50916	1.50912	1.52483	1.48844	1.48847	1.48842	1.50414	2.87664	2.87667	2.87662	2.89233	1.3507	1.35073	1.35069	1.3664
TGFB1	EPHB2	1.14427	1.20768	1.1441	1.15205	0.598326	0.661732	0.598154	0.6061	2.46116	2.52457	2.46099	2.46893	0.283808	0.347215	0.283637	0.291583
EFNA5	EPHB2	0.00314074	0.0665474	0.00296939	0.0109151	0.0455759	0.108983	0.0454046	0.0533503	0.00346267	0.0668693	0.00329132	0.011237	0.141212	0.204618	0.14104	0.148986
EFNB3	EPHB2	0.00251945	0.0659261	0.0023481	0.0102938	0.047102	0.110509	0.0469306	0.0548763	0.00200967	0.0654163	0.00183832	0.00978401	0.0113573	0.074764	0.011186	0.0191317
EFNB2	EPHB2	0.176636	0.240043	0.176465	0.18441	0.206215	0.269621	0.206043	0.213989	0.443606	0.507012	0.443434	0.45138	0.233079	0.296485	0.232907	0.240853
EFNB1	EPHB2	0.0182205	0.0816272	0.0180492	0.0259949	0.0285642	0.0919709	0.0283929	0.0363386	0.0739637	0.13737	0.0737923	0.081738	0.0179708	0.0813775	0.0177995	0.0257452
CXCL12	EPHB2	0.00284585	0.0662525	0.00267449	0.0106202	0.00300622	0.0664129	0.00283487	0.0107806	0.00362327	0.0670299	0.00345192	0.0113976	0.0501146	0.113521	0.0499433	0.057889
VEGFA	EPHB2	0.199955	0.263361	0.199783	0.207729	0.356032	0.419439	0.355861	0.363806	0.152303	0.21571	0.152132	0.160078	0.676896	0.740303	0.676725	0.68467
TNFSF11	EPHB2	0.00192102	0.0653277	0.00174967	0.00969537	0.00163527	0.0650419	0.00146392	0.00940961	0.00160999	0.0650167	0.00143863	0.00938433	0.00190531	0.065312	0.00173396	0.00967966
EGF	ERBB3	0.0021234	0.00159648	0.00285246	0.346785	0.0219616	0.0214347	0.0226907	0.366623	0.249084	0.248558	0.249814	0.593746	0.019457	0.01893	0.020186	0.364118
NRG1	ERBB3	0.0332879	0.0327609	0.0340169	0.377949	0.0051558	0.00462888	0.00588486	0.349817	0.192733	0.192206	0.193462	0.537394	0.163726	0.163199	0.164455	0.508387
TGFA	ERBB3	0.00194605	0.00141913	0.00267511	0.346607	0.0017342	0.00120727	0.00246326	0.346396	0.00182356	0.00129663	0.00255262	0.346485	0.00181514	0.00128821	0.00254419	0.346476
IFNAR2	ERBB3	0.113254	0.112727	0.113983	0.457916	0.142423	0.141896	0.143152	0.487085	0.252296	0.251769	0.253025	0.596957	0.246686	0.246159	0.247415	0.591347
IL6ST	ERBB3	0.41308	0.412553	0.413809	0.757741	0.274984	0.274458	0.275714	0.619646	1.37015	1.36963	1.37088	1.71481	0.33736	0.336833	0.338089	0.682022
NRG3	ERBB3	0.00148525	0.000958329	0.00221431	0.346147	0.0034164	0.00288947	0.00414546	0.348078	0.0018251	0.00129818	0.00255416	0.346486	0.00198261	0.00145568	0.00271167	0.346644
AREG	ERBB3	0.00183685	0.00130993	0.00256591	0.346498	0.0013696	0.000842679	0.00209866	0.346031	0.00140031	0.000873384	0.00212937	0.346062	0.00204156	0.00151463	0.00277061	0.346703
NRG2	ERBB3	0.00160028	0.00107336	0.00232934	0.346262	0.00147963	0.000952707	0.00220869	0.346141	0.0018384	0.00131148	0.00256746	0.3465	0.0946636	0.0941367	0.0953926	0.439325
BTC	ERBB3	0.00126919	0.000742267	0.00199825	0.345931	0.00154611	0.00101919	0.00227517	0.346207	0.00146897	0.000942051	0.00219803	0.34613	0.00779508	0.00726816	0.00852414	0.352456
EREG	ERBB3	0.00217295	0.00164603	0.00290201	0.346834	0.00176087	0.00123394	0.00248993	0.346422	0.00181555	0.00128862	0.0025446	0.346477	0.00185126	0.00132434	0.00258032	0.346513
GDF15	ERBB3	0.519767	0.51924	0.520496	0.864428	0.361487	0.36096	0.362216	0.706148	0.293285	0.292758	0.294014	0.637946	0.414465	0.413938	0.415194	0.759127
S100A4	ERBB3	17.124	17.1234	17.1247	17.4686	21.4103	21.4098	21.411	21.755	16.7497	16.7492	16.7505	17.0944	1.76587	1.76534	1.7666	2.11053
PLA2G2A	ERBB3	0.14531	0.144783	0.146039	0.489971	0.658181	0.657654	0.65891	1.00284	0.00202017	0.00149324	0.00274922	0.346681	0.0156762	0.0151493	0.0164053	0.360338
SPARC	ERBB3	0.0856891	0.0851622	0.0864182	0.43035	0.0519324	0.0514055	0.0526615	0.396594	0.181524	0.180997	0.182253	0.526185	1.29522	1.2947	1.29595	1.63988
PDGFB	HCK	0.267315	0.256992	0.453184	0.0288964	0.270701	0.260378	0.456571	0.0322828	0.446006	0.435684	0.631876	0.207588	0.285987	0.275665	0.471857	0.0475692
PDGFD	HCK	0.266343	0.25602	0.452213	0.0279248	0.266421	0.256098	0.45229	0.0280023	0.402678	0.392355	0.588547	0.16426	0.328771	0.318449	0.514641	0.0903532
EFNB1	HCK	0.282689	0.272366	0.468559	0.0442707	0.293033	0.28271	0.478902	0.0546144	0.338432	0.328109	0.524302	0.100014	0.282439	0.272117	0.468309	0.044021
FGF3	IGF1R	0.264005	0.251989	0.456453	0.280454	0.263897	0.25188	0.456344	0.280345	0.264004	0.251988	0.456452	0.280453	0.264112	0.252095	0.456559	0.28056
IGF1	IGF1R	0.923587	0.911571	1.11603	0.940036	0.440622	0.428606	0.63307	0.457071	0.309947	0.297931	0.502395	0.326396	0.401896	0.389879	0.594343	0.418345
IGF2	IGF1R	0.395996	0.383979	0.588443	0.412445	0.350385	0.338368	0.542832	0.366834	0.263948	0.251932	0.456395	0.280397	0.388322	0.376306	0.58077	0.404771
EGF	IGF1R	0.264424	0.252408	0.456872	0.280873	0.284262	0.272246	0.47671	0.300711	0.511385	0.499369	0.703833	0.527834	0.281758	0.269741	0.474205	0.298206
TGFA	IGF1R	0.264247	0.25223	0.456694	0.280695	0.264035	0.252018	0.456482	0.280484	0.264124	0.252108	0.456572	0.280573	0.264116	0.252099	0.456563	0.280565
HGF	IGF1R	0.263936	0.251919	0.456383	0.280385	0.263698	0.251682	0.456146	0.280147	0.26399	0.251973	0.456437	0.280439	0.477448	0.465431	0.669895	0.493897
PRL	IGF1R	0.264225	0.252208	0.456672	0.280674	0.264129	0.252113	0.456577	0.280578	0.263889	0.251872	0.456336	0.280338	0.264089	0.252072	0.456536	0.280538
PDGFC	IGF1R	0.600133	0.588116	0.79258	0.616582	0.376016	0.364	0.568464	0.392465	0.481249	0.469233	0.673697	0.497698	0.275141	0.263124	0.467588	0.291589
PDGFA	IGF1R	0.264232	0.252216	0.45668	0.280681	0.264533	0.252517	0.456981	0.280982	1.03132	1.0193	1.22376	1.04777	0.323604	0.311587	0.516051	0.340052
PDGFB	IGF1R	0.265044	0.253027	0.457491	0.281493	0.26843	0.256414	0.460878	0.284879	0.443735	0.431719	0.636183	0.460184	0.283716	0.2717	0.476164	0.300165
FGF1	IGF1R	0.263761	0.251744	0.456208	0.280209	0.263737	0.25172	0.456184	0.280185	0.264159	0.252142	0.456606	0.280607	0.267935	0.255918	0.460382	0.284383
FGF2	IGF1R	0.313438	0.301422	0.505885	0.329887	0.44744	0.435424	0.639888	0.463889	0.263816	0.251799	0.456263	0.280264	0.375412	0.363396	0.56786	0.391861
FGF4	IGF1R	0.264415	0.252398	0.456862	0.280864	0.264077	0.252061	0.456525	0.280526	0.264292	0.252276	0.45674	0.280741	0.264421	0.252405	0.456869	0.28087
FGF7	IGF1R	0.263938	0.251922	0.456386	0.280387	0.263493	0.251476	0.45594	0.279941	0.263727	0.251711	0.456175	0.280176	0.272148	0.260131	0.464595	0.288597
FGF8	IGF1R	0.263828	0.251812	0.456276	0.280277	0.263829	0.251813	0.456277	0.280278	0.264128	0.252112	0.456576	0.280577	0.267427	0.25541	0.459874	0.283876
FGF9	IGF1R	0.359904	0.347888	0.552352	0.376353	0.263783	0.251767	0.456231	0.280232	0.26396	0.251943	0.456407	0.280409	0.264388	0.252371	0.456835	0.280837
FGF10	IGF1R	0.263922	0.251905	0.456369	0.28037	0.263671	0.251655	0.456119	0.28012	0.263606	0.25159	0.456053	0.280055	0.285365	0.273349	0.477813	0.301814
VEGFB	IGF1R	0.817522	0.805506	1.00997	0.833971	0.59468	0.582664	0.787128	0.611129	0.519776	0.50776	0.712224	0.536225	0.886487	0.874471	1.07893	0.902936
PDGFD	IGF1R	0.264072	0.252056	0.45652	0.280521	0.26415	0.252133	0.456597	0.280598	0.400407	0.38839	0.592854	0.416856	0.3265	0.314484	0.518948	0.342949
FGF17	IGF1R	0.263951	0.251934	0.456398	0.280399	0.328868	0.316851	0.521315	0.345316	0.264977	0.25296	0.457424	0.281426	0.266902	0.254886	0.45935	0.283351
FGF18	IGF1R	0.264093	0.252077	0.456541	0.280542	0.26394	0.251924	0.456388	0.280389	0.264152	0.252135	0.456599	0.280601	0.26494	0.252923	0.457387	0.281389
FGF22	IGF1R	0.263718	0.251702	0.456166	0.280167	0.263812	0.251795	0.456259	0.28026	0.263946	0.251929	0.456393	0.280395	0.264167	0.252151	0.456615	0.280616
FGF19	IGF1R	0.264287	0.252271	0.456735	0.280736	0.264058	0.252041	0.456505	0.280507	0.263983	0.251967	0.456431	0.280432	0.373476	0.361459	0.565923	0.389924
VEGFA	IGF1R	0.462152	0.450136	0.6546	0.478601	0.618229	0.606213	0.810677	0.634678	0.414501	0.402484	0.606948	0.430949	0.939093	0.927077	1.13154	0.955542
VEGFC	IGF1R	0.264038	0.252022	0.456486	0.280487	0.26384	0.251823	0.456287	0.280289	0.264148	0.252131	0.456595	0.280596	0.281009	0.268993	0.473457	0.297458
FGF13	IGF1R	0.445212	0.433195	0.637659	0.46166	0.412943	0.400927	0.605391	0.429392	0.347665	0.335649	0.540113	0.364114	0.417911	0.405895	0.610359	0.43436
FGF14	IGF1R	0.264231	0.252215	0.456679	0.28068	0.263956	0.25194	0.456404	0.280405	0.263832	0.251815	0.456279	0.28028	0.264144	0.252128	0.456592	0.280593
PGF	IGF1R	0.343634	0.331617	0.536081	0.360083	0.265302	0.253286	0.45775	0.281751	0.264143	0.252126	0.45659	0.280591	0.687584	0.675568	0.880032	0.704033
DCN	IGF1R	0.264033	0.252017	0.456481	0.280482	0.29094	0.278924	0.483388	0.307389	0.264217	0.252201	0.456665	0.280666	0.328305	0.316289	0.520753	0.344754
FGF23	IGF1R	0.264006	0.251989	0.456453	0.280454	0.264492	0.252476	0.456939	0.280941	0.264467	0.252451	0.456915	0.280916	0.264344	0.252327	0.456791	0.280792
FGF16	IGF1R	0.264211	0.252195	0.456659	0.28066	0.263855	0.251839	0.456303	0.280304	0.263661	0.251644	0.456108	0.28011	0.264116	0.252099	0.456563	0.280565
KITLG	KIT	0.0605804	0.0203419	0.456053	0.184395	0.061326	0.0210874	0.456799	0.185141	0.115313	0.0750745	0.510786	0.239128	0.76317	0.722932	1.15864	0.886985
MST1	MST1R	0.00189403	0.00174912	0.00166205	0.00212036	0.00373371	0.0035888	0.00350173	0.00396004	0.00170435	0.00155944	0.00147237	0.00193068	0.474825	0.47468	0.474593	0.475052
HGF	MST1R	0.00125645	0.00111154	0.00102447	0.00148278	0.00101886	0.00087395	0.000786877	0.00124519	0.00131046	0.00116555	0.00107848	0.00153679	0.214768	0.214623	0.214536	0.214995
TGFB1	MST1R	1.14379	1.14365	1.14356	1.14402	0.597844	0.597699	0.597612	0.59807	2.46068	2.46053	2.46045	2.4609	0.283326	0.283181	0.283094	0.283553
EGF	PLD2	0.00333689	0.00440235	0.00229442	0.0265855	0.0231751	0.0242406	0.0221326	0.0464237	0.250298	0.251363	0.249255	0.273547	0.0206704	0.0217359	0.019628	0.043919
TEK	PLD2	0.318464	0.31953	0.317422	0.341713	0.223086	0.224152	0.222044	0.246335	0.298367	0.299433	0.297325	0.321616	0.00421527	0.00528073	0.0031728	0.0274639
ANGPT1	PLD2	0.794381	0.795447	0.793339	0.81763	0.599925	0.600991	0.598883	0.623174	2.18317	2.18424	2.18213	2.20642	0.13578	0.136846	0.134738	0.159029
FGF2	SDC3	0.0518474	0.0526791	0.0714129	0.0640782	0.18585	0.186681	0.205415	0.198081	0.00222513	0.00305676	0.0217906	0.0144559	0.113821	0.114653	0.133387	0.126052
MDK	SDC3	0.587966	0.588798	0.607532	0.600197	1.66698	1.66781	1.68655	1.67921	0.0539716	0.0548032	0.073537	0.0662023	6.43361	6.43444	6.45318	6.44584
PTN	SDC3	0.0743534	0.075185	0.0939188	0.0865842	0.00259214	0.00342377	0.0221576	0.0148229	0.129009	0.129841	0.148575	0.14124	0.1072	0.108031	0.126765	0.11943
CXCL8	SDC3	0.0024948	0.00332643	0.0220602	0.0147256	0.00242657	0.0032582	0.021992	0.0146574	0.00266381	0.00349545	0.0222292	0.0148946	0.0024219	0.00325353	0.0219873	0.0146527
AGRP	SDC3	0.002143	0.00297463	0.0217084	0.0143738	0.00268333	0.00351496	0.0222488	0.0149141	0.00234211	0.00317374	0.0219075	0.0145729	0.00238073	0.00321237	0.0219462	0.0146115
THBS1	SDC3	1.74573	1.74656	1.7653	1.75796	0.250552	0.251384	0.270118	0.262783	7.3534	7.35423	7.37296	7.36563	0.0190478	0.0198795	0.0386133	0.0312786
PSPN	SDC3	0.00307511	0.00390675	0.0226405	0.0153059	0.00882973	0.00966136	0.0283952	0.0210605	0.00314764	0.00397927	0.0227131	0.0153784	0.00359596	0.00442759	0.0231614	0.0158267
THBS2	SDC3	0.00240892	0.00324055	0.0219743	0.0146397	0.00221447	0.0030461	0.0217799	0.0144453	0.00225621	0.00308784	0.0218216	0.014487	0.00256109	0.00339272	0.0221265	0.0147919
COL6A3	SDC3	0.00263259	0.00346422	0.022198	0.0148634	0.0330067	0.0338383	0.0525721	0.0452375	0.199991	0.200823	0.219557	0.212222	0.101319	0.102151	0.120884	0.11355
ANGPTL4	SDC3	0.00292271	0.00375434	0.0224881	0.0151535	0.00434548	0.00517712	0.0239109	0.0165763	0.00364257	0.0044742	0.023208	0.0158734	0.0159379	0.0167695	0.0355033	0.0281687
KIT	LYN	1.19824	0.874796	1.16569	0.145002	1.158	0.834557	1.12545	0.104763	1.59371	1.27027	1.56116	0.540475	1.32205	0.998611	1.2895	0.268817
KITLG	LYN	1.13897	0.815525	1.10642	0.0857315	1.13971	0.816271	1.10716	0.086477	1.1937	0.870258	1.16115	0.140464	1.84156	1.51812	1.80901	0.788321
IL6	LYN	1.13932	0.815874	1.10677	0.0860797	1.13879	0.81535	1.10624	0.085556	1.13939	0.815952	1.10685	0.0861578	1.13921	0.815763	1.10666	0.0859694
EGF	LYN	1.13939	0.815952	1.10685	0.0861581	1.15923	0.83579	1.12668	0.105996	1.38636	1.06291	1.35381	0.333119	1.15673	0.833286	1.12418	0.103492
PDGFB	LYN	1.14001	0.816572	1.10747	0.0867778	1.1434	0.819958	1.11085	0.0901641	1.31871	0.995263	1.28616	0.26547	1.15869	0.835244	1.12614	0.10545
PDGFD	LYN	1.13904	0.8156	1.10649	0.0858061	1.13912	0.815678	1.10657	0.0858836	1.27538	0.951935	1.24283	0.222141	1.20147	0.878028	1.16892	0.148235
EFNB1	LYN	1.15539	0.831946	1.12284	0.102152	1.16573	0.84229	1.13318	0.112496	1.21113	0.887689	1.17858	0.157895	1.15514	0.831696	1.12259	0.101902
NTN4	DCC	0.00150409	0.00188825	0.00158848	0.00183792	0.000825064	0.00120923	0.000909459	0.0011589	0.00082097	0.00120513	0.000905365	0.0011548	0.0108812	0.0112654	0.0109656	0.0112151
SLIT2	DCC	0.00202973	0.00241389	0.00211413	0.00236356	0.00194984	0.002334	0.00203423	0.00228367	0.00158965	0.00197381	0.00167405	0.00192348	0.00327876	0.00366292	0.00336315	0.00361259
NTN1	DCC	0.0273389	0.0277231	0.0274233	0.0276728	0.00111009	0.00149425	0.00119448	0.00144392	0.00132771	0.00171187	0.0014121	0.00166154	0.0100115	0.0103957	0.0100959	0.0103453
WNT1	CD36	0.589267	0.164117	0.031151	0.0151174	0.589134	0.163984	0.0310183	0.0149846	0.588936	0.163787	0.0308207	0.014787	0.589046	0.163896	0.0309302	0.0148965
S100A8	CD36	0.589303	0.164154	0.0311878	0.0151541	0.589063	0.163913	0.0309471	0.0149135	0.589088	0.163938	0.0309721	0.0149384	0.591101	0.165952	0.0329856	0.0169519
THBS1	CD36	2.33237	1.90722	1.77425	1.75822	0.837187	0.412037	0.279071	0.263038	7.94003	7.51488	7.38192	7.36588	0.605683	0.180533	0.047567	0.0315333
S100A9	CD36	1.61332	1.18817	1.05521	1.03917	1.01417	0.58902	0.456054	0.44002	1.46345	1.0383	0.905336	0.889302	1.25504	0.829894	0.696929	0.680895
THBS2	CD36	0.589044	0.163894	0.0309281	0.0148944	0.588849	0.1637	0.0307336	0.0146999	0.588891	0.163741	0.0307754	0.0147417	0.589196	0.164046	0.0310802	0.0150465
IL12A	FASLG	0.00171102	0.00126838	0.00100104	0.00128191	0.00170454	0.0012619	0.000994549	0.00127542	0.00130924	0.000866594	0.000599247	0.00088012	0.00296266	0.00252002	0.00225267	0.00253354
IL12B	FASLG	0.00171051	0.00126786	0.00100052	0.00128139	0.00168316	0.00124052	0.000973171	0.00125404	0.00168564	0.001243	0.000975655	0.00125653	0.00173385	0.00129121	0.00102387	0.00130474
TNFRSF6B	FASLG	0.0018715	0.00142886	0.00116152	0.00144239	0.0016231	0.00118046	0.000913115	0.00119399	0.00172984	0.0012872	0.00101986	0.00130073	0.00202282	0.00158018	0.00131283	0.00159371
EPHA3	ZAP70	0.00139472	0.00171705	0.00180862	0.00294973	0.00103804	0.00136037	0.00145194	0.00259305	0.00133374	0.00165607	0.00174764	0.00288875	0.00147772	0.00180005	0.00189162	0.00303273
CXCL12	ZAP70	0.00207341	0.00239573	0.0024873	0.00362841	0.00223378	0.0025561	0.00264767	0.00378878	0.00285083	0.00317316	0.00326472	0.00440583	0.0493422	0.0496645	0.0497561	0.0508972
KIT	CSF2RB	0.359101	0.51155	0.277311	0.0651311	0.318862	0.471312	0.237073	0.0248925	0.754574	0.907023	0.672784	0.460604	0.482916	0.635365	0.401126	0.188946
CSF2	CSF2RB	0.299953	0.452403	0.218164	0.00598356	0.299746	0.452196	0.217957	0.00577657	0.299647	0.452096	0.217857	0.00567708	0.299996	0.452445	0.218206	0.00602607
KDR	CSF2RB	1.19496	1.34741	1.11317	0.90099	1.506	1.65845	1.42421	1.21203	3.36951	3.52196	3.28773	3.07555	0.387644	0.540094	0.305855	0.0936745
KIT	IL7R	0.0604249	0.0607645	0.0603356	0.0966342	0.0201864	0.0205259	0.020097	0.0563957	0.455898	0.456237	0.455808	0.492107	0.18424	0.184579	0.18415	0.220449
IL7	IL7R	0.000799366	0.00113892	0.000710042	0.0370087	0.0010001	0.00133965	0.000910779	0.0372094	0.00108041	0.00141996	0.000991082	0.0372897	0.00123156	0.00157111	0.00114223	0.0374408
IL6	IL2RB	0.00247083	0.0262821	0.00226014	0.00220563	0.00194717	0.0257584	0.00173648	0.00168197	0.00254901	0.0263603	0.00233832	0.00228381	0.00236057	0.0261718	0.00214988	0.00209537
IL15	IL2RB	0.00209254	0.0259038	0.00188186	0.00182734	0.00179626	0.0256075	0.00158557	0.00153106	0.00181198	0.0256232	0.00160129	0.00154678	0.00244612	0.0262574	0.00223543	0.00218092
IL1RN	IL2RB	0.00215922	0.0259705	0.00194853	0.00189402	0.00292981	0.0267411	0.00271913	0.00266461	0.00270521	0.0265165	0.00249452	0.00244001	0.00214911	0.0259604	0.00193843	0.00188391
IL15RA	IL2RB	0.00278943	0.0266007	0.00257874	0.00252423	0.00220395	0.0260152	0.00199327	0.00193875	0.00220249	0.0260138	0.0019918	0.00193729	0.00221296	0.0260242	0.00200227	0.00194776
HLA-A	IL2RB	0.866117	0.889928	0.865906	0.865851	1.18762	1.21143	1.18741	1.18736	2.64179	2.66561	2.64158	2.64153	0.543451	0.567262	0.54324	0.543186
IGF1	KDR	1.55603	1.86707	3.73058	0.748713	1.07306	1.38411	3.24762	0.265748	0.942389	1.25343	3.11694	0.135073	1.03434	1.34538	3.20889	0.227022
IL6	KDR	0.896787	1.20783	3.07134	0.089472	0.896264	1.20731	3.07082	0.0889483	0.896865	1.20791	3.07142	0.0895502	0.896677	1.20772	3.07123	0.0893617
EGF	KDR	0.896866	1.20791	3.07142	0.0895504	0.916704	1.22775	3.09126	0.109389	1.14383	1.45487	3.31838	0.336511	0.914199	1.22524	3.08875	0.106884
HGF	KDR	0.896378	1.20742	3.07093	0.0890623	0.89614	1.20718	3.0707	0.0888247	0.896432	1.20748	3.07099	0.0891163	1.10989	1.42093	3.28444	0.302574
PDGFC	KDR	1.23257	1.54362	3.40713	0.425259	1.00846	1.3195	3.18301	0.201143	1.11369	1.42473	3.28825	0.306376	0.907582	1.21863	3.08214	0.100267
PDGFA	KDR	0.896674	1.20772	3.07123	0.0893585	0.896975	1.20802	3.07153	0.0896598	1.66376	1.9748	3.83831	0.856443	0.956045	1.26709	3.1306	0.14873
PDGFB	KDR	0.897485	1.20853	3.07204	0.0901701	0.900872	1.21192	3.07543	0.0935565	1.07618	1.38722	3.25073	0.268862	0.916158	1.2272	3.09071	0.108843
VEGFB	KDR	1.44996	1.76101	3.62452	0.642649	1.22712	1.53817	3.40168	0.419806	1.15222	1.46326	3.32677	0.344903	1.51893	1.82997	3.69348	0.711614
LEP	KDR	0.896327	1.20737	3.07088	0.089012	0.896079	1.20712	3.07063	0.0887636	0.896223	1.20727	3.07078	0.0889075	0.89642	1.20746	3.07097	0.0891042
PDGFD	KDR	0.896514	1.20756	3.07107	0.0891984	0.896591	1.20763	3.07115	0.089276	1.03285	1.34389	3.2074	0.225533	0.958942	1.26999	3.1335	0.151627
FLT4	KDR	0.897876	1.20892	3.07243	0.0905609	0.897741	1.20878	3.0723	0.0904256	0.897661	1.20871	3.07222	0.0903462	0.89758	1.20862	3.07214	0.090265
CCL23	KDR	0.896065	1.20711	3.07062	0.0887498	0.896138	1.20718	3.07069	0.0888227	0.896453	1.2075	3.07101	0.089138	0.896589	1.20763	3.07114	0.0892737
CXCL8	KDR	0.896527	1.20757	3.07108	0.0892117	0.896459	1.2075	3.07101	0.0891435	0.896696	1.20774	3.07125	0.0893807	0.896454	1.2075	3.07101	0.0891388
VEGFA	KDR	1.09459	1.40564	3.26915	0.287278	1.25067	1.56171	3.42523	0.443356	1.04694	1.35799	3.2215	0.239627	1.57154	1.88258	3.74609	0.76422
VEGFC	KDR	0.89648	1.20752	3.07104	0.0891647	0.896282	1.20733	3.07084	0.0889663	0.896589	1.20763	3.07114	0.089274	0.913451	1.22449	3.08801	0.106136
HCRT	KDR	0.896459	1.2075	3.07101	0.0891438	0.89655	1.20759	3.07111	0.0892348	0.896219	1.20726	3.07077	0.0889036	0.89651	1.20755	3.07107	0.089195
PTHLH	KDR	0.896908	1.20795	3.07146	0.0895923	0.896566	1.20761	3.07112	0.0892509	0.897092	1.20814	3.07165	0.0897768	0.896671	1.20771	3.07123	0.0893554
VTN	KDR	0.897055	1.2081	3.07161	0.0897395	0.896543	1.20759	3.0711	0.0892277	0.896396	1.20744	3.07095	0.0890806	2.9665	3.27754	5.14105	2.15918
PGF	KDR	0.976075	1.28712	3.15063	0.16876	0.897744	1.20879	3.0723	0.0904286	0.896584	1.20763	3.07114	0.089269	1.32003	1.63107	3.49458	0.512711
DCN	KDR	0.896475	1.20752	3.07103	0.0891597	0.923382	1.23443	3.09794	0.116067	0.896659	1.2077	3.07121	0.0893438	0.960747	1.27179	3.1353	0.153432
SEMA6D	KDR	0.896316	1.20736	3.07087	0.089001	0.897033	1.20808	3.07159	0.0897174	0.896417	1.20746	3.07097	0.0891013	0.897538	1.20858	3.07209	0.0902231
GREM1	KDR	0.896504	1.20755	3.07106	0.089189	0.896555	1.2076	3.07111	0.0892397	0.896737	1.20778	3.07129	0.0894218	0.896372	1.20742	3.07093	0.0890565
NRP1	KDR	0.896647	1.20769	3.0712	0.0893317	0.896108	1.20715	3.07066	0.0887928	0.89621	1.20725	3.07077	0.0888944	0.970145	1.28119	3.1447	0.162829
MDK	PTPRZ1	0.586806	0.586664	0.586947	0.608308	1.66582	1.66568	1.66596	1.68732	0.0528115	0.0526694	0.0529525	0.0743136	6.43245	6.43231	6.43259	6.45396
PTN	PTPRZ1	0.0731933	0.0730512	0.0733344	0.0946954	0.00143205	0.00129	0.00157312	0.0229342	0.127849	0.127707	0.12799	0.149351	0.106039	0.105897	0.106181	0.127542
IFNB1	FAS	0.0520421	0.00143159	0.0363727	0.00203123	0.0515975	0.000986975	0.0359281	0.00158662	0.0516838	0.00107328	0.0360144	0.00167293	0.0519586	0.00134802	0.0362891	0.00194767
TNF	FAS	0.0515289	0.000918364	0.0358595	0.00151801	0.0515689	0.000958314	0.0358994	0.00155796	0.0519522	0.00134163	0.0362827	0.00194128	0.052967	0.00235647	0.0372976	0.00295612
FASLG	FAS	0.0521173	0.00150675	0.0364479	0.0021064	0.0516747	0.00106411	0.0360052	0.00166376	0.0514073	0.000796762	0.0357379	0.00139641	0.0516882	0.00107763	0.0360187	0.00167728
TNFSF13	FAS	0.0523073	0.00169676	0.0366379	0.00229641	0.131317	0.0807062	0.115647	0.0813059	0.0886918	0.0380812	0.0730223	0.0386809	0.0537924	0.00318181	0.0381229	0.00378145
S100B	FAS	0.516598	0.465987	0.500929	0.466587	0.0515251	0.000914581	0.0358557	0.00151423	0.192011	0.1414	0.176341	0.142	0.084324	0.0337134	0.0686545	0.0343131
VEGFB	TYRO3	0.5551	0.554886	0.58903	1.13571	0.332257	0.332043	0.366187	0.912864	0.257354	0.25714	0.291284	0.837961	0.624065	0.623851	0.657995	1.20467
GAS6	TYRO3	0.00197085	0.00175688	0.0359008	0.582578	0.00173059	0.00151663	0.0356605	0.582338	0.00299983	0.00278586	0.0369298	0.583607	0.457008	0.456794	0.490938	1.03762
VEGFA	TYRO3	0.199729	0.199515	0.233659	0.780337	0.355807	0.355593	0.389737	0.936414	0.152078	0.151864	0.186008	0.732685	0.676671	0.676457	0.710601	1.25728
HGF	CD44	0.37936	0.573688	0.0564621	0.144133	0.379123	0.57345	0.0562245	0.143895	0.379414	0.573742	0.0565161	0.144187	0.592872	0.7872	0.269974	0.357644
TNF	CD44	0.379188	0.573515	0.0562894	0.14396	0.379228	0.573555	0.0563294	0.144	0.379611	0.573938	0.0567127	0.144383	0.380626	0.574953	0.0577275	0.145398
HBEGF	CD44	0.379373	0.5737	0.0564742	0.144145	0.379191	0.573519	0.056293	0.143963	0.379256	0.573583	0.0563578	0.144028	0.379953	0.57428	0.0570548	0.144725
FGF1	CD44	0.379185	0.573512	0.0562868	0.143957	0.379161	0.573488	0.0562627	0.143933	0.379583	0.57391	0.0566848	0.144355	0.383359	0.577686	0.0604609	0.148131
FGF2	CD44	0.428862	0.62319	0.105964	0.193635	0.562865	0.757192	0.239966	0.327637	0.37924	0.573567	0.0563418	0.144012	0.490837	0.685164	0.167938	0.255609
KDR	CD44	1.27455	1.46888	0.951653	1.03932	1.58559	1.77992	1.2627	1.35037	3.44911	3.64343	3.12621	3.21388	0.467236	0.661563	0.144338	0.232008
VEGFA	CD44	0.577577	0.771904	0.254678	0.342349	0.733654	0.927981	0.410756	0.498426	0.529925	0.724252	0.207027	0.294697	1.05452	1.24885	0.73162	0.81929
MIF	CD44	6.78007	6.97439	6.45717	6.54484	14.7482	14.9425	14.4253	14.5129	4.46359	4.65791	4.14069	4.22836	16.8153	17.0096	16.4924	16.58
SPP1	CD44	0.856769	1.0511	0.533871	0.621541	0.896446	1.09077	0.573547	0.661218	0.984281	1.17861	0.661383	0.749053	0.385766	0.580094	0.0628679	0.150538
VCAN	CD44	0.505282	0.699609	0.182384	0.270054	0.736333	0.93066	0.413434	0.501105	0.379771	0.574099	0.0568731	0.144543	3.95256	4.14689	3.62966	3.71733
COL6A3	CD44	0.379648	0.573975	0.0567493	0.14442	0.410022	0.604349	0.0871234	0.174794	0.577006	0.771333	0.254108	0.341778	0.478334	0.672661	0.155436	0.243106
LAMB1	CD44	0.540851	0.735178	0.217952	0.305623	0.380806	0.575133	0.0579078	0.145578	0.475221	0.669548	0.152323	0.239993	1.28311	1.47744	0.960211	1.04788
LAMA4	CD44	0.379631	0.573958	0.0567326	0.144403	0.37977	0.574098	0.0568721	0.144543	0.379344	0.573671	0.0564454	0.144116	0.380757	0.575084	0.0578587	0.145529
LAMC2	CD44	0.379452	0.573779	0.0565537	0.144224	0.379393	0.57372	0.0564943	0.144165	0.379471	0.573798	0.0565727	0.144243	0.379808	0.574135	0.0569098	0.14458
LAMA1	CD44	0.464639	0.658967	0.141741	0.229411	0.482856	0.677183	0.159958	0.247628	0.379426	0.573753	0.0565278	0.144198	0.900967	1.09529	0.578068	0.665739
LAMA2	CD44	0.380785	0.575112	0.0578866	0.145557	0.381696	0.576024	0.058798	0.146468	0.381463	0.575791	0.0585649	0.146235	0.388178	0.582505	0.0652796	0.15295
LAMB2	CD44	0.396751	0.591079	0.0738531	0.161523	0.547119	0.741447	0.224221	0.311891	0.567301	0.761628	0.244403	0.332073	0.42755	0.621878	0.104652	0.192322
SEMA3A	PLXNA1	0.0426513	0.00452818	0.00301102	0.0769618	0.128032	0.089909	0.0883919	0.162343	0.138518	0.100395	0.0988776	0.172828	0.177184	0.139061	0.137543	0.211494
SLIT2	PLXNA1	0.0431916	0.00506839	0.00355123	0.077502	0.0431117	0.00498849	0.00347134	0.0774221	0.0427515	0.00462831	0.00311116	0.0770619	0.0444406	0.00631741	0.00480026	0.078751
SEMA3F	PLXNA1	0.0433881	0.00526489	0.00374774	0.0776985	0.0427096	0.00458643	0.00306927	0.07702	0.0432973	0.00517408	0.00365693	0.0776077	0.0505756	0.0124524	0.0109352	0.084886
SEMA6D	PLXNA1	0.0421352	0.00401203	0.00249487	0.0764456	0.0428516	0.00472843	0.00321127	0.077162	0.0422355	0.00411233	0.00259518	0.0765459	0.0433573	0.00523417	0.00371702	0.0776678
SEMA5A	PLXNA1	0.0431582	0.00503507	0.00351792	0.0774687	0.0938298	0.0557066	0.0541895	0.12814	0.10617	0.0680465	0.0665293	0.14048	0.204913	0.16679	0.165273	0.239224
NRP1	PLXNA1	0.0424659	0.00434271	0.00282556	0.0767763	0.041927	0.00380386	0.0022867	0.0762375	0.0420286	0.00390545	0.00238829	0.076339	0.115964	0.0778404	0.0763233	0.150274
CCL2	PTGS2	0.0804583	0.0852764	0.0808064	0.0808516	0.565486	0.570304	0.565834	0.565879	0.101348	0.106166	0.101696	0.101742	0.127035	0.131853	0.127384	0.127429
IL10	PTGS2	0.00121663	0.00603468	0.00156472	0.00160996	0.00135279	0.00617084	0.00170088	0.00174612	0.00102316	0.00584121	0.00137124	0.00141648	0.0051153	0.00993335	0.00546338	0.00550862
IGF2	PTGS2	0.133181	0.137999	0.133529	0.133575	0.0875702	0.0923883	0.0879183	0.0879636	0.00113339	0.00595144	0.00148148	0.00152672	0.125508	0.130326	0.125856	0.125901
IL6	PTGS2	0.00153105	0.00634909	0.00187913	0.00192437	0.00100739	0.00582543	0.00135547	0.00140071	0.00160923	0.00642727	0.00195731	0.00200255	0.00142079	0.00623883	0.00176887	0.00181411
CD40LG	PTGS2	0.00102761	0.00584565	0.00137569	0.00142093	0.001065	0.00588305	0.00141308	0.00145832	0.00100501	0.00582305	0.00135309	0.00139833	0.00106644	0.00588448	0.00141452	0.00145976
IL4	PTGS2	0.00192063	0.00673868	0.00226871	0.00231395	0.0013087	0.00612675	0.00165678	0.00170202	0.0011859	0.00600395	0.00153398	0.00157922	0.00124092	0.00605897	0.00158901	0.00163425
TGFB1	PTGS2	1.14366	1.14847	1.144	1.14405	0.597708	0.602526	0.598056	0.598102	2.46054	2.46536	2.46089	2.46094	0.283191	0.288009	0.283539	0.283584
TNF	PTGS2	0.000948707	0.00576675	0.00129679	0.00134203	0.000988657	0.0058067	0.00133674	0.00138198	0.00137197	0.00619002	0.00172006	0.0017653	0.00238682	0.00720486	0.0027349	0.00278014
IL1B	PTGS2	0.000892002	0.00571005	0.00124009	0.00128532	0.143363	0.148181	0.143711	0.143756	0.00108689	0.00590494	0.00143498	0.00148021	0.00132017	0.00613821	0.00166825	0.00171349
IL15	PTGS2	0.00115276	0.00597081	0.00150085	0.00154608	0.000856481	0.00567453	0.00120456	0.0012498	0.000872196	0.00569024	0.00122028	0.00126552	0.00150634	0.00632438	0.00185442	0.00189966
OSM	PTGS2	0.0010019	0.00581994	0.00134998	0.00139522	0.0008857	0.00570375	0.00123378	0.00127902	0.00103555	0.0058536	0.00138363	0.00142887	0.00113016	0.00594821	0.00147825	0.00152348
FGF2	PTGS2	0.0506234	0.0554414	0.0509715	0.0510167	0.184626	0.189444	0.184974	0.185019	0.00100107	0.00581912	0.00134915	0.00139439	0.112597	0.117415	0.112946	0.112991
DDR1	PTGS2	0.00166279	0.00648083	0.00201087	0.00205611	0.00139587	0.00621392	0.00174396	0.00178919	0.00162148	0.00643953	0.00196956	0.0020148	0.0832378	0.0880559	0.0835859	0.0836311
VEGFC	PTGS2	0.00122373	0.00604178	0.00157182	0.00161705	0.00102533	0.00584338	0.00137341	0.00141865	0.00133306	0.00615111	0.00168115	0.00172638	0.0181947	0.0230127	0.0185428	0.018588
GDF9	PTGS2	0.00151663	0.00633467	0.00186471	0.00190995	0.00104125	0.0058593	0.00138933	0.00143457	0.000909472	0.00572752	0.00125756	0.00130279	0.00119736	0.00601541	0.00154545	0.00159068
EGF	ITGA6	0.35837	0.00471985	0.848573	0.323329	0.378208	0.0245581	0.868412	0.343168	0.605331	0.251681	1.09553	0.57029	0.375704	0.0220534	0.865907	0.340663
IL1A	ITGA6	0.358056	0.00440574	0.848259	0.323015	0.35788	0.00422931	0.848083	0.322839	0.357997	0.00434702	0.848201	0.322957	0.358207	0.00455699	0.84841	0.323167
MDK	ITGA6	0.943503	0.589853	1.43371	0.908462	2.02252	1.66887	2.51272	1.98748	0.409508	0.0558579	0.899711	0.374467	6.78915	6.4355	7.27935	6.75411
RELN	ITGA6	0.599114	0.245464	1.08932	0.564073	0.585908	0.232258	1.07611	0.550868	0.395613	0.0419627	0.885816	0.360572	0.381002	0.0273515	0.871205	0.345961
VTN	ITGA6	0.358559	0.00490897	0.848762	0.323519	0.358048	0.00439718	0.848251	0.323007	0.3579	0.00424999	0.848103	0.32286	2.428	2.07435	2.91821	2.39296
THBS1	ITGA6	2.10127	1.74762	2.59147	2.06623	0.606089	0.252439	1.09629	0.571048	7.70894	7.35529	8.19914	7.67389	0.374585	0.0209342	0.864788	0.339544
SPP1	ITGA6	0.835291	0.481641	1.32549	0.80025	0.874967	0.521317	1.36517	0.839927	0.962803	0.609153	1.45301	0.927762	0.364288	0.0106376	0.854491	0.329247
THBS2	ITGA6	0.357946	0.00429525	0.848149	0.322905	0.357751	0.00410079	0.847954	0.32271	0.357793	0.00414253	0.847996	0.322752	0.358098	0.00444742	0.848301	0.323057
COL6A3	ITGA6	0.358169	0.00451892	0.848372	0.323128	0.388543	0.034893	0.878747	0.353503	0.555528	0.201877	1.04573	0.520487	0.456856	0.103205	0.947059	0.421815
LAMB1	ITGA6	0.519372	0.165722	1.00958	0.484331	0.359328	0.00567746	0.849531	0.324287	0.453743	0.100092	0.943946	0.418702	1.26163	0.90798	1.75183	1.22659
LAMA4	ITGA6	0.358153	0.00450229	0.848356	0.323112	0.358292	0.00464176	0.848495	0.323251	0.357865	0.00421508	0.848069	0.322825	0.359279	0.00562837	0.849482	0.324238
LAMC2	ITGA6	0.357974	0.00432335	0.848177	0.322933	0.357914	0.00426398	0.848117	0.322874	0.357993	0.00434234	0.848196	0.322952	0.35833	0.00467942	0.848533	0.323289
LAMA1	ITGA6	0.443161	0.0895106	0.933364	0.40812	0.461378	0.107727	0.951581	0.426337	0.357948	0.00429742	0.848151	0.322907	0.879488	0.525838	1.36969	0.844447
LAMA2	ITGA6	0.359307	0.00565621	0.84951	0.324266	0.360218	0.00656762	0.850421	0.325177	0.359985	0.00633458	0.850188	0.324944	0.3667	0.0130492	0.856903	0.331659
LAMB2	ITGA6	0.375273	0.0216227	0.865476	0.340232	0.525641	0.171991	1.01584	0.4906	0.545823	0.192172	1.03603	0.510782	0.406072	0.0524216	0.896275	0.371031
ANGPT2	TEK	0.379706	0.284328	0.359609	0.0654573	0.316693	0.221315	0.296596	0.00244392	0.316511	0.221133	0.296414	0.00226216	0.322261	0.226883	0.302165	0.00801261
ANGPT1	TEK	1.10833	1.01296	1.08824	0.794086	0.913879	0.818501	0.893782	0.59963	2.49713	2.40175	2.47703	2.18288	0.449734	0.354356	0.429637	0.135485
ANGPT4	TEK	0.316611	0.221233	0.296515	0.00236242	0.316678	0.2213	0.296581	0.00242901	0.316974	0.221596	0.296877	0.00272536	0.316968	0.22159	0.296871	0.00271911
ANGPTL1	TEK	0.316772	0.221394	0.296675	0.00252277	0.316587	0.221209	0.29649	0.00233775	0.316752	0.221374	0.296655	0.00250318	0.316957	0.221579	0.29686	0.00270793
ANGPTL4	TEK	0.317379	0.222001	0.297283	0.00313065	0.318802	0.223424	0.298706	0.00455342	0.318099	0.222721	0.298003	0.0038505	0.330395	0.235017	0.310298	0.0161458
NOTCH1	EGFR	0.177347	0.177612	0.17727	0.209987	0.21649	0.216755	0.216414	0.249131	0.547873	0.548138	0.547796	0.580513	0.0667614	0.0670265	0.0666849	0.0994016
FGF3	EGFR	0.00241102	0.00267612	0.00233449	0.0350512	0.00230241	0.0025675	0.00222588	0.0349426	0.00241013	0.00267522	0.0023336	0.0350503	0.00251733	0.00278243	0.0024408	0.0351575
IGF1	EGFR	0.661993	0.662258	0.661916	0.694633	0.179028	0.179293	0.178951	0.211668	0.0483528	0.0486179	0.0482763	0.080993	0.140302	0.140567	0.140225	0.172942
FAS	EGFR	0.0528564	0.0531215	0.0527799	0.0854966	0.00224586	0.00251095	0.00216933	0.0348861	0.037187	0.0374521	0.0371104	0.0698272	0.00284551	0.0031106	0.00276898	0.0354857
KITLG	EGFR	0.00240326	0.00266835	0.00232673	0.0350435	0.00314877	0.00341386	0.00307224	0.035789	0.0571358	0.0574009	0.0570593	0.089776	0.704993	0.705258	0.704917	0.737633
EGF	EGFR	0.00282982	0.00309491	0.00275329	0.03547	0.022668	0.0229331	0.0225915	0.0553082	0.249791	0.250056	0.249714	0.282431	0.0201634	0.0204285	0.0200868	0.0528036
NRG1	EGFR	0.0339943	0.0342594	0.0339177	0.0666345	0.00586221	0.00612731	0.00578568	0.0385024	0.193439	0.193704	0.193363	0.226079	0.164432	0.164697	0.164356	0.197072
TGFA	EGFR	0.00265247	0.00291756	0.00257594	0.0352927	0.00244061	0.0027057	0.00236408	0.0350808	0.00252997	0.00279506	0.00245344	0.0351702	0.00252155	0.00278664	0.00244502	0.0351617
YBX1	EGFR	7.69526	7.69552	7.69518	7.7279	9.14933	9.1496	9.14926	9.18197	4.87391	4.87418	4.87383	4.90655	6.69938	6.69965	6.6993	6.73202
HGF	EGFR	0.0023417	0.00260679	0.00226517	0.0349819	0.00210411	0.0023692	0.00202758	0.0347443	0.00239571	0.0026608	0.00231918	0.0350359	0.215854	0.216119	0.215777	0.248494
TGFB1	EGFR	1.14488	1.14514	1.1448	1.17752	0.598929	0.599194	0.598852	0.631569	2.46176	2.46203	2.46169	2.4944	0.284412	0.284677	0.284335	0.317052
TNF	EGFR	0.00216906	0.00243415	0.00209253	0.0348093	0.00220901	0.0024741	0.00213248	0.0348492	0.00259233	0.00285742	0.0025158	0.0352325	0.00360717	0.00387226	0.00353064	0.0362474
FASLG	EGFR	0.00275745	0.00302254	0.00268092	0.0353976	0.00231481	0.0025799	0.00223828	0.034955	0.00204746	0.00231255	0.00197093	0.0346877	0.00232833	0.00259342	0.0022518	0.0349685
PRL	EGFR	0.00263067	0.00289576	0.00255414	0.0352709	0.00253523	0.00280032	0.0024587	0.0351754	0.0022947	0.0025598	0.00221817	0.0349349	0.00249459	0.00275968	0.00241806	0.0351348
GH1	EGFR	0.00232887	0.00259396	0.00225234	0.0349691	0.00212983	0.00239492	0.0020533	0.03477	0.00243969	0.00270479	0.00236316	0.0350799	0.00249557	0.00276066	0.00241904	0.0351358
NRG3	EGFR	0.00219167	0.00245676	0.00211514	0.0348319	0.00412281	0.00438791	0.00404628	0.036763	0.00253152	0.00279661	0.00245499	0.0351717	0.00268902	0.00295412	0.00261249	0.0353292
AREG	EGFR	0.00254327	0.00280836	0.00246674	0.0351835	0.00207602	0.00234111	0.00199949	0.0347162	0.00210672	0.00237182	0.00203019	0.0347469	0.00274797	0.00301306	0.00267144	0.0353882
HBEGF	EGFR	0.00235387	0.00261896	0.00227734	0.0349941	0.00217258	0.00243768	0.00209605	0.0348128	0.00223744	0.00250253	0.00216091	0.0348776	0.00293439	0.00319948	0.00285786	0.0355746
NRG4	EGFR	0.00233024	0.00259533	0.00225371	0.0349704	0.00226642	0.00253151	0.00218989	0.0349066	0.0023412	0.00260629	0.00226467	0.0349814	0.0498625	0.0501276	0.049786	0.0825027
AMH	EGFR	0.0025638	0.00282889	0.00248727	0.035204	0.00719861	0.0074637	0.00712208	0.0398388	0.0250729	0.025338	0.0249963	0.0577131	0.00361431	0.0038794	0.00353778	0.0362545
PDGFC	EGFR	0.338539	0.338804	0.338462	0.371179	0.114422	0.114687	0.114346	0.147062	0.219655	0.21992	0.219579	0.252295	0.0135463	0.0138114	0.0134698	0.0461865
PDGFA	EGFR	0.00263789	0.00290298	0.00256136	0.0352781	0.00293925	0.00320434	0.00286272	0.0355794	0.769722	0.769987	0.769646	0.802362	0.0620095	0.0622746	0.0619329	0.0946497
PDGFB	EGFR	0.00344952	0.00371461	0.00337299	0.0360897	0.00683588	0.00710097	0.00675935	0.0394761	0.182141	0.182406	0.182065	0.214782	0.0221222	0.0223873	0.0220457	0.0547624
FGF1	EGFR	0.00216643	0.00243152	0.0020899	0.0348066	0.00214234	0.00240743	0.00206581	0.0347825	0.0025644	0.00282949	0.00248787	0.0352046	0.0063405	0.00660559	0.00626397	0.0389807
FGF2	EGFR	0.0518437	0.0521088	0.0517672	0.0844839	0.185846	0.186111	0.18577	0.218486	0.00222143	0.00248652	0.0021449	0.0348616	0.113818	0.114083	0.113741	0.146458
FGF4	EGFR	0.00282052	0.00308561	0.00274399	0.0354607	0.00248282	0.00274791	0.00240629	0.035123	0.00269815	0.00296325	0.00262162	0.0353384	0.00282686	0.00309195	0.00275033	0.0354671
FGF7	EGFR	0.00234426	0.00260935	0.00226773	0.0349845	0.00189841	0.0021635	0.00182188	0.0345386	0.0021332	0.00239829	0.00205667	0.0347734	0.0105535	0.0108186	0.010477	0.0431937
FGF8	EGFR	0.00223388	0.00249897	0.00215735	0.0348741	0.00223517	0.00250026	0.00215864	0.0348754	0.00253392	0.00279901	0.00245739	0.0351741	0.00583266	0.00609776	0.00575613	0.0384729
FGF9	EGFR	0.0983103	0.0985754	0.0982338	0.13095	0.00218902	0.00245411	0.00211249	0.0348292	0.00236553	0.00263062	0.002289	0.0350057	0.00279358	0.00305867	0.00271705	0.0354338
FGF10	EGFR	0.0023274	0.00259249	0.00225087	0.0349676	0.0020771	0.0023422	0.00200057	0.0347173	0.00201173	0.00227683	0.0019352	0.0346519	0.0237709	0.024036	0.0236944	0.0564111
VEGFB	EGFR	0.555928	0.556193	0.555851	0.588568	0.333086	0.333351	0.333009	0.365726	0.258182	0.258447	0.258106	0.290823	0.624893	0.625158	0.624817	0.657533
LEP	EGFR	0.00229143	0.00255652	0.0022149	0.0349316	0.00204301	0.0023081	0.00196648	0.0346832	0.00218686	0.00245195	0.00211033	0.0348271	0.00238363	0.00264873	0.0023071	0.0350238
BTC	EGFR	0.00197561	0.0022407	0.00189908	0.0346158	0.00225253	0.00251762	0.002176	0.0348927	0.00217539	0.00244048	0.00209886	0.0348156	0.0085015	0.00876659	0.00842497	0.0411417
PDGFD	EGFR	0.00247785	0.00274294	0.00240132	0.035118	0.00255538	0.00282047	0.00247885	0.0351956	0.138813	0.139078	0.138736	0.171453	0.0649063	0.0651714	0.0648298	0.0975465
FGF17	EGFR	0.00235637	0.00262146	0.00227984	0.0349966	0.0672734	0.0675385	0.0671969	0.0999136	0.00338261	0.0036477	0.00330608	0.0360228	0.00530777	0.00557286	0.00523124	0.037948
FGF18	EGFR	0.00249885	0.00276394	0.00242232	0.035139	0.00234631	0.0026114	0.00226978	0.0349865	0.00255754	0.00282263	0.00248101	0.0351977	0.00334569	0.00361079	0.00326916	0.0359859
FGF22	EGFR	0.00212412	0.00238921	0.00204759	0.0347643	0.0022175	0.00248259	0.00214097	0.0348577	0.00235169	0.00261679	0.00227516	0.0349919	0.00257279	0.00283788	0.00249626	0.035213
AGT	EGFR	0.00304691	0.003312	0.00297038	0.0356871	0.00604144	0.00630653	0.00596491	0.0386816	0.00466332	0.00492841	0.00458679	0.0373035	0.600466	0.600731	0.60039	0.633107
GRP	EGFR	0.00246546	0.00273055	0.00238893	0.0351057	0.00259338	0.00285848	0.00251685	0.0352336	0.00249476	0.00275985	0.00241823	0.035135	0.00245056	0.00271565	0.00237403	0.0350908
CXCL8	EGFR	0.0024911	0.00275619	0.00241457	0.0351313	0.00242287	0.00268796	0.00234634	0.0350631	0.00266011	0.0029252	0.00258358	0.0353003	0.0024182	0.00268329	0.00234167	0.0350584
EPGN	EGFR	0.00275852	0.00302362	0.00268199	0.0353987	0.00243834	0.00270343	0.00236181	0.0350785	0.00251879	0.00278388	0.00244226	0.035159	0.00257423	0.00283932	0.0024977	0.0352144
EREG	EGFR	0.00287937	0.00314446	0.00280284	0.0355196	0.00246728	0.00273238	0.00239075	0.0351075	0.00252196	0.00278705	0.00244543	0.0351622	0.00255768	0.00282277	0.00248115	0.0351979
EDN1	EGFR	0.190929	0.191194	0.190853	0.223569	0.00238827	0.00265337	0.00231174	0.0350285	0.00266012	0.00292521	0.00258359	0.0353003	0.00261184	0.00287694	0.00253531	0.035252
FGF19	EGFR	0.00269288	0.00295798	0.00261635	0.0353331	0.00246372	0.00272882	0.00238719	0.0351039	0.0023889	0.00265399	0.00231237	0.0350291	0.111881	0.112146	0.111805	0.144522
VEGFA	EGFR	0.200558	0.200823	0.200481	0.233198	0.356635	0.3569	0.356559	0.389275	0.152907	0.153172	0.15283	0.185547	0.677499	0.677764	0.677423	0.710139
VEGFC	EGFR	0.00244409	0.00270918	0.00236756	0.0350843	0.00224569	0.00251078	0.00216916	0.0348859	0.00255342	0.00281851	0.00247689	0.0351936	0.0194151	0.0196801	0.0193385	0.0520553
ANXA1	EGFR	0.526398	0.526663	0.526321	0.559038	0.56207	0.562335	0.561993	0.59471	0.728931	0.729196	0.728854	0.761571	0.214719	0.214984	0.214642	0.247359
GDF15	EGFR	0.520473	0.520738	0.520397	0.553114	0.362193	0.362459	0.362117	0.394834	0.293991	0.294256	0.293915	0.326631	0.415172	0.415437	0.415095	0.447812
IL25	EGFR	0.00214884	0.00241394	0.00207231	0.034789	0.00239262	0.00265771	0.00231609	0.0350328	0.00222556	0.00249065	0.00214903	0.0348658	0.0023582	0.00262329	0.00228167	0.0349984
NTS	EGFR	0.89248	0.892745	0.892403	0.92512	0.585907	0.586172	0.585831	0.618548	0.156278	0.156543	0.156201	0.188918	1.3029	1.30317	1.30283	1.33554
UTS2	EGFR	0.00277817	0.00304327	0.00270164	0.0354184	0.00328165	0.00354674	0.00320512	0.0359218	0.00269309	0.00295818	0.00261656	0.0353333	0.00270148	0.00296657	0.00262495	0.0353417
FGF13	EGFR	0.183617	0.183882	0.183541	0.216258	0.151349	0.151614	0.151273	0.18399	0.0860712	0.0863363	0.0859947	0.118711	0.156317	0.156582	0.156241	0.188957
FGF14	EGFR	0.00263685	0.00290194	0.00256032	0.035277	0.00236217	0.00262726	0.00228564	0.0350024	0.00223738	0.00250247	0.00216085	0.0348776	0.00255032	0.00281541	0.00247379	0.0351905
ICAM1	EGFR	0.0027499	0.00301499	0.00267337	0.0353901	0.00420962	0.00447471	0.00413309	0.0368498	0.0040797	0.00434479	0.00400317	0.0367199	0.00526472	0.00552981	0.00518819	0.0379049
THBS1	EGFR	1.74573	1.74599	1.74565	1.77837	0.250548	0.250814	0.250472	0.283189	7.3534	7.35366	7.35332	7.38604	0.0190441	0.0193092	0.0189676	0.0516843
MIF	EGFR	6.40305	6.40331	6.40297	6.43569	14.3711	14.3714	14.3711	14.4038	4.08657	4.08683	4.08649	4.11921	16.4382	16.4385	16.4382	16.4709
PLAUR	EGFR	0.00303458	0.00329967	0.00295805	0.0356748	0.118385	0.118651	0.118309	0.151026	0.0514102	0.0516753	0.0513337	0.0840504	0.0147294	0.0149945	0.0146528	0.0473696
VCAN	EGFR	0.128263	0.128528	0.128187	0.160903	0.359314	0.359579	0.359237	0.391954	0.00275267	0.00301777	0.00267614	0.0353929	3.57554	3.57581	3.57546	3.60818
PGF	EGFR	0.0820396	0.0823047	0.081963	0.11468	0.00370805	0.00397314	0.00363152	0.0363482	0.00254836	0.00281345	0.00247183	0.0351886	0.42599	0.426255	0.425914	0.45863
DCN	EGFR	0.00243915	0.00270424	0.00236262	0.0350793	0.0293461	0.0296112	0.0292696	0.0619863	0.00262321	0.0028883	0.00254668	0.0352634	0.0667113	0.0669764	0.0666348	0.0993515
FGF23	EGFR	0.00241149	0.00267658	0.00233496	0.0350517	0.00289774	0.00316283	0.00282121	0.0355379	0.00287307	0.00313816	0.00279654	0.0355133	0.00274944	0.00301454	0.00267291	0.0353896
FGF16	EGFR	0.0026169	0.00288199	0.00254037	0.0352571	0.00226104	0.00252614	0.00218451	0.0349012	0.00206652	0.00233161	0.00198999	0.0347067	0.00252153	0.00278662	0.002445	0.0351617
S100A4	EGFR	17.1247	17.1249	17.1246	17.1573	21.411	21.4113	21.4109	21.4437	16.7504	16.7507	16.7504	16.7831	1.76657	1.76684	1.7665	1.79921
ZP3	EGFR	0.00217157	0.00243667	0.00209504	0.0348118	0.0198708	0.0201359	0.0197943	0.052511	0.00225286	0.00251796	0.00217633	0.0348931	0.00545462	0.00571971	0.00537809	0.0380948
POSTN	EGFR	0.00275101	0.0030161	0.00267448	0.0353912	0.00707762	0.00734271	0.00700109	0.0397178	0.00240256	0.00266765	0.00232603	0.0350428	0.0116144	0.0118795	0.0115379	0.0442546
ANXA2	EGFR	0.179182	0.179447	0.179105	0.211822	0.116654	0.116919	0.116577	0.149294	0.0666469	0.066912	0.0665704	0.0992871	3.28123	3.28149	3.28115	3.31387
PLA2G2A	EGFR	0.146016	0.146281	0.145939	0.178656	0.658887	0.659152	0.65881	0.691527	0.00272658	0.00299167	0.00265005	0.0353668	0.0163826	0.0166477	0.0163061	0.0490228
PRSS1	F2R	2.13033	0.776	7.89168	0.325763	2.12999	0.775661	7.89134	0.325424	2.12942	0.775088	7.89077	0.324851	2.60059	1.24626	8.36194	0.796021
PLG	F2R	2.13109	0.776763	7.89245	0.326526	2.1299	0.775565	7.89125	0.325328	2.13009	0.775759	7.89144	0.325522	2.2426	0.88827	8.00395	0.438033
PRSS2	F2R	2.18167	0.827342	7.94302	0.377105	2.78549	1.43116	8.54684	0.980921	2.19486	0.840524	7.95621	0.390287	2.36429	1.00996	8.12564	0.55972
TLN1	ITGB2	2.58199	2.36149	2.2706	2.23228	2.51514	2.29463	2.20375	2.16542	11.6815	11.461	11.3701	11.3318	1.65151	1.43101	1.34012	1.3018
CD40LG	ITGB2	0.429189	0.208682	0.117799	0.0794717	0.429226	0.208719	0.117837	0.0795091	0.429166	0.208659	0.117777	0.0794491	0.429228	0.20872	0.117838	0.0795106
MST1	ITGB2	0.42992	0.209413	0.118531	0.080203	0.43176	0.211253	0.12037	0.0820427	0.429731	0.209223	0.118341	0.0800134	0.902851	0.682344	0.591462	0.553134
MDK	ITGB2	1.0149	0.794396	0.703514	0.665186	2.09392	1.87341	1.78253	1.7442	0.480909	0.260401	0.169519	0.131192	6.86055	6.64004	6.54916	6.51083
KNG1	ITGB2	0.429295	0.208788	0.117906	0.0795782	0.429102	0.208594	0.117712	0.0793845	0.429208	0.2087	0.117818	0.0794906	0.449298	0.22879	0.137908	0.0995804
ICAM1	ITGB2	0.429691	0.209183	0.118301	0.0799737	0.431151	0.210643	0.119761	0.0814334	0.431021	0.210513	0.119631	0.0813035	0.432206	0.211698	0.120816	0.0824885
VCAM1	ITGB2	0.429386	0.208879	0.117996	0.0796687	0.429356	0.208849	0.117967	0.0796391	0.429338	0.20883	0.117948	0.0796204	0.450935	0.230427	0.139545	0.101218
S100A8	ITGB2	0.429606	0.209099	0.118216	0.0798887	0.429365	0.208858	0.117976	0.0796481	0.42939	0.208883	0.118001	0.079673	0.431404	0.210896	0.120014	0.0816865
PLG	ITGB2	0.430702	0.210194	0.119312	0.0809845	0.429503	0.208996	0.118114	0.0797859	0.429698	0.20919	0.118308	0.0799805	0.542209	0.321701	0.230819	0.192492
APOB	ITGB2	0.432732	0.212224	0.121342	0.0830144	0.430152	0.209645	0.118763	0.0804352	0.432571	0.212064	0.121182	0.0828541	1.5332	1.31269	1.22181	1.18348
S100A9	ITGB2	1.45363	1.23312	1.14224	1.10391	0.854472	0.633965	0.543083	0.504755	1.30375	1.08325	0.992365	0.954037	1.09535	0.874839	0.783957	0.745629
ICAM3	ITGB2	0.579268	0.35876	0.267878	0.229551	0.740504	0.519997	0.429115	0.390787	0.620085	0.399577	0.308695	0.270368	0.768517	0.54801	0.457128	0.4188
ICAM2	ITGB2	1.93841	1.71791	1.62702	1.5887	1.38265	1.16214	1.07126	1.03293	5.32789	5.10738	5.0165	4.97817	0.489162	0.268654	0.177772	0.139444
ICAM5	ITGB2	0.429885	0.209377	0.118495	0.0801676	0.456463	0.235956	0.145074	0.106746	0.43012	0.209613	0.118731	0.080403	0.429591	0.209084	0.118202	0.0798738
JAM3	ITGB2	0.498339	0.277832	0.18695	0.148622	0.437716	0.217209	0.126327	0.0879993	0.717543	0.497035	0.406153	0.367825	0.657981	0.437474	0.346592	0.308264
ICAM4	ITGB2	1.3059	1.0854	0.994514	0.956186	1.52957	1.30906	1.21818	1.17985	1.26618	1.04567	0.954789	0.916461	0.468233	0.247726	0.156843	0.118516
CCN1	ITGB2	0.652834	0.432326	0.341444	0.303117	0.429211	0.208704	0.117822	0.0794938	0.429187	0.20868	0.117798	0.0794699	0.434114	0.213606	0.122724	0.0843966
TLN1	ITGB6	2.1537	2.15412	2.15426	2.15425	2.08684	2.08726	2.0874	2.0874	11.2532	11.2536	11.2538	11.2538	1.22322	1.22364	1.22378	1.22377
TGFB1	ITGB6	1.14352	1.14394	1.14408	1.14408	0.597576	0.597997	0.598137	0.59813	2.46041	2.46083	2.46097	2.46096	0.283058	0.283479	0.28362	0.283613
TGFB3	ITGB6	0.00198024	0.00240117	0.00254168	0.00253472	0.00117408	0.00159501	0.00173552	0.00172856	0.00103338	0.00145431	0.00159483	0.00158787	0.00243054	0.00285146	0.00299198	0.00298502
RELN	ITGB6	0.24222	0.242641	0.242782	0.242775	0.229015	0.229436	0.229576	0.229569	0.0387195	0.0391404	0.0392809	0.039274	0.0241083	0.0245293	0.0246698	0.0246628
VTN	ITGB6	0.00166578	0.00208671	0.00222722	0.00222026	0.00115398	0.00157491	0.00171543	0.00170847	0.0010068	0.00142773	0.00156824	0.00156128	2.07111	2.07153	2.07167	2.07166
THBS1	ITGB6	1.74437	1.74479	1.74494	1.74493	0.249195	0.249616	0.249757	0.24975	7.35204	7.35246	7.3526	7.3526	0.017691	0.0181119	0.0182524	0.0182455
SPP1	ITGB6	0.478397	0.478818	0.478959	0.478952	0.518074	0.518495	0.518635	0.518628	0.605909	0.60633	0.606471	0.606464	0.00739436	0.00781529	0.0079558	0.00794884
THBS2	ITGB6	0.00105205	0.00147298	0.00161349	0.00160653	0.000857599	0.00127853	0.00141904	0.00141208	0.000899338	0.00132027	0.00146078	0.00145382	0.00120422	0.00162515	0.00176566	0.00175871
COL6A3	ITGB6	0.00127572	0.00169665	0.00183716	0.0018302	0.0316498	0.0320707	0.0322113	0.0322043	0.198634	0.199055	0.199196	0.199189	0.0999621	0.100383	0.100524	0.100517
LAMB1	ITGB6	0.162479	0.1629	0.16304	0.163033	0.00243427	0.00285519	0.00299571	0.00298875	0.0968492	0.0972701	0.0974106	0.0974036	0.904737	0.905158	0.905299	0.905292
LAMA4	ITGB6	0.0012591	0.00168003	0.00182054	0.00181358	0.00139857	0.0018195	0.00196001	0.00195305	0.000971884	0.00139281	0.00153333	0.00152637	0.00238518	0.00280611	0.00294662	0.00293966
LAMC2	ITGB6	0.00108015	0.00150108	0.00164159	0.00163463	0.00102078	0.00144171	0.00158223	0.00157527	0.00109915	0.00152008	0.00166059	0.00165363	0.00143622	0.00185715	0.00199766	0.0019907
LAMA1	ITGB6	0.0862674	0.0866883	0.0868288	0.0868219	0.104484	0.104905	0.105046	0.105039	0.00105422	0.00147515	0.00161566	0.0016087	0.522595	0.523016	0.523156	0.523149
LAMA2	ITGB6	0.00241301	0.00283394	0.00297445	0.0029675	0.00332442	0.00374535	0.00388586	0.0038789	0.00309138	0.00351231	0.00365282	0.00364586	0.00980605	0.010227	0.0103675	0.0103605
LAMB2	ITGB6	0.0183795	0.0188005	0.018941	0.018934	0.168747	0.169168	0.169309	0.169302	0.188929	0.18935	0.189491	0.189484	0.0491784	0.0495994	0.0497399	0.0497329
YBX1	PDGFB	7.69521	7.6986	7.8739	7.71388	9.14929	9.15267	9.32798	9.16796	4.87386	4.87725	5.05256	4.89254	6.69933	6.70272	6.87803	6.71801
VEGFA	PDGFB	0.200511	0.203897	0.379203	0.219184	0.356588	0.359975	0.53528	0.375261	0.152859	0.156246	0.331551	0.171532	0.677452	0.680838	0.856144	0.696125
SPARC	PDGFB	0.0863485	0.0897349	0.26504	0.105021	0.0525918	0.0559782	0.231284	0.0712645	0.182183	0.18557	0.360875	0.200856	1.29588	1.29927	1.47457	1.31455
EFNA1	EPHB1	0.00264016	0.0025995	0.00250287	0.00688924	0.00370091	0.00366025	0.00356362	0.00795	0.00326512	0.00322446	0.00312783	0.00751421	0.236264	0.236223	0.236127	0.240513
EFNA5	EPHB1	0.00263489	0.00259423	0.0024976	0.00688398	0.0450701	0.0450294	0.0449328	0.0493192	0.00295682	0.00291616	0.00281953	0.00720591	0.140706	0.140665	0.140569	0.144955
EFNB3	EPHB1	0.0020136	0.00197294	0.00187631	0.00626269	0.0465962	0.0465555	0.0464589	0.0508452	0.00150382	0.00146316	0.00136653	0.00575291	0.0108515	0.0108108	0.0107142	0.0151006
EFNA3	EPHB1	0.00235588	0.00231522	0.00221859	0.00660497	0.00249013	0.00244948	0.00235285	0.00673922	0.00205741	0.00201676	0.00192012	0.0063065	0.0116569	0.0116162	0.0115196	0.015906
EFNB2	EPHB1	0.17613	0.17609	0.175993	0.180379	0.205709	0.205668	0.205571	0.209958	0.4431	0.443059	0.442963	0.447349	0.232573	0.232532	0.232435	0.236822
EFNB1	EPHB1	0.0177147	0.017674	0.0175774	0.0219638	0.0280584	0.0280177	0.0279211	0.0323075	0.0734578	0.0734172	0.0733205	0.0777069	0.017465	0.0174243	0.0173277	0.021714
TLN1	ITGB8	2.15398	2.15378	2.15382	2.26265	2.08712	2.08692	2.08696	2.19579	11.2535	11.2533	11.2533	11.3622	1.2235	1.2233	1.22334	1.33217
TGFB1	ITGB8	1.1438	1.14361	1.14364	1.25247	0.597855	0.597659	0.597695	0.706524	2.46069	2.46049	2.46053	2.56936	0.283338	0.283141	0.283177	0.392007
RELN	ITGB8	0.2425	0.242303	0.242339	0.351169	0.229294	0.229098	0.229134	0.337963	0.0389988	0.0388025	0.0388386	0.147668	0.0243877	0.0241914	0.0242274	0.133057
VTN	ITGB8	0.00194513	0.00174881	0.00178487	0.110614	0.00143333	0.00123701	0.00127308	0.110102	0.00128615	0.00108983	0.00112589	0.109955	2.07139	2.07119	2.07123	2.18006
THBS1	ITGB8	1.74465	1.74446	1.74449	1.85332	0.249475	0.249278	0.249314	0.358144	7.35232	7.35213	7.35216	7.46099	0.0179703	0.017774	0.0178101	0.126639
SPP1	ITGB8	0.478677	0.47848	0.478517	0.587346	0.518353	0.518157	0.518193	0.627022	0.606189	0.605992	0.606028	0.714858	0.00767371	0.00747739	0.00751346	0.116343
THBS2	ITGB8	0.0013314	0.00113508	0.00117115	0.11	0.00113695	0.000940628	0.000976694	0.109806	0.00117869	0.000982367	0.00101843	0.109848	0.00148357	0.00128725	0.00132332	0.110153
COL6A3	ITGB8	0.00155507	0.00135875	0.00139482	0.110224	0.0319292	0.0317328	0.0317689	0.140598	0.198914	0.198717	0.198753	0.307583	0.100241	0.100045	0.100081	0.208911
LAMB1	ITGB8	0.162758	0.162562	0.162598	0.271427	0.00271361	0.00251729	0.00255336	0.111383	0.0971285	0.0969322	0.0969682	0.205798	0.905017	0.90482	0.904856	1.01369
LAMA4	ITGB8	0.00153845	0.00134213	0.00137819	0.110207	0.00167792	0.0014816	0.00151766	0.110347	0.00125123	0.00105491	0.00109098	0.10992	0.00266453	0.00246821	0.00250427	0.111334
LAMC2	ITGB8	0.0013595	0.00116318	0.00119925	0.110029	0.00130013	0.00110381	0.00113988	0.109969	0.0013785	0.00118218	0.00121824	0.110048	0.00171557	0.00151925	0.00155532	0.110385
LAMA1	ITGB8	0.0865467	0.0863504	0.0863865	0.195216	0.104764	0.104567	0.104603	0.213433	0.00133357	0.00113725	0.00117332	0.110003	0.522874	0.522678	0.522714	0.631543
LAMA2	ITGB8	0.00269236	0.00249604	0.00253211	0.111361	0.00360377	0.00340745	0.00344352	0.112273	0.00337073	0.00317441	0.00321048	0.11204	0.0100854	0.00988908	0.00992514	0.118754
LAMB2	ITGB8	0.0186589	0.0184626	0.0184986	0.127328	0.169027	0.16883	0.168866	0.277696	0.189209	0.189012	0.189048	0.297878	0.0494578	0.0492615	0.0492975	0.158127
CSF2	SDC2	0.00300405	0.00212229	0.00206642	0.443818	0.00279706	0.0019153	0.00185943	0.443611	0.00269757	0.0018158	0.00175993	0.443512	0.00304656	0.0021648	0.00210893	0.443861
HGF	SDC2	0.00281954	0.00193777	0.0018819	0.443634	0.00258194	0.00170018	0.00164431	0.443396	0.00287355	0.00199178	0.00193591	0.443688	0.216331	0.21545	0.215394	0.657146
TGFB1	SDC2	1.14535	1.14447	1.14442	1.58617	0.599407	0.598525	0.598469	1.04022	2.46224	2.46136	2.4613	2.90306	0.284889	0.284008	0.283952	0.725704
FGF2	SDC2	0.0523216	0.0514398	0.0513839	0.493136	0.186324	0.185442	0.185386	0.627138	0.00269926	0.0018175	0.00176163	0.443514	0.114296	0.113414	0.113358	0.55511
MDK	SDC2	0.58844	0.587559	0.587503	1.02925	1.66745	1.66657	1.66652	2.10827	0.0544457	0.0535639	0.0535081	0.49526	6.43409	6.43321	6.43315	6.8749
PTN	SDC2	0.0748275	0.0739457	0.0738899	0.515642	0.00306627	0.00218451	0.00212864	0.443881	0.129484	0.128602	0.128546	0.570298	0.107674	0.106792	0.106736	0.548488
TNFSF13	SDC2	0.00342529	0.00254353	0.00248766	0.44424	0.0824348	0.081553	0.0814971	0.523249	0.0398098	0.038928	0.0388721	0.480624	0.00491034	0.00402858	0.00397271	0.445725
KNG1	SDC2	0.00283228	0.00195052	0.00189465	0.443647	0.00263855	0.00175678	0.00170091	0.443453	0.00274466	0.00186289	0.00180702	0.443559	0.0228345	0.0219527	0.0218969	0.463649
CXCL8	SDC2	0.00296894	0.00208717	0.0020313	0.443783	0.0029007	0.00201894	0.00196307	0.443715	0.00313795	0.00225618	0.00220031	0.443952	0.00289604	0.00201427	0.0019584	0.44371
THBS1	SDC2	1.7462	1.74532	1.74527	2.18702	0.251026	0.250145	0.250089	0.691841	7.35387	7.35299	7.35294	7.79469	0.019522	0.0186402	0.0185843	0.460336
APOE	SDC2	3.06004	3.05916	3.0591	3.50085	6.96496	6.96408	6.96402	7.40578	1.9155	1.91462	1.91457	2.35632	30.7466	30.7457	30.7457	31.1874
THBS2	SDC2	0.00288305	0.00200129	0.00194542	0.443697	0.0026886	0.00180684	0.00175097	0.443503	0.00273034	0.00184857	0.0017927	0.443545	0.00303523	0.00215346	0.00209759	0.44385
PF4	SDC2	20.546	20.5451	20.5451	20.9868	0.722451	0.721569	0.721514	1.16327	50.541	50.5402	50.5401	50.9818	1.35522	1.35433	1.35428	1.79603
COL6A3	SDC2	0.00310672	0.00222496	0.00216909	0.443921	0.0334808	0.0325991	0.0325432	0.474295	0.200465	0.199584	0.199528	0.64128	0.101793	0.100911	0.100855	0.542607
APOC3	SDC2	0.112352	0.11147	0.111414	0.553166	0.0349976	0.0341158	0.03406	0.475812	0.00792494	0.00704318	0.00698731	0.448739	3.03128	3.03039	3.03034	3.47209
ANGPTL4	SDC2	0.00339684	0.00251508	0.00245921	0.444211	0.00481962	0.00393785	0.00388198	0.445634	0.0041167	0.00323494	0.00317907	0.444931	0.016412	0.0155303	0.0154744	0.457226
LAMA1	SDC2	0.0880984	0.0872166	0.0871607	0.528913	0.106315	0.105434	0.105378	0.54713	0.00288522	0.00200346	0.00194759	0.4437	0.524426	0.523544	0.523488	0.96524
EGF	EPHA2	0.0992633	0.00176364	0.00156014	0.0516213	0.119102	0.0216019	0.0213984	0.0714595	0.346224	0.248725	0.248521	0.298582	0.116597	0.0190972	0.0188937	0.0689548
HGF	EPHA2	0.0987752	0.00127552	0.00107202	0.0511332	0.0985376	0.00103793	0.000834434	0.0508956	0.0988292	0.00132953	0.00112604	0.0511872	0.312287	0.214787	0.214584	0.264645
TNF	EPHA2	0.0986026	0.00110289	0.000899388	0.0509605	0.0986425	0.00114284	0.000939338	0.0510005	0.0990259	0.00152615	0.00132266	0.0513838	0.100041	0.002541	0.0023375	0.0523986
EFNA1	EPHA2	0.100183	0.00268308	0.00247958	0.0525407	0.101244	0.00374383	0.00354034	0.0536015	0.100808	0.00330805	0.00310455	0.0531657	0.333807	0.236307	0.236103	0.286165
EFNA2	EPHA2	0.0987766	0.00127686	0.00107336	0.0511345	0.0987756	0.00127593	0.00107243	0.0511336	0.0985835	0.00108384	0.000880342	0.0509415	0.209982	0.112482	0.112279	0.16234
EFNA5	EPHA2	0.100178	0.00267782	0.00247432	0.0525355	0.142613	0.045113	0.0449095	0.0949706	0.100499	0.00299975	0.00279625	0.0528574	0.238248	0.140749	0.140545	0.190606
EFNA3	EPHA2	0.0998985	0.00239881	0.00219531	0.0522564	0.100033	0.00253306	0.00232956	0.0523907	0.0996	0.00210034	0.00189684	0.051958	0.1092	0.0116998	0.0114963	0.0615574
EFNA4	EPHA2	0.1245	0.0270004	0.0267969	0.076858	0.146166	0.0486667	0.0484632	0.0985243	0.0988366	0.00133687	0.00113337	0.0511945	0.256874	0.159375	0.159171	0.209232
EFNA1	EPHA1	0.00298706	0.00251436	0.00289997	0.0478732	0.00404781	0.00357512	0.00396072	0.048934	0.00361202	0.00313933	0.00352493	0.0484982	0.236611	0.236138	0.236524	0.281497
EFNA2	EPHA1	0.00158084	0.00110814	0.00149374	0.046467	0.0015799	0.00110721	0.00149281	0.0464661	0.00138782	0.000915121	0.00130072	0.046274	0.112786	0.112314	0.112699	0.157673
EFNA5	EPHA1	0.00298179	0.0025091	0.0028947	0.047868	0.045417	0.0449443	0.0453299	0.0903032	0.00330373	0.00283103	0.00321663	0.0481899	0.141053	0.14058	0.140966	0.185939
EFNA3	EPHA1	0.00270278	0.00223009	0.00261569	0.047589	0.00283704	0.00236434	0.00274995	0.0477232	0.00240432	0.00193162	0.00231723	0.0472905	0.0120038	0.0115311	0.0119167	0.05689
EFNA4	EPHA1	0.0273044	0.0268317	0.0272173	0.0721906	0.0489706	0.0484979	0.0488835	0.0938568	0.00164084	0.00116815	0.00155375	0.046527	0.159679	0.159206	0.159591	0.204565
TLN1	ITGB5	2.25049	2.17566	2.79266	2.33819	2.18363	2.1088	2.7258	2.27133	11.35	11.2752	11.8922	11.4377	1.32001	1.24518	1.86218	1.40771
TGFB1	ITGB5	1.24031	1.16549	1.78248	1.32801	0.694362	0.619539	1.23654	0.782064	2.5572	2.48237	3.09937	2.6449	0.379845	0.305022	0.922018	0.467547
TGFB3	ITGB5	0.0987667	0.0239437	0.64094	0.186469	0.0979605	0.0231375	0.640134	0.185663	0.0978198	0.0229968	0.639993	0.185522	0.099217	0.024394	0.64139	0.186919
RELN	ITGB5	0.339007	0.264184	0.88118	0.426709	0.325801	0.250978	0.867975	0.413503	0.135506	0.0606829	0.677679	0.223208	0.120895	0.0460718	0.663068	0.208597
VTN	ITGB5	0.0984522	0.0236292	0.640626	0.186154	0.0979404	0.0231174	0.640114	0.185642	0.0977932	0.0229702	0.639967	0.185495	2.1679	2.09307	2.71007	2.2556
THBS1	ITGB5	1.84116	1.76634	2.38333	1.92886	0.345982	0.271159	0.888155	0.433684	7.44883	7.37401	7.991	7.53653	0.114477	0.0396544	0.656651	0.202179
VCL	ITGB5	1.35052	1.2757	1.89269	1.43822	0.485745	0.410922	1.02792	0.573447	5.78445	5.70962	6.32662	5.87215	0.477294	0.402471	1.01947	0.564996
SPP1	ITGB5	0.575184	0.500361	1.11736	0.662886	0.61486	0.540037	1.15703	0.702562	0.702696	0.627873	1.24487	0.790398	0.104181	0.0293578	0.646354	0.191883
THBS2	ITGB5	0.0978385	0.0230155	0.640012	0.185541	0.097644	0.022821	0.639818	0.185346	0.0976858	0.0228628	0.639859	0.185388	0.0979906	0.0231677	0.640164	0.185693
COL6A3	ITGB5	0.0980621	0.0232392	0.640236	0.185764	0.128436	0.0536133	0.67061	0.216138	0.295421	0.220598	0.837594	0.383123	0.196749	0.121926	0.738922	0.284451
LAMB1	ITGB5	0.259265	0.184442	0.801439	0.346967	0.0992207	0.0243977	0.641394	0.186923	0.193636	0.118813	0.735809	0.281338	1.00152	0.926701	1.5437	1.08923
LAMA4	ITGB5	0.0980455	0.0232225	0.640219	0.185748	0.098185	0.023362	0.640358	0.185887	0.0977583	0.0229353	0.639932	0.18546	0.0991716	0.0243486	0.641345	0.186874
LAMC2	ITGB5	0.0978666	0.0230436	0.64004	0.185569	0.0978072	0.0229842	0.639981	0.185509	0.0978856	0.0230626	0.640059	0.185588	0.0982226	0.0233997	0.640396	0.185925
LAMA1	ITGB5	0.183054	0.108231	0.725227	0.270756	0.201271	0.126448	0.743444	0.288973	0.0978406	0.0230177	0.640014	0.185543	0.619381	0.544558	1.16155	0.707083
CCN1	ITGB5	0.321326	0.246503	0.8635	0.409028	0.0977033	0.0228803	0.639877	0.185405	0.0976794	0.0228564	0.639853	0.185381	0.102606	0.0277831	0.64478	0.190308
LAMA2	ITGB5	0.0991994	0.0243765	0.641373	0.186901	0.100111	0.0252879	0.642284	0.187813	0.0998778	0.0250548	0.642051	0.18758	0.106592	0.0317695	0.648766	0.194294
LAMB2	ITGB5	0.115166	0.040343	0.657339	0.202868	0.265534	0.190711	0.807707	0.353236	0.285716	0.210893	0.827889	0.373418	0.145965	0.0711419	0.688138	0.233667
EDIL3	ITGB5	0.247793	0.17297	0.789967	0.335495	0.164965	0.0901421	0.707139	0.252667	0.14885	0.0740267	0.691023	0.236552	0.175009	0.100186	0.717183	0.262711
TLN1	ITGB7	2.15443	2.1556	2.15408	2.15415	2.08758	2.08874	2.08722	2.08729	11.254	11.2551	11.2536	11.2537	1.22395	1.22512	1.2236	1.22367
RELN	ITGB7	0.242955	0.244124	0.242598	0.242673	0.229749	0.230919	0.229393	0.229468	0.0394538	0.0406233	0.0390973	0.0391725	0.0248426	0.0260121	0.0244862	0.0245613
VTN	ITGB7	0.00240006	0.00356958	0.00204364	0.00211878	0.00188827	0.00305779	0.00153184	0.00160698	0.00174108	0.0029106	0.00138465	0.0014598	2.07184	2.07301	2.07149	2.07156
VCAM1	ITGB7	0.00182608	0.0029956	0.00146966	0.0015448	0.00179644	0.00296596	0.00144001	0.00151515	0.0017778	0.00294732	0.00142138	0.00149652	0.023375	0.0245445	0.0230185	0.0230937
THBS1	ITGB7	1.74511	1.74628	1.74475	1.74483	0.24993	0.251099	0.249573	0.249648	7.35278	7.35395	7.35242	7.3525	0.0184253	0.0195948	0.0180688	0.018144
SPP1	ITGB7	0.479132	0.480301	0.478775	0.47885	0.518808	0.519978	0.518452	0.518527	0.606644	0.607813	0.606287	0.606362	0.00812864	0.00929816	0.00777222	0.00784736
THBS2	ITGB7	0.00178634	0.00295585	0.00142991	0.00150505	0.00159188	0.0027614	0.00123546	0.0013106	0.00163362	0.00280314	0.00127719	0.00135234	0.00193851	0.00310802	0.00158208	0.00165722
COL6A3	ITGB7	0.00201001	0.00317952	0.00165358	0.00172872	0.0323841	0.0335536	0.0320277	0.0321028	0.199369	0.200538	0.199012	0.199087	0.100696	0.101866	0.10034	0.100415
LAMB1	ITGB7	0.163213	0.164382	0.162857	0.162932	0.00316855	0.00433807	0.00281212	0.00288727	0.0975834	0.098753	0.097227	0.0973022	0.905471	0.906641	0.905115	0.90519
LAMA4	ITGB7	0.00199338	0.0031629	0.00163696	0.0017121	0.00213285	0.00330237	0.00177642	0.00185157	0.00170617	0.00287569	0.00134974	0.00142488	0.00311946	0.00428898	0.00276303	0.00283818
LAMC2	ITGB7	0.00181444	0.00298395	0.00145801	0.00153315	0.00175507	0.00292459	0.00139864	0.00147378	0.00183343	0.00300295	0.001477	0.00155215	0.00217051	0.00334002	0.00181408	0.00188922
LAMA1	ITGB7	0.0870017	0.0881712	0.0866452	0.0867204	0.105219	0.106388	0.104862	0.104937	0.00178851	0.00295802	0.00143208	0.00150722	0.523329	0.524498	0.522973	0.523048
LAMA2	ITGB7	0.0031473	0.00431681	0.00279087	0.00286601	0.00405871	0.00522822	0.00370228	0.00377742	0.00382567	0.00499518	0.00346924	0.00354438	0.0105403	0.0117098	0.0101839	0.010259
LAMB2	ITGB7	0.0191138	0.0202833	0.0187574	0.0188325	0.169482	0.170651	0.169125	0.1692	0.189664	0.190833	0.189307	0.189382	0.0499127	0.0510822	0.0495563	0.0496314
IGF1	INSR	0.74402	0.661561	0.793826	0.780312	0.261055	0.178596	0.310861	0.297347	0.13038	0.0479207	0.180186	0.166672	0.222329	0.13987	0.272135	0.258621
IGF2	INSR	0.216429	0.133969	0.266235	0.252721	0.170818	0.0883585	0.220624	0.20711	0.0843813	0.00192164	0.134187	0.120673	0.208756	0.126296	0.258562	0.245047
IL6	INSR	0.0847789	0.00231929	0.134585	0.121071	0.0842553	0.00179563	0.134061	0.120547	0.0848571	0.00239747	0.134663	0.121149	0.0846687	0.00220903	0.134475	0.12096
HGF	INSR	0.0843692	0.00190959	0.134175	0.120661	0.0841316	0.001672	0.133938	0.120423	0.0844232	0.0019636	0.134229	0.120715	0.297881	0.215421	0.347687	0.334173
TNF	INSR	0.0841966	0.00173695	0.134003	0.120488	0.0842365	0.0017769	0.134043	0.120528	0.0846199	0.00216022	0.134426	0.120912	0.0856347	0.00317506	0.135441	0.121926
GIP	INSR	0.0848039	0.00234427	0.13461	0.121096	0.0843514	0.00189176	0.134157	0.120643	0.0849552	0.00249556	0.134761	0.121247	0.0846885	0.00222883	0.134495	0.12098
FGF3	FGFR3	0.0592483	0.164311	0.00176729	0.247185	0.0591396	0.164202	0.00165867	0.247077	0.0592474	0.16431	0.00176639	0.247185	0.0593546	0.164417	0.0018736	0.247292
BMP2	FGFR3	0.0595842	0.164647	0.00210327	0.247521	0.0588513	0.163914	0.00137035	0.246789	0.0591606	0.164223	0.00167966	0.247098	0.584798	0.689861	0.527317	0.772735
FGF1	FGFR3	0.0590037	0.164066	0.00152269	0.246941	0.0589796	0.164042	0.00149861	0.246917	0.0594016	0.164464	0.00192066	0.247339	0.0631777	0.16824	0.00569676	0.251115
FGF2	FGFR3	0.108681	0.213743	0.0512	0.296618	0.242683	0.347746	0.185202	0.430621	0.0590587	0.164121	0.00157769	0.246996	0.170655	0.275717	0.113174	0.358592
FGF4	FGFR3	0.0596578	0.16472	0.00217678	0.247595	0.0593201	0.164382	0.00183908	0.247257	0.0595354	0.164598	0.00205442	0.247473	0.0596641	0.164726	0.00218312	0.247601
FGF7	FGFR3	0.0591815	0.164244	0.00170052	0.247119	0.0587356	0.163798	0.00125467	0.246673	0.0589704	0.164033	0.00148946	0.246908	0.0673908	0.172453	0.0099098	0.255328
FGF8	FGFR3	0.0590711	0.164134	0.00159014	0.247008	0.0590724	0.164135	0.00159143	0.24701	0.0593712	0.164434	0.00189018	0.247308	0.0626699	0.167732	0.00518893	0.250607
FGF9	FGFR3	0.155148	0.26021	0.0976666	0.343085	0.0590263	0.164089	0.00154528	0.246963	0.0592028	0.164265	0.00172179	0.24714	0.0596308	0.164693	0.00214985	0.247568
FGF10	FGFR3	0.0591646	0.164227	0.00168366	0.247102	0.0589143	0.163977	0.00143337	0.246852	0.058849	0.163911	0.001368	0.246786	0.0806081	0.185671	0.0231272	0.268545
EPHA3	FGFR3	0.0596077	0.16467	0.00212668	0.247545	0.059251	0.164313	0.00177	0.247188	0.0595467	0.164609	0.0020657	0.247484	0.0596907	0.164753	0.00220968	0.247628
FGF17	FGFR3	0.0591936	0.164256	0.00171263	0.247131	0.124111	0.229173	0.0666297	0.312048	0.0602198	0.165282	0.00273888	0.248157	0.062145	0.167207	0.00466404	0.250082
FGF18	FGFR3	0.0593361	0.164398	0.00185511	0.247273	0.0591835	0.164246	0.00170257	0.247121	0.0593948	0.164457	0.00191381	0.247332	0.0601829	0.165245	0.00270196	0.24812
FGF22	FGFR3	0.0589614	0.164024	0.00148038	0.246899	0.0590547	0.164117	0.00157376	0.246992	0.0591889	0.164251	0.00170796	0.247126	0.05941	0.164472	0.00192906	0.247347
FGF19	FGFR3	0.0595301	0.164593	0.00204915	0.247467	0.059301	0.164363	0.00181999	0.247238	0.0592261	0.164289	0.00174516	0.247163	0.168719	0.273781	0.111238	0.356656
FGF13	FGFR3	0.240455	0.345517	0.182974	0.428392	0.208187	0.313249	0.150706	0.396124	0.142908	0.247971	0.0854275	0.330846	0.213155	0.318217	0.155674	0.401092
FGF14	FGFR3	0.0594741	0.164536	0.00199311	0.247411	0.0591994	0.164262	0.00171844	0.247137	0.0590746	0.164137	0.00159364	0.247012	0.0593876	0.16445	0.00190659	0.247325
FGF23	FGFR3	0.0592487	0.164311	0.00176775	0.247186	0.059735	0.164797	0.002254	0.247672	0.0597103	0.164773	0.00222934	0.247648	0.0595867	0.164649	0.00210571	0.247524
FGF16	FGFR3	0.0594541	0.164517	0.00197317	0.247391	0.0590983	0.164161	0.00161731	0.247036	0.0589038	0.163966	0.00142279	0.246841	0.0593588	0.164421	0.0018778	0.247296
FGF3	FGFR4	0.00215572	0.0139977	0.00258295	0.599343	0.0020471	0.0138891	0.00247434	0.599234	0.00215482	0.0139968	0.00258206	0.599342	0.00226202	0.014104	0.00268926	0.599449
FGF1	FGFR4	0.00191112	0.0137531	0.00233835	0.599098	0.00188703	0.013729	0.00231427	0.599074	0.00230909	0.0141511	0.00273633	0.599496	0.00608519	0.0179272	0.00651243	0.603272
FGF2	FGFR4	0.0515884	0.0634304	0.0520157	0.648775	0.185591	0.197433	0.186018	0.782778	0.00196612	0.0138081	0.00239335	0.599153	0.113562	0.125404	0.11399	0.71075
FGF4	FGFR4	0.00256521	0.0144072	0.00299244	0.599752	0.00222751	0.0140695	0.00265475	0.599415	0.00244285	0.0142849	0.00287008	0.59963	0.00257155	0.0144136	0.00299879	0.599759
FGF7	FGFR4	0.00208895	0.013931	0.00251618	0.599276	0.0016431	0.0134851	0.00207034	0.59883	0.00187789	0.0137199	0.00230513	0.599065	0.0102982	0.0221402	0.0107255	0.607485
FGF8	FGFR4	0.00197857	0.0138206	0.00240581	0.599166	0.00197986	0.0138219	0.0024071	0.599167	0.00227861	0.0141206	0.00270584	0.599466	0.00557736	0.0174194	0.00600459	0.602764
FGF9	FGFR4	0.098055	0.109897	0.0984822	0.695242	0.00193371	0.0137757	0.00236094	0.599121	0.00211022	0.0139522	0.00253746	0.599297	0.00253827	0.0143803	0.00296551	0.599725
FGF10	FGFR4	0.00207209	0.0139141	0.00249932	0.599259	0.0018218	0.0136638	0.00224903	0.599009	0.00175643	0.0135984	0.00218366	0.598943	0.0235156	0.0353576	0.0239428	0.620703
FGF17	FGFR4	0.00210106	0.0139431	0.0025283	0.599288	0.0670181	0.0788601	0.0674454	0.664205	0.0031273	0.0149693	0.00355454	0.600314	0.00505246	0.0168945	0.0054797	0.602239
FGF18	FGFR4	0.00224354	0.0140856	0.00267077	0.599431	0.002091	0.013933	0.00251824	0.599278	0.00230223	0.0141442	0.00272947	0.599489	0.00309039	0.0149324	0.00351762	0.600277
FGF22	FGFR4	0.00186881	0.0137108	0.00229605	0.599056	0.00196219	0.0138042	0.00238943	0.599149	0.00209639	0.0139384	0.00252362	0.599283	0.00231748	0.0141595	0.00274472	0.599505
FGF19	FGFR4	0.00243757	0.0142796	0.00286481	0.599625	0.00220842	0.0140504	0.00263565	0.599395	0.00213359	0.0139756	0.00256083	0.599321	0.111626	0.123468	0.112053	0.708813
FGF13	FGFR4	0.183362	0.195204	0.183789	0.780549	0.151094	0.162936	0.151521	0.748281	0.0858159	0.0976579	0.0862432	0.683003	0.156062	0.167904	0.156489	0.753249
FGF14	FGFR4	0.00238154	0.0142236	0.00280878	0.599569	0.00210686	0.0139489	0.0025341	0.599294	0.00198207	0.0138241	0.00240931	0.599169	0.00229501	0.014137	0.00272225	0.599482
FGF23	FGFR4	0.00215618	0.0139982	0.00258342	0.599343	0.00264243	0.0144844	0.00306967	0.599829	0.00261776	0.0144598	0.003045	0.599805	0.00249413	0.0143361	0.00292137	0.599681
FGF16	FGFR4	0.00236159	0.0142036	0.00278883	0.599549	0.00200574	0.0138477	0.00243297	0.599193	0.00181121	0.0136532	0.00223845	0.598998	0.00226622	0.0141082	0.00269346	0.599453
FGF3	FGFR1	0.137863	0.190238	0.0648706	1.90591	0.137754	0.19013	0.064762	1.9058	0.137862	0.190237	0.0648697	1.90591	0.137969	0.190345	0.0649769	1.90601
IGF1	FGFR1	0.797445	0.84982	0.724452	2.56549	0.31448	0.366855	0.241487	2.08252	0.183805	0.23618	0.110812	1.95185	0.275754	0.328129	0.202761	2.0438
EGF	FGFR1	0.138282	0.190657	0.0652894	1.90633	0.15812	0.210495	0.0851276	1.92616	0.385243	0.437618	0.31225	2.15329	0.155615	0.207991	0.0826229	1.92366
TGFA	FGFR1	0.138104	0.19048	0.065112	1.90615	0.137893	0.190268	0.0649002	1.90594	0.137982	0.190357	0.0649895	1.90603	0.137973	0.190349	0.0649811	1.90602
HGF	FGFR1	0.137794	0.190169	0.0648013	1.90584	0.137556	0.189931	0.0645637	1.9056	0.137848	0.190223	0.0648553	1.90589	0.351306	0.403681	0.278313	2.11935
PDGFC	FGFR1	0.473991	0.526366	0.400998	2.24204	0.249874	0.30225	0.176882	2.01792	0.355107	0.407482	0.282115	2.12315	0.148998	0.201374	0.0760059	1.91704
PDGFA	FGFR1	0.13809	0.190465	0.0650975	1.90613	0.138391	0.190767	0.0653988	1.90644	0.905174	0.957549	0.832182	2.67322	0.197461	0.249837	0.124469	1.96551
PDGFB	FGFR1	0.138901	0.191277	0.0659091	1.90695	0.142288	0.194663	0.0692955	1.91033	0.317593	0.369969	0.244601	2.08564	0.157574	0.20995	0.0845818	1.92562
FGF1	FGFR1	0.137618	0.189994	0.064626	1.90566	0.137594	0.18997	0.0646019	1.90564	0.138016	0.190392	0.065024	1.90606	0.141792	0.194168	0.0688001	1.90984
FGF2	FGFR1	0.187296	0.239671	0.114303	1.95534	0.321298	0.373673	0.248306	2.08934	0.137673	0.190049	0.064681	1.90572	0.24927	0.301645	0.176277	2.01731
FGF4	FGFR1	0.138272	0.190648	0.0652801	1.90632	0.137935	0.19031	0.0649424	1.90598	0.13815	0.190525	0.0651577	1.90619	0.138279	0.190654	0.0652864	1.90632
FGF7	FGFR1	0.137796	0.190172	0.0648038	1.90584	0.13735	0.189726	0.064358	1.90539	0.137585	0.18996	0.0645928	1.90563	0.146005	0.198381	0.0730131	1.91405
FGF8	FGFR1	0.137686	0.190061	0.0646935	1.90573	0.137687	0.190062	0.0646947	1.90573	0.137986	0.190361	0.0649935	1.90603	0.141285	0.19366	0.0682922	1.90933
FGF9	FGFR1	0.233762	0.286138	0.16077	2.00181	0.137641	0.190016	0.0646486	1.90569	0.137817	0.190193	0.0648251	1.90586	0.138245	0.190621	0.0652532	1.90629
FGF10	FGFR1	0.137779	0.190155	0.064787	1.90582	0.137529	0.189904	0.0645367	1.90557	0.137464	0.189839	0.0644713	1.90551	0.159223	0.211598	0.0862305	1.92727
EPHA3	FGFR1	0.138222	0.190598	0.06523	1.90627	0.137866	0.190241	0.0648733	1.90591	0.138161	0.190537	0.065169	1.90621	0.138305	0.190681	0.065313	1.90635
PDGFD	FGFR1	0.13793	0.190305	0.0649374	1.90597	0.138007	0.190383	0.065015	1.90605	0.274265	0.32664	0.201272	2.04231	0.200358	0.252734	0.127366	1.9684
FGF17	FGFR1	0.137808	0.190184	0.0648159	1.90585	0.202725	0.255101	0.129733	1.97077	0.138835	0.19121	0.0658422	1.90688	0.14076	0.193135	0.0677673	1.9088
FGF18	FGFR1	0.137951	0.190326	0.0649584	1.906	0.137798	0.190174	0.0648059	1.90584	0.138009	0.190385	0.0650171	1.90605	0.138798	0.191173	0.0658053	1.90684
FGF22	FGFR1	0.137576	0.189951	0.0645837	1.90562	0.137669	0.190045	0.0646771	1.90571	0.137804	0.190179	0.0648113	1.90585	0.138025	0.1904	0.0650324	1.90607
FGF19	FGFR1	0.138145	0.19052	0.0651525	1.90619	0.137916	0.190291	0.0649233	1.90596	0.137841	0.190216	0.0648485	1.90589	0.247333	0.299709	0.174341	2.01538
FGF13	FGFR1	0.319069	0.371445	0.246077	2.08711	0.286801	0.339177	0.213809	2.05485	0.221523	0.273898	0.148531	1.98957	0.291769	0.344145	0.218777	2.05981
FGF14	FGFR1	0.138089	0.190464	0.0650964	1.90613	0.137814	0.190189	0.0648217	1.90586	0.137689	0.190065	0.064697	1.90573	0.138002	0.190378	0.0650099	1.90605
FGF23	FGFR1	0.137863	0.190239	0.0648711	1.90591	0.13835	0.190725	0.0653573	1.90639	0.138325	0.1907	0.0653326	1.90637	0.138201	0.190577	0.065209	1.90625
FGF16	FGFR1	0.138069	0.190444	0.0650765	1.90611	0.137713	0.190088	0.0647206	1.90576	0.137518	0.189894	0.0645261	1.90556	0.137973	0.190349	0.0649811	1.90602
SPARC	FGFR1	0.221847	0.274223	0.148855	1.98989	0.188091	0.240466	0.115098	1.95614	0.317682	0.370058	0.24469	2.08573	1.43138	1.48376	1.35839	3.19942
NOTCH1	NOTCH4	0.215365	0.187391	0.229238	0.200757	0.254509	0.226534	0.268382	0.239901	0.585891	0.557917	0.599764	0.571284	0.10478	0.0768054	0.118653	0.0901724
JAG2	NOTCH4	0.0410586	0.0130841	0.0549314	0.0264511	0.054974	0.0269995	0.0688468	0.0403665	0.0415966	0.0136222	0.0554695	0.0269892	0.0850445	0.05707	0.0989173	0.070437
DLL1	NOTCH4	0.0409798	0.0130053	0.0548526	0.0263723	0.040221	0.0122465	0.0540938	0.0256135	0.0413039	0.0133294	0.0551767	0.0266964	0.0436932	0.0157187	0.057566	0.0290857
JAG1	NOTCH4	0.166177	0.138203	0.18005	0.15157	0.0419653	0.0139908	0.0558381	0.0273578	0.121233	0.0932585	0.135106	0.106626	0.0420325	0.014058	0.0559053	0.027425
DLL4	NOTCH4	0.0412933	0.0133189	0.0551662	0.0266858	0.0418596	0.0138852	0.0557325	0.0272521	0.0413477	0.0133732	0.0552205	0.0267402	0.042799	0.0148246	0.0566719	0.0281916
THBS2	NOTCH4	0.0404237	0.0124492	0.0542965	0.0258162	0.0402292	0.0122548	0.0541021	0.0256217	0.040271	0.0122965	0.0541438	0.0256635	0.0405758	0.0126014	0.0544487	0.0259684
DLK1	NOTCH4	4.52287	4.4949	4.53674	4.50826	6.82311	6.79514	6.83699	6.80851	6.00411	5.97613	6.01798	5.9895	1.30587	1.27789	1.31974	1.29126
HLA-C	NOTCH4	1.54821	1.52023	1.56208	1.5336	1.52752	1.49954	1.54139	1.51291	2.91571	2.88774	2.92959	2.90111	1.38978	1.3618	1.40365	1.37517
NOTCH1	TNFRSF10B	0.356508	0.357467	0.176826	0.477918	0.395651	0.39661	0.215969	0.517062	0.727034	0.727993	0.547352	0.848445	0.245923	0.246881	0.0662405	0.367333
TNFSF10	TNFRSF10B	0.352783	0.353742	0.173101	0.474194	0.584318	0.585277	0.404636	0.705729	0.209083	0.210042	0.0294006	0.330493	0.203734	0.204693	0.024052	0.325145
FASLG	TNFRSF10B	0.181919	0.182878	0.00223651	0.303329	0.181476	0.182435	0.00179387	0.302887	0.181209	0.182168	0.00152652	0.302619	0.181489	0.182448	0.00180739	0.3029
NOTCH1	FLT4	0.17769	0.177555	0.177476	0.177394	0.216834	0.216699	0.216619	0.216538	0.548216	0.548081	0.548002	0.54792	0.0671051	0.0669699	0.0668904	0.0668092
IGF1	FLT4	0.662337	0.662201	0.662122	0.662041	0.179372	0.179236	0.179157	0.179076	0.0486966	0.0485613	0.0484819	0.0484006	0.140645	0.14051	0.140431	0.140349
EGF	FLT4	0.00317356	0.00303828	0.00295886	0.00287761	0.0230118	0.0228765	0.0227971	0.0227158	0.250135	0.249999	0.24992	0.249839	0.0205071	0.0203718	0.0202924	0.0202112
HGF	FLT4	0.00268544	0.00255017	0.00247074	0.0023895	0.00244785	0.00231258	0.00223315	0.00215191	0.00273945	0.00260418	0.00252475	0.00244351	0.216197	0.216062	0.215983	0.215901
TNF	FLT4	0.0025128	0.00237753	0.00229811	0.00221686	0.00255275	0.00241748	0.00233806	0.00225681	0.00293607	0.0028008	0.00272137	0.00264013	0.00395091	0.00381564	0.00373622	0.00365497
PDGFC	FLT4	0.338882	0.338747	0.338668	0.338586	0.114766	0.114631	0.114551	0.11447	0.219999	0.219864	0.219784	0.219703	0.0138901	0.0137548	0.0136754	0.0135941
PDGFA	FLT4	0.00298163	0.00284636	0.00276693	0.00268569	0.00328298	0.00314771	0.00306829	0.00298704	0.770066	0.769931	0.769851	0.76977	0.0623532	0.0622179	0.0621385	0.0620573
PDGFB	FLT4	0.00379326	0.00365798	0.00357856	0.00349731	0.00717962	0.00704435	0.00696492	0.00688368	0.182485	0.18235	0.18227	0.182189	0.022466	0.0223307	0.0222513	0.02217
VEGFB	FLT4	0.556272	0.556136	0.556057	0.555976	0.33343	0.333294	0.333215	0.333134	0.258526	0.258391	0.258311	0.25823	0.625237	0.625102	0.625022	0.624941
PDGFD	FLT4	0.00282159	0.00268632	0.00260689	0.00252565	0.00289912	0.00276385	0.00268442	0.00260318	0.139156	0.139021	0.138942	0.13886	0.0652501	0.0651148	0.0650354	0.0649541
KDR	FLT4	0.897876	0.897741	0.897661	0.89758	1.20892	1.20878	1.20871	1.20862	3.07243	3.0723	3.07222	3.07214	0.0905609	0.0904256	0.0903462	0.090265
VEGFA	FLT4	0.200902	0.200766	0.200687	0.200606	0.356979	0.356844	0.356764	0.356683	0.15325	0.153115	0.153036	0.152954	0.677843	0.677708	0.677628	0.677547
VEGFC	FLT4	0.00278783	0.00265256	0.00257313	0.00249189	0.00258942	0.00245415	0.00237473	0.00229348	0.00289716	0.00276189	0.00268246	0.00260121	0.0197588	0.0196235	0.0195441	0.0194629
VTN	FLT4	0.00336268	0.00322741	0.00314799	0.00306674	0.00285089	0.00271562	0.00263619	0.00255495	0.0027037	0.00256843	0.00248901	0.00240776	2.07281	2.07267	2.07259	2.07251
PGF	FLT4	0.0823833	0.082248	0.0821686	0.0820874	0.00405178	0.00391651	0.00383709	0.00375584	0.0028921	0.00275683	0.00267741	0.00259616	0.426334	0.426199	0.426119	0.426038
JAG2	NOTCH1	0.17689	0.216034	0.547416	0.0663049	0.190805	0.229949	0.561332	0.0802203	0.177428	0.216572	0.547954	0.066843	0.220876	0.26002	0.591402	0.110291
DLL1	NOTCH1	0.176811	0.215955	0.547337	0.0662262	0.176053	0.215196	0.546579	0.0654674	0.177135	0.216279	0.547662	0.0665503	0.179525	0.218669	0.550051	0.0689395
WNT1	NOTCH1	0.176478	0.215622	0.547004	0.065893	0.176345	0.215489	0.546872	0.0657603	0.176148	0.215292	0.546674	0.0655627	0.176257	0.215401	0.546783	0.0656721
JAG1	NOTCH1	0.302009	0.341153	0.672535	0.191424	0.177797	0.216941	0.548323	0.0672117	0.257065	0.296208	0.627591	0.146479	0.177864	0.217008	0.54839	0.0672789
YBX1	NOTCH1	7.86911	7.90825	8.23963	7.75852	9.32318	9.36233	9.69371	9.2126	5.04776	5.0869	5.41829	4.93718	6.87323	6.91237	7.24376	6.76265
TNF	NOTCH1	0.176019	0.215163	0.546545	0.0654339	0.176059	0.215203	0.546585	0.0654738	0.176442	0.215586	0.546968	0.0658572	0.177457	0.216601	0.547983	0.066872
DLL4	NOTCH1	0.177125	0.216269	0.547651	0.0665397	0.177691	0.216835	0.548217	0.067106	0.177179	0.216323	0.547705	0.0665941	0.178631	0.217774	0.549157	0.0680454
WNT4	NOTCH1	0.176222	0.215366	0.546748	0.0656372	0.17623	0.215374	0.546756	0.0656451	0.176131	0.215274	0.546657	0.0655455	0.176398	0.215541	0.546924	0.0658125
MFAP2	NOTCH1	0.176303	0.215447	0.546829	0.0657182	0.187694	0.226838	0.55822	0.0771092	0.176231	0.215375	0.546757	0.0656455	0.526311	0.565454	0.896837	0.415725
RELN	NOTCH1	0.417423	0.456567	0.78795	0.306838	0.404218	0.443362	0.774744	0.293633	0.213923	0.253066	0.584449	0.103337	0.199311	0.238455	0.569838	0.0887263
DLK1	NOTCH1	4.6587	4.69785	5.02923	4.54812	6.95895	6.99809	7.32947	6.84836	6.13994	6.17908	6.51047	6.02936	1.4417	1.48084	1.81222	1.33111
JAG2	NOTCH2	0.0468225	0.0272579	0.214932	0.0655402	0.0607379	0.0411733	0.228847	0.0794556	0.0473606	0.027796	0.21547	0.0660783	0.0908085	0.0712438	0.258917	0.109526
DLL1	NOTCH2	0.0467438	0.0271791	0.214853	0.0654615	0.045985	0.0264204	0.214094	0.0647027	0.0470679	0.0275033	0.215177	0.0657856	0.0494571	0.0298925	0.217566	0.0681748
JAG1	NOTCH2	0.171941	0.152377	0.34005	0.190659	0.0477293	0.0281646	0.215838	0.066447	0.126997	0.107432	0.295106	0.145715	0.0477965	0.0282318	0.215905	0.0665142
DLL4	NOTCH2	0.0470573	0.0274927	0.215166	0.065775	0.0476236	0.028059	0.215733	0.0663413	0.0471117	0.027547	0.215221	0.0658294	0.048563	0.0289984	0.216672	0.0672807
MDK	NOTCH2	0.631745	0.61218	0.799854	0.650463	1.71076	1.69119	1.87887	1.72948	0.0977503	0.0781857	0.265859	0.116468	6.47739	6.45783	6.6455	6.49611
DLK1	NOTCH2	4.52863	4.50907	4.69674	4.54735	6.82888	6.80931	6.99699	6.8476	6.00987	5.99031	6.17798	6.02859	1.31163	1.29207	1.47974	1.33035
JAG2	NOTCH3	0.00329215	0.0743962	0.00353422	0.0243135	0.0172075	0.0883116	0.0174496	0.0382288	0.00383022	0.0749343	0.0040723	0.0248515	0.0472781	0.118382	0.0475201	0.0682994
DLL1	NOTCH3	0.00321338	0.0743174	0.00345545	0.0242347	0.00245459	0.0735586	0.00269667	0.0234759	0.00353749	0.0746415	0.00377956	0.0245588	0.00592675	0.0770308	0.00616882	0.026948
JAG1	NOTCH3	0.128411	0.199515	0.128653	0.149432	0.00419887	0.0753029	0.00444095	0.0252202	0.0834666	0.154571	0.0837087	0.104488	0.00426608	0.0753701	0.00450815	0.0252874
IL6	NOTCH3	0.00300345	0.0741075	0.00324552	0.0240247	0.00247979	0.0735838	0.00272186	0.0235011	0.00308163	0.0741857	0.0033237	0.0241029	0.00289319	0.0739972	0.00313526	0.0239145
DLL4	NOTCH3	0.0035269	0.0746309	0.00376897	0.0245482	0.00409321	0.0751973	0.00433528	0.0251145	0.00358127	0.0746853	0.00382335	0.0246026	0.00503263	0.0761367	0.0052747	0.0260539
THBS2	NOTCH3	0.00265726	0.0737613	0.00289934	0.0236786	0.00246281	0.0735669	0.00270488	0.0234841	0.00250455	0.0736086	0.00274662	0.0235258	0.00280943	0.0739135	0.00305151	0.0238307
DLK1	NOTCH3	4.4851	4.55621	4.48535	4.50612	6.78535	6.85645	6.78559	6.80637	5.96634	6.03745	5.96659	5.98736	1.2681	1.3392	1.26834	1.28912
FGF3	FGFR2	0.00156854	0.00158529	0.00104912	0.150395	0.00145992	0.00147667	0.000940503	0.150287	0.00156765	0.0015844	0.00104822	0.150394	0.00167485	0.0016916	0.00115543	0.150502
IGF1	FGFR2	0.66115	0.661167	0.660631	0.809977	0.178185	0.178202	0.177666	0.327012	0.0475104	0.0475271	0.0469909	0.196337	0.139459	0.139476	0.13894	0.288286
EGF	FGFR2	0.00198733	0.00200408	0.00146791	0.150814	0.0218256	0.0218423	0.0213061	0.170652	0.248948	0.248965	0.248429	0.397775	0.0193209	0.0193376	0.0188015	0.168148
TGFA	FGFR2	0.00180999	0.00182674	0.00129057	0.150637	0.00159813	0.00161488	0.00107871	0.150425	0.00168749	0.00170424	0.00116807	0.150514	0.00167907	0.00169582	0.00115965	0.150506
PDGFC	FGFR2	0.337696	0.337713	0.337177	0.486523	0.11358	0.113597	0.11306	0.262407	0.218813	0.218829	0.218293	0.36764	0.0127039	0.0127206	0.0121844	0.161531
PDGFA	FGFR2	0.00179541	0.00181216	0.00127599	0.150622	0.00209676	0.00211351	0.00157734	0.150924	0.76888	0.768896	0.76836	0.917706	0.061167	0.0611837	0.0606476	0.209994
PDGFB	FGFR2	0.00260703	0.00262378	0.00208761	0.151434	0.0059934	0.00601015	0.00547398	0.15482	0.181299	0.181316	0.180779	0.330126	0.0212798	0.0212965	0.0207603	0.170107
FGF1	FGFR2	0.00132394	0.00134069	0.000804521	0.150151	0.00129986	0.00131661	0.000780438	0.150127	0.00172192	0.00173867	0.00120249	0.150549	0.00549801	0.00551476	0.00497859	0.154325
FGF2	FGFR2	0.0510013	0.051018	0.0504818	0.199828	0.185004	0.18502	0.184484	0.33383	0.00137894	0.00139569	0.000859521	0.150206	0.112975	0.112992	0.112456	0.261802
FGF4	FGFR2	0.00197803	0.00199478	0.00145861	0.150805	0.00164033	0.00165708	0.00112091	0.150467	0.00185567	0.00187242	0.00133625	0.150682	0.00198437	0.00200112	0.00146495	0.150811
FGF7	FGFR2	0.00150177	0.00151852	0.000982352	0.150329	0.00105593	0.00107268	0.000536504	0.149883	0.00129072	0.00130747	0.000771295	0.150118	0.00971105	0.0097278	0.00919163	0.158538
FGF8	FGFR2	0.00139139	0.00140814	0.000871972	0.150218	0.00139269	0.00140944	0.000873264	0.15022	0.00169143	0.00170818	0.00117201	0.150518	0.00499018	0.00500693	0.00447076	0.153817
FGF9	FGFR2	0.0974678	0.0974846	0.0969484	0.246295	0.00134653	0.00136328	0.000827112	0.150173	0.00152305	0.0015398	0.00100362	0.15035	0.0019511	0.00196785	0.00143168	0.150778
FGF10	FGFR2	0.00148491	0.00150166	0.000965491	0.150312	0.00123462	0.00125137	0.0007152	0.150061	0.00116925	0.001186	0.00064983	0.149996	0.0229284	0.0229452	0.022409	0.171755
PDGFD	FGFR2	0.00163536	0.00165211	0.00111594	0.150462	0.00171289	0.00172965	0.00119347	0.15054	0.13797	0.137987	0.137451	0.286797	0.0640638	0.0640806	0.0635444	0.212891
FGF17	FGFR2	0.00151388	0.00153063	0.000994463	0.150341	0.066431	0.0664477	0.0659115	0.215258	0.00254013	0.00255688	0.00202071	0.151367	0.00446529	0.00448204	0.00394587	0.153292
FGF18	FGFR2	0.00165636	0.00167311	0.00113694	0.150483	0.00150382	0.00152057	0.000984403	0.150331	0.00171506	0.00173181	0.00119564	0.150542	0.00250321	0.00251996	0.00198379	0.15133
FGF22	FGFR2	0.00128164	0.00129839	0.000762215	0.150108	0.00137502	0.00139177	0.000855594	0.150202	0.00150921	0.00152596	0.00098979	0.150336	0.00173031	0.00174706	0.00121089	0.150557
FGF19	FGFR2	0.0018504	0.00186715	0.00133098	0.150677	0.00162124	0.00163799	0.00110182	0.150448	0.00154641	0.00156316	0.00102699	0.150373	0.111039	0.111056	0.110519	0.259866
FGF13	FGFR2	0.182775	0.182792	0.182255	0.331602	0.150507	0.150524	0.149987	0.299334	0.0852287	0.0852455	0.0847093	0.234056	0.155475	0.155492	0.154955	0.304302
FGF14	FGFR2	0.00179437	0.00181112	0.00127494	0.150621	0.00151969	0.00153644	0.00100027	0.150347	0.0013949	0.00141165	0.000875474	0.150222	0.00170784	0.00172459	0.00118842	0.150535
PF4	FGFR2	20.5447	20.5447	20.5442	20.6935	0.721131	0.721148	0.720611	0.869958	50.5397	50.5397	50.5392	50.6885	1.3539	1.35391	1.35338	1.50272
FGF23	FGFR2	0.001569	0.00158576	0.00104958	0.150396	0.00205525	0.002072	0.00153583	0.150882	0.00203059	0.00204734	0.00151117	0.150857	0.00190696	0.00192371	0.00138754	0.150734
FGF16	FGFR2	0.00177442	0.00179117	0.001255	0.150601	0.00141856	0.00143531	0.00089914	0.150245	0.00122404	0.00124079	0.000704618	0.150051	0.00167905	0.0016958	0.00115963	0.150506
FGF3	MET	0.00168179	0.00098725	0.00139329	0.0188558	0.00157317	0.000878633	0.00128467	0.0187472	0.00168089	0.000986354	0.00139239	0.0188549	0.0017881	0.00109356	0.00149959	0.0189621
IGF1	MET	0.661264	0.660569	0.660975	0.678438	0.178299	0.177604	0.17801	0.195473	0.0476236	0.0469291	0.0473351	0.0647976	0.139572	0.138878	0.139284	0.156746
IL6	MET	0.00202217	0.00132763	0.00173366	0.0191962	0.00149851	0.000803967	0.00121	0.0186725	0.00210035	0.00140581	0.00181184	0.0192744	0.00191191	0.00121737	0.0016234	0.0190859
EGF	MET	0.00210058	0.00140604	0.00181208	0.0192746	0.0219388	0.0212443	0.0216503	0.0391128	0.249062	0.248367	0.248773	0.266236	0.0194341	0.0187396	0.0191456	0.0366082
HGF	MET	0.00161246	0.000917924	0.00132396	0.0187865	0.00137487	0.000680333	0.00108637	0.0185489	0.00166647	0.000971935	0.00137797	0.0188405	0.215124	0.21443	0.214836	0.232298
TGFB1	MET	1.14415	1.14345	1.14386	1.16132	0.5982	0.597505	0.597911	0.615374	2.46103	2.46034	2.46075	2.47821	0.283682	0.282988	0.283394	0.300856
PDGFC	MET	0.337809	0.337115	0.337521	0.354983	0.113693	0.112999	0.113405	0.130867	0.218926	0.218231	0.218637	0.2361	0.0128171	0.0121226	0.0125286	0.0299911
PDGFA	MET	0.00190865	0.00121411	0.00162015	0.0190827	0.00221001	0.00151547	0.00192151	0.019384	0.768993	0.768298	0.768704	0.786167	0.0612802	0.0605857	0.0609917	0.0784543
PDGFB	MET	0.00272028	0.00202574	0.00243178	0.0198943	0.00610665	0.0054121	0.00581814	0.0232807	0.181412	0.180718	0.181124	0.198586	0.021393	0.0206985	0.0211045	0.038567
FGF1	MET	0.00143719	0.000742651	0.00114869	0.0186112	0.00141311	0.000718568	0.0011246	0.0185871	0.00183516	0.00114062	0.00154666	0.0190092	0.00561126	0.00491672	0.00532276	0.0227853
FGF2	MET	0.0511145	0.05042	0.050826	0.0682885	0.185117	0.184422	0.184828	0.202291	0.00149219	0.000797651	0.00120369	0.0186662	0.113089	0.112394	0.1128	0.130263
FGF4	MET	0.00209128	0.00139674	0.00180278	0.0192653	0.00175358	0.00105904	0.00146508	0.0189276	0.00196892	0.00127438	0.00168041	0.019143	0.00209762	0.00140308	0.00180912	0.0192717
FGF7	MET	0.00161502	0.000920481	0.00132652	0.0187891	0.00116917	0.000474633	0.000880668	0.0183432	0.00140397	0.000709425	0.00111546	0.018578	0.0098243	0.00912976	0.00953579	0.0269983
FGF8	MET	0.00150464	0.000810102	0.00121614	0.0186787	0.00150593	0.000811394	0.00121743	0.01868	0.00180468	0.00111014	0.00151618	0.0189787	0.00510343	0.00440889	0.00481492	0.0222775
FGF9	MET	0.0975811	0.0968865	0.0972926	0.114755	0.00145978	0.000765242	0.00117128	0.0186338	0.00163629	0.000941755	0.00134779	0.0188103	0.00206435	0.00136981	0.00177584	0.0192384
FGF10	MET	0.00159816	0.000903621	0.00130966	0.0187722	0.00134787	0.00065333	0.00105936	0.0185219	0.0012825	0.00058796	0.000993995	0.0184565	0.0230417	0.0223471	0.0227532	0.0402157
VEGFB	MET	0.555199	0.554504	0.55491	0.572373	0.332357	0.331662	0.332068	0.349531	0.257453	0.256759	0.257165	0.274627	0.624164	0.623469	0.623875	0.641338
PDGFD	MET	0.00174861	0.00105407	0.00146011	0.0189226	0.00182614	0.0011316	0.00153764	0.0190002	0.138083	0.137389	0.137795	0.155257	0.0641771	0.0634826	0.0638886	0.0813511
FGF17	MET	0.00162713	0.000932592	0.00133863	0.0188012	0.0665442	0.0658497	0.0662557	0.0837182	0.00265338	0.00195884	0.00236487	0.0198274	0.00457854	0.003884	0.00429003	0.0217526
FGF18	MET	0.00176961	0.00107507	0.00148111	0.0189436	0.00161707	0.000922532	0.00132857	0.0187911	0.00182831	0.00113377	0.0015398	0.0190023	0.00261646	0.00192192	0.00232795	0.0197905
FGF22	MET	0.00139488	0.000700345	0.00110638	0.0185689	0.00148826	0.000793724	0.00119976	0.0186623	0.00162246	0.000927919	0.00133395	0.0187965	0.00184356	0.00114902	0.00155505	0.0190176
FGF19	MET	0.00196365	0.00126911	0.00167514	0.0191377	0.00173449	0.00103995	0.00144598	0.0189085	0.00165966	0.000965122	0.00137116	0.0188337	0.111152	0.110458	0.110864	0.128326
VEGFA	MET	0.199829	0.199134	0.19954	0.217003	0.355906	0.355211	0.355617	0.37308	0.152177	0.151483	0.151889	0.169351	0.67677	0.676075	0.676481	0.693944
VEGFC	MET	0.00171485	0.00102031	0.00142635	0.0188889	0.00151645	0.000821911	0.00122795	0.0186905	0.00182418	0.00112964	0.00153568	0.0189982	0.0186858	0.0179913	0.0183973	0.0358599
FGF13	MET	0.182888	0.182194	0.1826	0.200062	0.15062	0.149926	0.150332	0.167794	0.085342	0.0846474	0.0850535	0.102516	0.155588	0.154894	0.1553	0.172762
FGF14	MET	0.00190761	0.00121307	0.00161911	0.0190816	0.00163294	0.000938397	0.00134443	0.018807	0.00150814	0.000813604	0.00121964	0.0186822	0.00182109	0.00112655	0.00153258	0.0189951
PGF	MET	0.0813103	0.0806158	0.0810218	0.0984844	0.00297881	0.00228427	0.00269031	0.0201528	0.00181913	0.00112459	0.00153062	0.0189932	0.425261	0.424566	0.424972	0.442435
DCN	MET	0.00170991	0.00101537	0.00142141	0.0188839	0.0286169	0.0279223	0.0283284	0.0457909	0.00189398	0.00119944	0.00160547	0.019068	0.0659821	0.0652875	0.0656936	0.0831561
FGF23	MET	0.00168225	0.000987713	0.00139375	0.0188563	0.0021685	0.00147396	0.00188	0.0193425	0.00214384	0.0014493	0.00185533	0.0193179	0.00202021	0.00132567	0.0017317	0.0191942
SEMA5A	MET	0.0025742	0.00187966	0.0022857	0.0197482	0.0532457	0.0525512	0.0529572	0.0704198	0.0655856	0.064891	0.0652971	0.0827596	0.164329	0.163635	0.164041	0.181503
FGF16	MET	0.00188767	0.00119313	0.00159916	0.0190617	0.00153181	0.00083727	0.00124331	0.0187058	0.00133729	0.000642747	0.00104878	0.0185113	0.0017923	0.00109776	0.00150379	0.0189663
IL32	MET	0.016055	0.0153605	0.0157665	0.033229	0.0689634	0.0682688	0.0686748	0.0861374	0.342839	0.342144	0.34255	0.360013	0.597471	0.596777	0.597183	0.614645
FGF3	PDGFRA	0.0230328	0.0154914	0.0950364	0.418633	0.0229242	0.0153828	0.0949278	0.418524	0.0230319	0.0154905	0.0950355	0.418632	0.0231391	0.0155977	0.0951427	0.418739
IGF1	PDGFRA	0.682615	0.675073	0.754618	1.07821	0.19965	0.192108	0.271653	0.59525	0.0689746	0.0614332	0.140978	0.464575	0.160923	0.153382	0.232927	0.556524
EGF	PDGFRA	0.0234516	0.0159102	0.0954552	0.419052	0.0432898	0.0357484	0.115293	0.43889	0.270413	0.262871	0.342416	0.666013	0.0407852	0.0332438	0.112789	0.436385
TGFA	PDGFRA	0.0232743	0.0157329	0.0952778	0.418874	0.0230624	0.015521	0.095066	0.418662	0.0231518	0.0156104	0.0951553	0.418752	0.0231434	0.0156019	0.0951469	0.418743
HGF	PDGFRA	0.0229635	0.0154221	0.0949671	0.418564	0.0227259	0.0151845	0.0947295	0.418326	0.0230175	0.0154761	0.0950211	0.418618	0.236475	0.228934	0.308479	0.632075
TGFB1	PDGFRA	1.1655	1.15796	1.2375	1.5611	0.619551	0.612009	0.691554	1.01515	2.48239	2.47484	2.55439	2.87799	0.305033	0.297492	0.377037	0.700633
PDGFC	PDGFRA	0.35916	0.351619	0.431164	0.75476	0.135044	0.127503	0.207048	0.530644	0.240277	0.232736	0.312281	0.635877	0.0341681	0.0266267	0.106172	0.429768
PDGFA	PDGFRA	0.0232597	0.0157183	0.0952632	0.41886	0.023561	0.0160196	0.0955646	0.419161	0.790344	0.782803	0.862347	1.18594	0.0826313	0.0750899	0.154635	0.478231
PDGFB	PDGFRA	0.0240713	0.0165299	0.0960749	0.419671	0.0274577	0.0199163	0.0994612	0.423058	0.202763	0.195222	0.274767	0.598363	0.042744	0.0352026	0.114748	0.438344
FGF1	PDGFRA	0.0227882	0.0152468	0.0947918	0.418388	0.0227641	0.0152227	0.0947677	0.418364	0.0231862	0.0156448	0.0951898	0.418786	0.0269623	0.0194209	0.0989659	0.422562
FGF2	PDGFRA	0.0724655	0.0649241	0.144469	0.468066	0.206468	0.198927	0.278471	0.602068	0.0228432	0.0153018	0.0948468	0.418443	0.13444	0.126898	0.206443	0.53004
FGF4	PDGFRA	0.0234423	0.0159009	0.0954459	0.419042	0.0231046	0.0155632	0.0951082	0.418705	0.02332	0.0157786	0.0953235	0.41892	0.0234487	0.0159073	0.0954522	0.419049
FGF7	PDGFRA	0.0229661	0.0154247	0.0949696	0.418566	0.0225202	0.0149788	0.0945238	0.41812	0.022755	0.0152136	0.0947586	0.418355	0.0311753	0.0236339	0.103179	0.426775
FGF8	PDGFRA	0.0228557	0.0153143	0.0948592	0.418456	0.022857	0.0153156	0.0948605	0.418457	0.0231557	0.0156143	0.0951593	0.418756	0.0264545	0.0189131	0.098458	0.422055
FGF9	PDGFRA	0.118932	0.111391	0.190936	0.514532	0.0228108	0.0152694	0.0948144	0.418411	0.0229873	0.0154459	0.0949909	0.418587	0.0234154	0.015874	0.0954189	0.419015
FGF10	PDGFRA	0.0229492	0.0154078	0.0949528	0.418549	0.0226989	0.0151575	0.0947025	0.418299	0.0226335	0.0150921	0.0946371	0.418234	0.0443927	0.0368513	0.116396	0.439993
VEGFB	PDGFRA	0.57655	0.569008	0.648553	0.97215	0.353708	0.346166	0.425711	0.749308	0.278804	0.271263	0.350808	0.674404	0.645515	0.637974	0.717519	1.04112
PDGFD	PDGFRA	0.0230997	0.0155582	0.0951032	0.4187	0.0231772	0.0156358	0.0951807	0.418777	0.159434	0.151893	0.231438	0.555035	0.0855281	0.0779867	0.157532	0.481128
FGF17	PDGFRA	0.0229782	0.0154368	0.0949817	0.418578	0.0878952	0.0803538	0.159899	0.483495	0.0240044	0.016463	0.096008	0.419604	0.0259296	0.0183882	0.0979331	0.42153
FGF18	PDGFRA	0.0231206	0.0155792	0.0951242	0.418721	0.0229681	0.0154267	0.0949717	0.418568	0.0231793	0.0156379	0.0951829	0.418779	0.0239675	0.0164261	0.095971	0.419568
FGF22	PDGFRA	0.0227459	0.0152045	0.0947495	0.418346	0.0228393	0.0152979	0.0948429	0.418439	0.0229735	0.0154321	0.0949771	0.418574	0.0231946	0.0156532	0.0951981	0.418795
FGF19	PDGFRA	0.0233147	0.0157733	0.0953182	0.418915	0.0230855	0.0155441	0.0950891	0.418686	0.0230107	0.0154693	0.0950143	0.418611	0.132503	0.124962	0.204507	0.528103
VEGFA	PDGFRA	0.22118	0.213638	0.293183	0.61678	0.377257	0.369716	0.449261	0.772857	0.173528	0.165987	0.245532	0.569128	0.698121	0.69058	0.770124	1.09372
VEGFC	PDGFRA	0.0230659	0.0155245	0.0950694	0.418666	0.0228675	0.0153261	0.094871	0.418468	0.0231752	0.0156338	0.0951788	0.418775	0.0400369	0.0324955	0.11204	0.435637
FGF13	PDGFRA	0.204239	0.196698	0.276243	0.599839	0.171971	0.16443	0.243975	0.567571	0.106693	0.0991516	0.178697	0.502293	0.176939	0.169398	0.248943	0.572539
FGF14	PDGFRA	0.0232587	0.0157172	0.0952622	0.418859	0.022984	0.0154426	0.0949875	0.418584	0.0228592	0.0153178	0.0948627	0.418459	0.0231721	0.0156307	0.0951757	0.418772
PGF	PDGFRA	0.102661	0.09512	0.174665	0.498261	0.0243298	0.0167884	0.0963334	0.41993	0.0231702	0.0156288	0.0951737	0.41877	0.446612	0.439071	0.518616	0.842212
FGF23	PDGFRA	0.0230333	0.0154919	0.0950368	0.418633	0.0235195	0.0159781	0.0955231	0.41912	0.0234949	0.0159535	0.0954984	0.419095	0.0233712	0.0158298	0.0953748	0.418971
FGF16	PDGFRA	0.0232387	0.0156973	0.0952423	0.418839	0.0228828	0.0153414	0.0948864	0.418483	0.0226883	0.0151469	0.0946919	0.418288	0.0231433	0.0156019	0.0951469	0.418743
NRP1	PDGFRA	0.0232329	0.0156915	0.0952364	0.418833	0.022694	0.0151526	0.0946976	0.418294	0.0227956	0.0152542	0.0947992	0.418396	0.0967306	0.0891892	0.168734	0.492331
KNG1	BDKRB2	0.00193816	0.00180776	0.0023007	0.00197608	0.00174442	0.00161402	0.00210696	0.00178234	0.00185053	0.00172014	0.00221308	0.00188846	0.0219404	0.02181	0.0223029	0.0219783
CALR	BDKRB2	1.66506	1.66493	1.66542	1.66509	1.94841	1.94828	1.94877	1.94845	1.66366	1.66353	1.66402	1.6637	2.73796	2.73783	2.73832	2.738
BDNF	DDR1	0.0666974	0.0664305	0.0666561	0.148272	0.0859662	0.0856993	0.0859249	0.167541	0.114494	0.114227	0.114453	0.196069	0.00576301	0.0054961	0.0057217	0.087338
HLA-C	DDR1	1.50957	1.50931	1.50953	1.59115	1.48888	1.48862	1.48884	1.57046	2.87708	2.87681	2.87704	2.95866	1.35114	1.35088	1.3511	1.43272
CCL5	CX3CL1	0.701843	0.702172	0.702026	0.71249	0.165858	0.166187	0.166041	0.176505	4.57241	4.57274	4.5726	4.58306	0.0197596	0.0200884	0.0199431	0.0304073
TNF	CX3CL1	0.00155575	0.00188461	0.00173928	0.0122035	0.0015957	0.00192456	0.00177923	0.0122434	0.00197902	0.00230788	0.00216254	0.0126267	0.00299386	0.00332272	0.00317739	0.0136416
RETN	CX3CL1	0.00196353	0.0022924	0.00214706	0.0126113	0.0015288	0.00185767	0.00171233	0.0121765	0.00177561	0.00210447	0.00195914	0.0124233	0.00191863	0.00224749	0.00210216	0.0125664
HGF	ODC1	0.368716	0.803258	0.0347224	2.24927	0.368478	0.80302	0.0344848	2.24903	0.36877	0.803312	0.0347764	2.24932	0.582228	1.01677	0.248234	2.46278
PRL	ODC1	0.369005	0.803547	0.0350114	2.24956	0.36891	0.803451	0.0349159	2.24946	0.368669	0.803211	0.0346754	2.24922	0.368869	0.803411	0.0348753	2.24942
FGF2	ODC1	0.418218	0.85276	0.0842244	2.29877	0.55222	0.986762	0.218227	2.43277	0.368596	0.803138	0.0346021	2.24915	0.480192	0.914734	0.146198	2.36074
CCK	ODC1	0.368502	0.803044	0.0345081	2.24905	0.368908	0.803449	0.034914	2.24946	0.368422	0.802964	0.0344286	2.24897	0.379428	0.81397	0.0454346	2.25998
NPY	ODC1	0.414316	0.848857	0.0803218	2.29487	0.369654	0.804196	0.0356601	2.25021	0.368974	0.803516	0.0349803	2.24953	0.693215	1.12776	0.359221	2.57377
TGFB1	MMP2	1.1439	1.14659	1.14396	1.15469	0.597951	0.600645	0.598009	0.608741	2.46079	2.46348	2.46084	2.47158	0.283434	0.286127	0.283492	0.294224
THBS1	MMP2	1.74475	1.74744	1.74481	1.75554	0.249571	0.252264	0.249629	0.260361	7.35242	7.35511	7.35248	7.36321	0.0180668	0.0207601	0.0181245	0.0288567
TPSAB1	MMP2	0.00176316	0.00445645	0.00182089	0.0125531	0.00159073	0.00428402	0.00164846	0.0123807	0.00126376	0.00395705	0.00132149	0.0120537	0.00158625	0.00427953	0.00164398	0.0123762
TNFSF10	TNFRSF10C	0.172833	0.172354	0.172523	0.174987	0.404367	0.403888	0.404058	0.406521	0.0291321	0.0286531	0.0288223	0.0312863	0.0237836	0.0233045	0.0234738	0.0259377
TNFSF10	TNFRSF10A	0.17281	0.172433	0.36279	0.176817	0.404344	0.403968	0.594325	0.408351	0.029109	0.0287325	0.21909	0.0331162	0.0237604	0.0233839	0.213741	0.0277677
FGFR4	TNFRSF10A	0.00242869	0.00205219	0.192409	0.00643593	0.0142707	0.0138942	0.204251	0.0182779	0.00285592	0.00247943	0.192836	0.00686316	0.599616	0.599239	0.789596	0.603623
EGF	TGFA	0.00198573	0.00177387	0.00186323	0.00185481	0.0218239	0.0216121	0.0217014	0.021693	0.248947	0.248735	0.248824	0.248816	0.0193193	0.0191074	0.0191968	0.0191884
EGF	HSP90AB1	14.8087	13.3551	4.84367	16.6542	14.8285	13.3749	4.8635	16.674	15.0557	13.602	5.09063	16.9011	14.826	13.3724	4.861	16.6715
IL4	LGALS3	0.00206313	0.339271	0.153411	4.29599	0.0014512	0.338659	0.152799	4.29538	0.0013284	0.338536	0.152676	4.29525	0.00138342	0.338591	0.152731	4.29531
CSF2	LGALS3	0.00144836	0.338656	0.152796	4.29537	0.00124137	0.338449	0.152589	4.29517	0.00114188	0.338349	0.15249	4.29507	0.00149087	0.338698	0.152839	4.29542
S100B	BIRC3	0.466358	0.466268	0.466364	0.466152	0.00128494	0.00119468	0.00129094	0.00107881	0.14177	0.14168	0.141776	0.141564	0.0340838	0.0339935	0.0340898	0.0338776
TNFSF10	TNFRSF10D	0.281115	0.221012	0.244421	0.196023	0.51265	0.452547	0.475956	0.427558	0.137415	0.0773117	0.100721	0.0523229	0.132066	0.0719632	0.095372	0.0469743
MIF	TNFRSF10D	6.51054	6.45044	6.47385	6.42545	14.4786	14.4185	14.4419	14.3935	4.19406	4.13396	4.15737	4.10897	16.5457	16.4856	16.509	16.4606
HGF	CDK1	0.542909	0.49878	0.527191	0.080306	0.542671	0.498543	0.526953	0.0800684	0.542963	0.498834	0.527245	0.08036	0.756421	0.712292	0.740702	0.293818
BDNF	CDK1	0.607878	0.56375	0.59216	0.145275	0.627147	0.583018	0.611429	0.164544	0.655675	0.611546	0.639956	0.193072	0.546944	0.502815	0.531225	0.0843407
DDR1	CDK1	0.54345	0.499322	0.527732	0.0808475	0.543184	0.499055	0.527465	0.0805805	0.543409	0.499281	0.527691	0.0808061	0.625025	0.580897	0.609307	0.162422
MST1	BCL2L1	0.649413	0.516096	1.9131	0.272296	0.651253	0.517935	1.91494	0.274136	0.649224	0.515906	1.91291	0.272107	1.12234	0.989027	2.38603	0.745227
TNF	HMGB1	9.36634	8.42363	6.27902	4.6105	9.36638	8.42367	6.27906	4.61054	9.36676	8.42406	6.27944	4.61092	9.36777	8.42507	6.28046	4.61193
ADCYAP1	HMGB1	9.36702	8.42432	6.2797	4.61118	9.36672	8.42401	6.2794	4.61088	9.36658	8.42388	6.27927	4.61074	9.3667	8.424	6.27938	4.61086
EGF	PKM	1.27658	3.86122	2.63245	3.33544	1.29642	3.88105	2.65229	3.35528	1.52354	4.10818	2.87941	3.5824	1.29392	3.87855	2.64978	3.35278
HGF	THBS1	1.74457	0.249394	7.35224	0.0178893	1.74433	0.249156	7.352	0.0176517	1.74463	0.249448	7.35229	0.0179433	1.95808	0.462906	7.56575	0.231401
TGFB1	THBS1	2.88711	1.39193	8.49477	1.16042	2.34116	0.845981	7.94883	0.614476	4.20399	2.70882	9.81166	2.47731	2.02664	0.531463	7.63431	0.299959
FGF2	THBS1	1.79407	0.298896	7.40174	0.0673913	1.92808	0.432898	7.53574	0.201394	1.74445	0.249273	7.35212	0.017769	1.85605	0.36087	7.46372	0.129365
FGF8	THBS1	1.74446	0.249286	7.35213	0.0177815	1.74447	0.249287	7.35213	0.0177828	1.74476	0.249586	7.35243	0.0180815	1.74806	0.252885	7.35573	0.0213802
IL18	THBS1	1.98018	0.485002	7.58785	0.253497	1.99643	0.501247	7.60409	0.269742	1.83339	0.338209	7.44106	0.106705	1.78084	0.285662	7.38851	0.0541577
IGF1	IGF2R	1.00201	0.709261	1.21206	1.04639	0.519045	0.226296	0.729091	0.563423	0.38837	0.095621	0.598416	0.432748	0.480318	0.18757	0.690365	0.524697
IGF2	IGF2R	0.474418	0.18167	0.684465	0.518797	0.428807	0.136059	0.638854	0.473186	0.34237	0.0496219	0.552417	0.386749	0.466745	0.173996	0.676791	0.511123
EGF	IGF2R	0.342847	0.0500979	0.552893	0.387225	0.362685	0.0699361	0.572731	0.407063	0.589808	0.297059	0.799854	0.634186	0.36018	0.0674315	0.570227	0.404559
PLG	IGF2R	0.343778	0.0510289	0.553824	0.388156	0.342579	0.0498302	0.552625	0.386957	0.342773	0.0500249	0.55282	0.387152	0.455285	0.162536	0.665331	0.499663
IGF1	ITGAV	0.802704	0.851964	1.06187	0.801045	0.319739	0.368999	0.57891	0.31808	0.189064	0.238324	0.448234	0.187405	0.281013	0.330273	0.540183	0.279354
TLN1	ITGAV	2.29576	2.34502	2.55493	2.2941	2.22891	2.27817	2.48808	2.22725	11.3953	11.4445	11.6545	11.3936	1.36528	1.41454	1.62445	1.36362
IGF2	ITGAV	0.275113	0.324373	0.534283	0.273453	0.229502	0.278762	0.488672	0.227842	0.143065	0.192325	0.402235	0.141406	0.26744	0.3167	0.52661	0.26578
NRG1	ITGAV	0.174706	0.223966	0.433876	0.173046	0.146574	0.195834	0.405744	0.144914	0.334151	0.383411	0.593321	0.332491	0.305144	0.354404	0.564314	0.303484
TGFB1	ITGAV	1.28559	1.33485	1.54476	1.28393	0.73964	0.7889	0.99881	0.737981	2.60247	2.65174	2.86165	2.60082	0.425123	0.474383	0.684293	0.423463
PTN	ITGAV	0.215061	0.264321	0.474231	0.213402	0.1433	0.19256	0.40247	0.14164	0.269717	0.318977	0.528887	0.268058	0.247907	0.297167	0.507077	0.246248
CX3CL1	ITGAV	0.143595	0.192855	0.402765	0.141935	0.143924	0.193184	0.403094	0.142264	0.143778	0.193038	0.402948	0.142119	0.154242	0.203503	0.413413	0.152583
VTN	ITGAV	0.14373	0.192991	0.402901	0.142071	0.143219	0.192479	0.402389	0.141559	0.143071	0.192332	0.402242	0.141412	2.21317	2.26243	2.47234	2.21151
THBS1	ITGAV	1.88644	1.9357	2.14561	1.88478	0.39126	0.44052	0.65043	0.3896	7.49411	7.54337	7.75328	7.49245	0.159756	0.209016	0.418926	0.158096
PECAM1	ITGAV	1.10142	1.15068	1.36059	1.09977	0.541353	0.590613	0.800523	0.539694	2.63848	2.68774	2.89765	2.63682	0.333591	0.382851	0.592761	0.331931
SPP1	ITGAV	0.620462	0.669722	0.879632	0.618802	0.660138	0.709399	0.919309	0.658479	0.747974	0.797234	1.00714	0.746314	0.149459	0.198719	0.408629	0.147799
THBS2	ITGAV	0.143117	0.192377	0.402287	0.141457	0.142922	0.192182	0.402092	0.141263	0.142964	0.192224	0.402134	0.141304	0.143269	0.192529	0.402439	0.141609
ANGPTL4	ITGAV	0.14363	0.192891	0.402801	0.141971	0.145053	0.194313	0.404223	0.143394	0.14435	0.19361	0.40352	0.142691	0.156646	0.205906	0.415816	0.154986
ICAM4	ITGAV	1.01967	1.06893	1.27884	1.01801	1.24334	1.2926	1.50251	1.24168	0.979949	1.02921	1.23912	0.978289	0.182003	0.231264	0.441174	0.180344
CCN1	ITGAV	0.366604	0.415864	0.625775	0.364945	0.142982	0.192242	0.402152	0.141322	0.142958	0.192218	0.402128	0.141298	0.147884	0.197144	0.407054	0.146225
EDIL3	ITGAV	0.293071	0.342331	0.552242	0.291412	0.210243	0.259503	0.469413	0.208584	0.194128	0.243388	0.453298	0.192468	0.220287	0.269548	0.479458	0.218628
POSTN	ITGAV	0.143462	0.192723	0.402633	0.141803	0.147789	0.197049	0.406959	0.146129	0.143114	0.192374	0.402284	0.141454	0.152326	0.201586	0.411496	0.150666
IGF1	ITGB4	0.661151	0.661003	0.66108	0.661422	0.178186	0.178038	0.178115	0.178457	0.0475113	0.0473633	0.0474397	0.0477819	0.13946	0.139312	0.139389	0.139731
IGF2	ITGB4	0.13356	0.133412	0.133488	0.133831	0.0879491	0.087801	0.0878775	0.0882196	0.00151222	0.00136419	0.00144063	0.0017828	0.125887	0.125739	0.125815	0.126157
IGF1	PLXNA3	0.661085	0.683187	0.763652	0.72789	0.17812	0.200222	0.280687	0.244926	0.0474454	0.069547	0.150012	0.114251	0.139394	0.161496	0.241961	0.206199
SEMA3A	PLXNA3	0.00188912	0.0239907	0.104456	0.0686942	0.08727	0.109372	0.189836	0.154075	0.0977557	0.119857	0.200322	0.164561	0.136421	0.158523	0.238988	0.203227
SEMA3F	PLXNA3	0.00262583	0.0247274	0.105192	0.0694309	0.00194737	0.0240489	0.104514	0.0687525	0.00253502	0.0246366	0.105101	0.0693401	0.00981334	0.0319149	0.11238	0.0766184
SEMA5A	PLXNA3	0.00239602	0.0244976	0.104962	0.0692011	0.0530675	0.0751691	0.155634	0.119873	0.0654074	0.087509	0.167974	0.132212	0.164151	0.186253	0.266718	0.230956
IGF1	HMOX1	1.00725	0.93925	1.31382	1.18247	0.524286	0.456285	0.830856	0.699506	0.393611	0.32561	0.700181	0.568831	0.48556	0.417559	0.79213	0.66078
IL6	HMOX1	0.34801	0.280009	0.65458	0.52323	0.347486	0.279485	0.654056	0.522706	0.348088	0.280087	0.654658	0.523308	0.347899	0.279899	0.654469	0.52312
TGFB1	HMOX1	1.49013	1.42213	1.7967	1.66535	0.944187	0.876186	1.25076	1.11941	2.80702	2.73902	3.11359	2.98224	0.62967	0.561669	0.93624	0.80489
TNF	HMOX1	0.347427	0.279427	0.653997	0.522648	0.347467	0.279467	0.654037	0.522688	0.347851	0.27985	0.65442	0.523071	0.348865	0.280865	0.655435	0.524086
ADM	HMOX1	0.510754	0.442754	0.817324	0.685975	0.348918	0.280917	0.655488	0.524138	0.348765	0.280764	0.655335	0.523985	0.469733	0.401732	0.776302	0.644953
IGF1	FLT1	0.674865	0.682727	1.4967	0.761431	0.1919	0.199762	1.01373	0.278466	0.0612254	0.0690874	0.883057	0.147791	0.153174	0.161036	0.975006	0.23974
EGF	FLT1	0.0157024	0.0235644	0.837534	0.102268	0.0355406	0.0434026	0.857373	0.122106	0.262663	0.270525	1.0845	0.349229	0.0330359	0.0408979	0.854868	0.119602
CSF2	FLT1	0.0153988	0.0232608	0.837231	0.101965	0.0151918	0.0230538	0.837024	0.101758	0.0150923	0.0229543	0.836924	0.101658	0.0154413	0.0233033	0.837273	0.102007
HGF	FLT1	0.0152143	0.0230763	0.837046	0.10178	0.0149767	0.0228387	0.836809	0.101542	0.0152683	0.0231303	0.8371	0.101834	0.228726	0.236588	1.05056	0.315292
PDGFC	FLT1	0.351411	0.359273	1.17324	0.437977	0.127295	0.135157	0.949127	0.213861	0.232528	0.24039	1.05436	0.319094	0.0264189	0.0342809	0.848251	0.112985
PDGFA	FLT1	0.0155104	0.0233724	0.837343	0.102076	0.0158118	0.0236738	0.837644	0.102378	0.782595	0.790457	1.60443	0.869161	0.074882	0.082744	0.896714	0.161448
PDGFB	FLT1	0.0163221	0.0241841	0.838154	0.102888	0.0197084	0.0275704	0.841541	0.106274	0.195014	0.202876	1.01685	0.28158	0.0349948	0.0428568	0.856827	0.121561
VEGFB	FLT1	0.568801	0.576663	1.39063	0.655366	0.345958	0.35382	1.16779	0.432524	0.271055	0.278917	1.09289	0.357621	0.637766	0.645628	1.4596	0.724332
LEP	FLT1	0.015164	0.023026	0.836996	0.10173	0.0149156	0.0227776	0.836748	0.101481	0.0150594	0.0229214	0.836891	0.101625	0.0152562	0.0231182	0.837088	0.101822
PDGFD	FLT1	0.0153504	0.0232124	0.837182	0.101916	0.0154279	0.0232899	0.83726	0.101994	0.151685	0.159547	0.973517	0.238251	0.0777789	0.0856409	0.899611	0.164345
KDR	FLT1	0.910405	0.918267	1.73224	0.996971	1.22145	1.22931	2.04328	1.30801	3.08496	3.09282	3.90679	3.17153	0.10309	0.110952	0.924922	0.189656
FLT4	FLT1	0.0167129	0.0245749	0.838545	0.103279	0.0165776	0.0244396	0.83841	0.103143	0.0164982	0.0243602	0.83833	0.103064	0.0164169	0.0242789	0.838249	0.102983
VEGFA	FLT1	0.21343	0.221292	1.03526	0.299996	0.369508	0.37737	1.19134	0.456074	0.165779	0.173641	0.987611	0.252345	0.690372	0.698234	1.5122	0.776938
VEGFC	FLT1	0.0153166	0.0231786	0.837149	0.101882	0.0151182	0.0229802	0.83695	0.101684	0.015426	0.023288	0.837258	0.101992	0.0322876	0.0401496	0.85412	0.118853
PLG	FLT1	0.0166333	0.0244953	0.838465	0.103199	0.0154347	0.0232967	0.837267	0.102	0.0156293	0.0234913	0.837461	0.102195	0.12814	0.136002	0.949972	0.214706
PGF	FLT1	0.0949121	0.102774	0.916744	0.181478	0.0165806	0.0244426	0.838413	0.103146	0.0154209	0.0232829	0.837253	0.101987	0.438863	0.446725	1.26069	0.525429
IGF1	VEGFA	0.859054	1.01513	0.811403	1.336	0.376089	0.532167	0.328438	0.85303	0.245414	0.401492	0.197763	0.722355	0.337363	0.49344	0.289712	0.814304
CCL2	VEGFA	0.27874	0.434817	0.231089	0.755681	0.763767	0.919845	0.716116	1.24071	0.29963	0.455707	0.251979	0.776571	0.325317	0.481394	0.277666	0.802258
EPO	VEGFA	0.199712	0.355789	0.15206	0.676653	0.202003	0.35808	0.154351	0.678944	0.199849	0.355926	0.152197	0.67679	0.201462	0.357539	0.15381	0.678403
IL10	VEGFA	0.199498	0.355576	0.151847	0.67644	0.199634	0.355712	0.151983	0.676576	0.199305	0.355382	0.151653	0.676246	0.203397	0.359474	0.155746	0.680338
IL6	VEGFA	0.199813	0.35589	0.152161	0.676754	0.199289	0.355366	0.151638	0.67623	0.199891	0.355968	0.15224	0.676832	0.199702	0.35578	0.152051	0.676644
CD40LG	VEGFA	0.199309	0.355387	0.151658	0.676251	0.199347	0.355424	0.151695	0.676288	0.199287	0.355364	0.151635	0.676228	0.199348	0.355425	0.151697	0.676289
CSF1	VEGFA	0.199857	0.355935	0.152206	0.676799	0.213069	0.369147	0.165418	0.690011	0.200567	0.356644	0.152915	0.677508	0.214346	0.370423	0.166694	0.691287
HGF	VEGFA	0.199403	0.35548	0.151752	0.676344	0.199165	0.355243	0.151514	0.676107	0.199457	0.355534	0.151806	0.676398	0.412915	0.568992	0.365264	0.889856
TGFB1	VEGFA	1.34194	1.49801	1.29429	1.81888	0.79599	0.952067	0.748339	1.27293	2.65882	2.8149	2.61117	3.13577	0.481473	0.63755	0.433821	0.958414
IL1B	VEGFA	0.199174	0.355251	0.151522	0.676115	0.341644	0.497722	0.293993	0.818586	0.199369	0.355446	0.151717	0.67631	0.199602	0.355679	0.15195	0.676543
BMP4	VEGFA	0.421499	0.577576	0.373847	0.89844	0.199556	0.355633	0.151904	0.676497	0.199206	0.355284	0.151555	0.676148	0.349753	0.50583	0.302101	0.826694
PDGFA	VEGFA	0.199699	0.355777	0.152048	0.67664	0.200001	0.356078	0.152349	0.676942	0.966783	1.12286	0.919132	1.44372	0.259071	0.415148	0.211419	0.736012
FGF7	VEGFA	0.199406	0.355483	0.151754	0.676347	0.19896	0.355037	0.151308	0.675901	0.199195	0.355272	0.151543	0.676136	0.207615	0.363692	0.159963	0.684556
MDK	VEGFA	0.785024	0.941101	0.737373	1.26197	1.86404	2.02012	1.81639	2.34098	0.251029	0.407107	0.203378	0.72797	6.63067	6.78675	6.58302	7.10761
KDR	VEGFA	1.09459	1.25067	1.04694	1.57154	1.40564	1.56171	1.35799	1.88258	3.26915	3.42523	3.2215	3.74609	0.287278	0.443356	0.239627	0.76422
VTN	VEGFA	0.20008	0.356158	0.152429	0.677022	0.199568	0.355646	0.151917	0.67651	0.199421	0.355499	0.15177	0.676363	2.26952	2.4256	2.22187	2.74647
FGF13	VEGFA	0.380679	0.536756	0.333027	0.85762	0.348411	0.504488	0.300759	0.825352	0.283133	0.43921	0.235481	0.760074	0.353379	0.509456	0.305727	0.83032
PGF	VEGFA	0.279101	0.435178	0.23145	0.756042	0.200769	0.356847	0.153118	0.677711	0.19961	0.355687	0.151958	0.676551	0.623052	0.779129	0.5754	1.09999
DCN	VEGFA	0.1995	0.355578	0.151849	0.676442	0.226407	0.382485	0.178756	0.703349	0.199685	0.355762	0.152033	0.676626	0.263773	0.41985	0.216121	0.740714
CCL2	CCR2	0.0804545	0.0807597	0.0804411	0.0806158	0.565482	0.565787	0.565469	0.565643	0.101345	0.10165	0.101331	0.101506	0.127032	0.127337	0.127018	0.127193
CCL3L1	CCR2	0.00118756	0.0014928	0.00117425	0.00134887	0.00141266	0.0017179	0.00139934	0.00157397	0.00103558	0.00134082	0.00102226	0.00119689	0.0117242	0.0120295	0.0117109	0.0118855
CCL5	CCR2	0.701232	0.701537	0.701219	0.701393	0.165247	0.165552	0.165234	0.165408	4.5718	4.57211	4.57179	4.57196	0.0191487	0.0194539	0.0191354	0.01931
CCL8	CCR2	0.00102693	0.00133217	0.00101362	0.00118824	0.00153792	0.00184316	0.0015246	0.00169923	0.00126165	0.00156689	0.00124833	0.00142296	0.00135113	0.00165637	0.00133781	0.00151244
CCL4	CCR2	0.00162259	0.00192783	0.00160928	0.0017839	0.00158879	0.00189403	0.00157548	0.0017501	0.0013316	0.00163684	0.00131828	0.00149291	0.00132378	0.00162902	0.00131047	0.00148509
CD40LG	CCR2	0.00102376	0.001329	0.00101044	0.00118507	0.00106115	0.00136639	0.00104784	0.00122246	0.00100116	0.0013064	0.000987843	0.00116247	0.00106259	0.00136783	0.00104928	0.0012239
CXCL10	CCR2	0.00162507	0.00193032	0.00161176	0.00178638	0.000921749	0.00122699	0.000908434	0.00108306	0.00131639	0.00162163	0.00130307	0.0014777	0.00133464	0.00163988	0.00132132	0.00149595
CXCL11	CCR2	0.000939858	0.0012451	0.000926543	0.00110117	0.00118242	0.00148766	0.00116911	0.00134373	0.000949039	0.00125428	0.000935724	0.00111035	0.00132161	0.00162685	0.00130829	0.00148292
CXCL12	CCR2	0.0022249	0.00253014	0.00221158	0.0023862	0.00238527	0.00269051	0.00237195	0.00254657	0.00300232	0.00330756	0.002989	0.00316363	0.0494937	0.0497989	0.0494804	0.049655
CCL21	CCR2	0.00106033	0.00136558	0.00104702	0.00122164	0.00115731	0.00146255	0.001144	0.00131862	0.000825813	0.00113105	0.000812498	0.000987122	0.00126046	0.0015657	0.00124714	0.00142177
CCL25	CCR2	0.00154072	0.00184596	0.0015274	0.00170203	0.00110475	0.00140999	0.00109144	0.00126606	0.00135954	0.00166478	0.00134622	0.00152085	0.00129211	0.00159735	0.0012788	0.00145342
CCL13	CCR2	0.00203404	0.00233928	0.00202073	0.00219535	0.00121388	0.00151912	0.00120056	0.00137519	0.00115294	0.00145818	0.00113963	0.00131425	0.00177981	0.00208505	0.0017665	0.00194112
CCL15	CCR2	0.00144817	0.00175341	0.00143485	0.00160948	0.00140999	0.00171523	0.00139667	0.0015713	0.00131292	0.00161816	0.00129961	0.00147423	0.0180074	0.0183126	0.0179941	0.0181687
CCL23	CCR2	0.000804966	0.00111021	0.000791651	0.000966275	0.000877905	0.00118315	0.00086459	0.00103921	0.0011932	0.00149845	0.00117989	0.00135451	0.0013289	0.00163415	0.00131559	0.00149021
CCL3	CCR2	0.00105291	0.00135815	0.00103959	0.00121421	0.000881538	0.00118678	0.000868223	0.00104285	0.00127308	0.00157832	0.00125977	0.00143439	0.00157211	0.00187735	0.0015588	0.00173342
CCL7	CCR2	0.0014235	0.00172874	0.00141018	0.00158481	0.000816881	0.00112212	0.000803567	0.00097819	0.00145102	0.00175626	0.00143771	0.00161233	0.00127384	0.00157908	0.00126052	0.00143515
CCL27	CCR2	0.00155833	0.00186357	0.00154501	0.00171963	0.000980397	0.00128564	0.000967082	0.00114171	0.00100093	0.00130617	0.000987612	0.00116224	0.00132723	0.00163247	0.00131391	0.00148854
CCL28	CCR2	0.00102112	0.00132636	0.0010078	0.00118243	0.0645321	0.0648374	0.0645188	0.0646934	0.00123805	0.00154329	0.00122473	0.00139935	0.00836794	0.00867319	0.00835463	0.00852925
CCL26	CCR2	0.00100872	0.00131396	0.000995405	0.00117003	0.00111354	0.00141878	0.00110022	0.00127484	0.000842827	0.00114807	0.000829512	0.00100414	0.00816792	0.00847316	0.00815461	0.00832923
CCL22	CCR2	0.00114131	0.00144655	0.001128	0.00130262	0.00108557	0.00139081	0.00107226	0.00124688	0.00129175	0.00159699	0.00127843	0.00145306	0.00109445	0.00139969	0.00108113	0.00125576
CXCL6	CCR2	0.00111102	0.00141626	0.0010977	0.00127233	0.0011809	0.00148614	0.00116759	0.00134221	0.00114471	0.00144995	0.00113139	0.00130602	0.00128676	0.001592	0.00127345	0.00144807
CXCL8	CCR2	0.0012669	0.00157214	0.00125358	0.00142821	0.00119866	0.0015039	0.00118535	0.00135997	0.00143591	0.00174115	0.00142259	0.00159722	0.001194	0.00149924	0.00118068	0.00135531
CXCL1	CCR2	0.112286	0.112591	0.112272	0.112447	0.107228	0.107534	0.107215	0.10739	0.108597	0.108902	0.108584	0.108758	0.00140672	0.00171196	0.0013934	0.00156803
CXCL2	CCR2	0.124183	0.124488	0.124169	0.124344	0.303568	0.303874	0.303555	0.30373	0.975277	0.975582	0.975264	0.975439	0.00141343	0.00171867	0.00140011	0.00157473
CXCL3	CCR2	0.229843	0.230149	0.22983	0.230005	0.482201	0.482507	0.482188	0.482363	4.27322	4.27352	4.27321	4.27338	0.0743545	0.0746598	0.0743412	0.0745158
CXCL5	CCR2	0.0161915	0.0164967	0.0161781	0.0163528	0.00139454	0.00169978	0.00138123	0.00155585	0.794258	0.794563	0.794245	0.794419	0.00149853	0.00180377	0.00148521	0.00165983
PPBP	CCR2	27.5619	27.5622	27.5619	27.5621	0.649136	0.649441	0.649123	0.649297	71.8586	71.8589	71.8586	71.8588	0.715792	0.716097	0.715778	0.715953
CX3CL1	CCR2	0.00165904	0.00196428	0.00164573	0.00182035	0.00198791	0.00229315	0.00197459	0.00214921	0.00184257	0.00214781	0.00182926	0.00200388	0.0123068	0.012612	0.0122935	0.0124681
XCL1	CCR2	0.000918048	0.00122329	0.000904734	0.00107936	0.00109251	0.00139775	0.00107919	0.00125382	0.00125557	0.00156081	0.00124226	0.00141688	0.00152187	0.00182711	0.00150855	0.00168317
XCL2	CCR2	0.000991297	0.00129654	0.000977982	0.00115261	0.00101696	0.0013222	0.00100364	0.00117827	0.00116424	0.00146948	0.00115093	0.00132555	0.0013043	0.00160954	0.00129099	0.00146561
PF4	CCR2	20.5443	20.5446	20.5443	20.5445	0.720749	0.721054	0.720736	0.720911	50.5393	50.5396	50.5393	50.5395	1.35351	1.35382	1.3535	1.35368
PF4V1	CCR2	0.641986	0.642291	0.641972	0.642147	0.157032	0.157337	0.157019	0.157194	1.80087	1.80117	1.80085	1.80103	0.00537538	0.00568062	0.00536206	0.00553669
CXCL14	CCR2	0.00149088	0.00179613	0.00147757	0.00165219	0.0280996	0.0284049	0.0280863	0.0282609	0.00119699	0.00150223	0.00118367	0.00135829	0.165025	0.16533	0.165011	0.165186
CYTL1	CCR2	0.397231	0.397537	0.397218	0.397393	0.674325	0.67463	0.674312	0.674486	0.209756	0.210061	0.209742	0.209917	0.0402589	0.0405641	0.0402456	0.0404202
CCL2	CCR3	0.0808432	0.0803041	0.0806405	0.0806916	0.565871	0.565332	0.565668	0.565719	0.101733	0.101194	0.101531	0.101582	0.12742	0.126881	0.127218	0.127269
CCL3L1	CCR3	0.00157632	0.00103716	0.00137364	0.00142468	0.00180142	0.00126226	0.00159874	0.00164978	0.00142433	0.00088518	0.00122166	0.0012727	0.012113	0.0115738	0.0119103	0.0119613
CCL5	CCR3	0.701621	0.701081	0.701418	0.701469	0.165636	0.165096	0.165433	0.165484	4.57219	4.57165	4.57199	4.57204	0.0195374	0.0189983	0.0193348	0.0193858
CCL8	CCR3	0.00141569	0.000876532	0.00121301	0.00126405	0.00192667	0.00138752	0.001724	0.00177504	0.0016504	0.00111125	0.00144773	0.00149877	0.00173988	0.00120073	0.00153721	0.00158825
CCL4	CCR3	0.00201135	0.00147219	0.00180867	0.00185971	0.00197755	0.00143839	0.00177487	0.00182591	0.00172035	0.0011812	0.00151768	0.00156872	0.00171254	0.00117338	0.00150986	0.0015609
IL4	CCR3	0.00230554	0.00176638	0.00210287	0.0021539	0.00169361	0.00115445	0.00149094	0.00154197	0.00157081	0.00103165	0.00136813	0.00141917	0.00162583	0.00108668	0.00142316	0.0014742
CXCL10	CCR3	0.00201383	0.00147468	0.00181116	0.00186219	0.0013105	0.000771351	0.00110783	0.00115887	0.00170514	0.00116599	0.00150247	0.00155351	0.00172339	0.00118424	0.00152072	0.00157176
CXCL11	CCR3	0.00132861	0.000789459	0.00112594	0.00117698	0.00157118	0.00103202	0.00136851	0.00141954	0.00133779	0.00079864	0.00113512	0.00118616	0.00171036	0.00117121	0.00150769	0.00155873
CXCL12	CCR3	0.00261365	0.0020745	0.00241098	0.00246201	0.00277402	0.00223487	0.00257135	0.00262238	0.00339107	0.00285192	0.0031884	0.00323944	0.0498825	0.0493433	0.0496798	0.0497308
CCL21	CCR3	0.00144909	0.000909936	0.00124642	0.00129745	0.00154607	0.00100691	0.00134339	0.00139443	0.00121457	0.000675414	0.0010119	0.00106293	0.00164921	0.00111006	0.00144654	0.00149758
CCL25	CCR3	0.00192947	0.00139032	0.0017268	0.00177784	0.00149351	0.000954352	0.00129083	0.00134187	0.00174829	0.00120914	0.00154562	0.00159666	0.00168087	0.00114171	0.0014782	0.00152923
CCL13	CCR3	0.0024228	0.00188364	0.00222012	0.00227116	0.00160263	0.00106348	0.00139996	0.001451	0.0015417	0.00100254	0.00133903	0.00139006	0.00216857	0.00162941	0.00196589	0.00201693
CCL15	CCR3	0.00183692	0.00129777	0.00163425	0.00168529	0.00179874	0.00125959	0.00159607	0.00164711	0.00170168	0.00116252	0.001499	0.00155004	0.0183962	0.017857	0.0181935	0.0182445
CCL23	CCR3	0.00119372	0.000654568	0.000991049	0.00104209	0.00126666	0.000727507	0.00106399	0.00111502	0.00158196	0.00104281	0.00137929	0.00143032	0.00171766	0.00117851	0.00151499	0.00156602
CCL3	CCR3	0.00144166	0.000902507	0.00123899	0.00129002	0.00127029	0.00073114	0.00106762	0.00111866	0.00166184	0.00112268	0.00145916	0.0015102	0.00196087	0.00142171	0.00175819	0.00180923
CCL7	CCR3	0.00181226	0.0012731	0.00160958	0.00166062	0.00120564	0.000666483	0.00100296	0.001054	0.00183978	0.00130062	0.00163711	0.00168814	0.00166259	0.00112344	0.00145992	0.00151096
CCL27	CCR3	0.00194708	0.00140793	0.00174441	0.00179544	0.00136915	0.000829998	0.00116648	0.00121752	0.00138968	0.000850528	0.00118701	0.00123805	0.00171599	0.00117683	0.00151331	0.00156435
CCL28	CCR3	0.00140987	0.000870718	0.0012072	0.00125824	0.0649209	0.0643817	0.0647182	0.0647692	0.0016268	0.00108765	0.00142413	0.00147516	0.0087567	0.00821755	0.00855403	0.00860506
CCL26	CCR3	0.00139748	0.000858321	0.0011948	0.00124584	0.00150229	0.000963138	0.00129962	0.00135066	0.00123158	0.000692429	0.00102891	0.00107995	0.00855668	0.00801752	0.00835401	0.00840504
CCL22	CCR3	0.00153007	0.000990914	0.0013274	0.00137843	0.00147433	0.000935172	0.00127165	0.00132269	0.0016805	0.00114135	0.00147783	0.00152887	0.0014832	0.00094405	0.00128053	0.00133157
CXCL6	CCR3	0.00149977	0.000960619	0.0012971	0.00134814	0.00156966	0.0010305	0.00136698	0.00141802	0.00153346	0.000994308	0.00133079	0.00138183	0.00167552	0.00113636	0.00147284	0.00152388
CXCL8	CCR3	0.00165565	0.0011165	0.00145298	0.00150402	0.00158742	0.00104826	0.00138475	0.00143578	0.00182466	0.00128551	0.00162199	0.00167303	0.00158275	0.0010436	0.00138008	0.00143112
CXCL1	CCR3	0.112674	0.112135	0.112472	0.112523	0.107617	0.107078	0.107415	0.107466	0.108986	0.108447	0.108783	0.108834	0.00179547	0.00125632	0.0015928	0.00164384
CXCL2	CCR3	0.124572	0.124032	0.124369	0.12442	0.303957	0.303418	0.303755	0.303806	0.975666	0.975127	0.975463	0.975514	0.00180218	0.00126303	0.00159951	0.00165055
CXCL3	CCR3	0.230232	0.229693	0.23003	0.230081	0.48259	0.482051	0.482388	0.482439	4.27361	4.27307	4.2734	4.27346	0.0747433	0.0742041	0.0745406	0.0745917
CXCL5	CCR3	0.0165802	0.0160411	0.0163775	0.0164286	0.0017833	0.00124414	0.00158062	0.00163166	0.794647	0.794107	0.794444	0.794495	0.00188728	0.00134813	0.00168461	0.00173564
PPBP	CCR3	27.5623	27.5618	27.5621	27.5622	0.649525	0.648985	0.649322	0.649373	71.859	71.8585	71.8588	71.8589	0.716181	0.715641	0.715978	0.716029
CX3CL1	CCR3	0.0020478	0.00150864	0.00184513	0.00189616	0.00237666	0.00183751	0.00217399	0.00222502	0.00223133	0.00169217	0.00202865	0.00207969	0.0126955	0.0121564	0.0124929	0.0125439
XCL1	CCR3	0.0013068	0.00076765	0.00110413	0.00115517	0.00148126	0.000942109	0.00127859	0.00132963	0.00164433	0.00110517	0.00144166	0.00149269	0.00191062	0.00137147	0.00170795	0.00175899
XCL2	CCR3	0.00138005	0.000840899	0.00117738	0.00122842	0.00140572	0.000866561	0.00120304	0.00125408	0.001553	0.00101384	0.00135032	0.00140136	0.00169306	0.00115391	0.00149039	0.00154142
PF4	CCR3	20.5447	20.5441	20.5445	20.5445	0.721138	0.720599	0.720935	0.720986	50.5397	50.5392	50.5395	50.5396	1.3539	1.35336	1.3537	1.35375
PF4V1	CCR3	0.642374	0.641835	0.642172	0.642223	0.157421	0.156882	0.157218	0.157269	1.80125	1.80072	1.80105	1.8011	0.00576413	0.00522498	0.00556146	0.0056125
CXCL14	CCR3	0.00187964	0.00134049	0.00167697	0.001728	0.0284884	0.0279492	0.0282857	0.0283367	0.00158574	0.00104659	0.00138307	0.0014341	0.165413	0.164874	0.165211	0.165262
CCL2	CCR5	0.0804914	0.0809224	0.0803714	0.0806293	0.565519	0.56595	0.565399	0.565657	0.101381	0.101812	0.101261	0.101519	0.127069	0.1275	0.126948	0.127206
CCL3L1	CCR5	0.00122452	0.00165551	0.00110445	0.00136241	0.00144962	0.00188061	0.00132955	0.00158751	0.00107254	0.00150353	0.00095247	0.00121043	0.0117612	0.0121922	0.0116411	0.0118991
CCL5	CCR5	0.701269	0.7017	0.701149	0.701407	0.165284	0.165715	0.165164	0.165422	4.57184	4.57227	4.57172	4.57198	0.0191856	0.0196166	0.0190656	0.0193235
CCL8	CCR5	0.00106389	0.00149488	0.000943821	0.00120178	0.00157488	0.00200587	0.00145481	0.00171276	0.00129861	0.0017296	0.00117854	0.0014365	0.00138809	0.00181908	0.00126802	0.00152597
CCL4	CCR5	0.00165955	0.00209054	0.00153948	0.00179744	0.00162575	0.00205674	0.00150568	0.00176364	0.00136856	0.00179955	0.00124849	0.00150645	0.00136074	0.00179173	0.00124067	0.00149863
CXCL10	CCR5	0.00166203	0.00209303	0.00154197	0.00179992	0.000958708	0.0013897	0.00083864	0.0010966	0.00135335	0.00178434	0.00123328	0.00149124	0.0013716	0.00180259	0.00125153	0.00150948
TGFB1	CCR5	1.14369	1.14412	1.14357	1.14383	0.597742	0.598173	0.597621	0.597879	2.46058	2.46101	2.46046	2.46071	0.283224	0.283655	0.283104	0.283362
CXCL11	CCR5	0.000976817	0.00140781	0.000856749	0.00111471	0.00121938	0.00165037	0.00109931	0.00135727	0.000985998	0.00141699	0.00086593	0.00112389	0.00135857	0.00178956	0.0012385	0.00149645
IL12A	CCR5	0.00126289	0.00169388	0.00114282	0.00140078	0.0012564	0.0016874	0.00113634	0.00139429	0.000861102	0.00129209	0.000741034	0.00099899	0.00251452	0.00294552	0.00239446	0.00265241
CXCL12	CCR5	0.00226185	0.00269285	0.00214179	0.00239974	0.00242222	0.00285322	0.00230216	0.00256011	0.00303928	0.00347027	0.00291921	0.00317717	0.0495307	0.0499616	0.0494106	0.0496685
CCL21	CCR5	0.00109729	0.00152829	0.000977226	0.00123518	0.00119427	0.00162526	0.0010742	0.00133216	0.000862772	0.00129376	0.000742704	0.00100066	0.00129742	0.00172841	0.00117735	0.00143531
CCL25	CCR5	0.00157768	0.00200867	0.00145761	0.00171557	0.00114171	0.0015727	0.00102164	0.0012796	0.0013965	0.00182749	0.00127643	0.00153439	0.00132907	0.00176007	0.001209	0.00146696
CCL13	CCR5	0.002071	0.00250199	0.00195093	0.00220889	0.00125084	0.00168183	0.00113077	0.00138872	0.0011899	0.00162089	0.00106983	0.00132779	0.00181677	0.00224776	0.0016967	0.00195466
CCL15	CCR5	0.00148513	0.00191612	0.00136506	0.00162302	0.00144695	0.00187794	0.00132688	0.00158483	0.00134988	0.00178087	0.00122981	0.00148777	0.0180444	0.0184754	0.0179243	0.0181823
CCL23	CCR5	0.000841925	0.00127292	0.000721857	0.000979814	0.000914864	0.00134586	0.000794796	0.00105275	0.00123016	0.00166116	0.0011101	0.00136805	0.00136586	0.00179686	0.0012458	0.00150375
CCL3	CCR5	0.00108986	0.00152086	0.000969797	0.00122775	0.000918497	0.00134949	0.00079843	0.00105639	0.00131004	0.00174103	0.00118997	0.00144793	0.00160907	0.00204006	0.001489	0.00174696
CCL7	CCR5	0.00146046	0.00189145	0.00134039	0.00159835	0.00085384	0.00128483	0.000733773	0.000991729	0.00148798	0.00191897	0.00136791	0.00162587	0.0013108	0.00174179	0.00119073	0.00144869
CCL27	CCR5	0.00159528	0.00202628	0.00147522	0.00173317	0.00101736	0.00144835	0.000897288	0.00115524	0.00103789	0.00146888	0.000917818	0.00117577	0.00136419	0.00179518	0.00124412	0.00150208
CCL28	CCR5	0.00105808	0.00148907	0.000938008	0.00119596	0.0645691	0.0650001	0.064449	0.064707	0.001275	0.001706	0.00115494	0.00141289	0.0084049	0.0088359	0.00828484	0.00854279
CCL26	CCR5	0.00104568	0.00147667	0.000925611	0.00118357	0.00115049	0.00158149	0.00103043	0.00128838	0.000879786	0.00131078	0.000759718	0.00101767	0.00820488	0.00863587	0.00808481	0.00834277
CCL22	CCR5	0.00117827	0.00160926	0.0010582	0.00131616	0.00112253	0.00155352	0.00100246	0.00126042	0.00132871	0.0017597	0.00120864	0.0014666	0.00113141	0.0015624	0.00101134	0.0012693
CXCL6	CCR5	0.00114798	0.00157897	0.00102791	0.00128587	0.00121786	0.00164885	0.00109779	0.00135575	0.00118167	0.00161266	0.0010616	0.00131955	0.00132372	0.00175471	0.00120365	0.00146161
CXCL8	CCR5	0.00130386	0.00173485	0.00118379	0.00144174	0.00123562	0.00166662	0.00111555	0.00137351	0.00147287	0.00190386	0.0013528	0.00161076	0.00123096	0.00166195	0.00111089	0.00136884
CXCL1	CCR5	0.112322	0.112753	0.112202	0.11246	0.107265	0.107696	0.107145	0.107403	0.108634	0.109065	0.108514	0.108772	0.00144368	0.00187467	0.00132361	0.00158156
CXCL2	CCR5	0.12422	0.124651	0.1241	0.124358	0.303605	0.304036	0.303485	0.303743	0.975314	0.975745	0.975194	0.975452	0.00145038	0.00188138	0.00133032	0.00158827
CXCL3	CCR5	0.22988	0.230311	0.22976	0.230018	0.482238	0.482669	0.482118	0.482376	4.27326	4.27369	4.27314	4.27339	0.0743915	0.0748225	0.0742714	0.0745294
CXCL5	CCR5	0.0162284	0.0166594	0.0161083	0.0163663	0.0014315	0.00186249	0.00131143	0.00156939	0.794295	0.794726	0.794175	0.794433	0.00153548	0.00196648	0.00141542	0.00167337
PPBP	CCR5	27.562	27.5624	27.5618	27.5621	0.649173	0.649604	0.649053	0.649311	71.8587	71.8591	71.8586	71.8588	0.715829	0.71626	0.715709	0.715967
CX3CL1	CCR5	0.001696	0.00212699	0.00157593	0.00183389	0.00202486	0.00245586	0.0019048	0.00216275	0.00187953	0.00231052	0.00175946	0.00201742	0.0123437	0.0127747	0.0122237	0.0124816
IL12B	CCR5	0.00126237	0.00169337	0.0011423	0.00140026	0.00123503	0.00166602	0.00111496	0.00137291	0.00123751	0.0016685	0.00111744	0.0013754	0.00128572	0.00171671	0.00116565	0.00142361
IL18	CCR5	0.236763	0.237194	0.236643	0.236901	0.253008	0.253439	0.252888	0.253145	0.0899702	0.0904012	0.0898502	0.0901081	0.0374229	0.0378538	0.0373028	0.0375607
XCL1	CCR5	0.000955008	0.001386	0.00083494	0.0010929	0.00112947	0.00156046	0.0010094	0.00126736	0.00129253	0.00172352	0.00117246	0.00143042	0.00155882	0.00198982	0.00143876	0.00169671
XCL2	CCR5	0.00102826	0.00145925	0.000908189	0.00116614	0.00105392	0.00148491	0.000933851	0.00119181	0.0012012	0.00163219	0.00108113	0.00133909	0.00134126	0.00177226	0.0012212	0.00147915
IL16	CCR5	0.0803967	0.0808277	0.0802766	0.0805346	0.011724	0.012155	0.011604	0.0118619	0.223989	0.22442	0.223868	0.224126	0.00665193	0.00708293	0.00653187	0.00678982
PF4	CCR5	20.5443	20.5448	20.5442	20.5445	0.720786	0.721217	0.720666	0.720924	50.5394	50.5398	50.5392	50.5395	1.35355	1.35398	1.35343	1.35369
PF4V1	CCR5	0.642023	0.642454	0.641903	0.64216	0.157069	0.1575	0.156949	0.157207	1.8009	1.80133	1.80078	1.80104	0.00541234	0.00584333	0.00529227	0.00555023
CXCL14	CCR5	0.00152784	0.00195884	0.00140778	0.00166573	0.0281366	0.0285676	0.0280165	0.0282745	0.00123394	0.00166494	0.00111388	0.00137183	0.165062	0.165493	0.164942	0.1652
S100A4	CCR5	17.1235	17.1239	17.1234	17.1236	21.4098	21.4103	21.4097	21.41	16.7492	16.7497	16.7491	16.7494	1.76539	1.76582	1.76527	1.76552
CCL2	CCR4	0.0805198	0.0804633	0.105064	0.0807615	0.565547	0.565491	0.590092	0.565789	0.10141	0.101353	0.125954	0.101652	0.127097	0.12704	0.151641	0.127339
CCL3L1	CCR4	0.00125294	0.00119639	0.0257972	0.00149455	0.00147803	0.00142149	0.0260223	0.00171965	0.00110095	0.0010444	0.0256452	0.00134257	0.0117896	0.011733	0.0363339	0.0120312
CCL5	CCR4	0.701297	0.701241	0.725842	0.701539	0.165312	0.165256	0.189857	0.165554	4.57187	4.57181	4.59641	4.57211	0.019214	0.0191575	0.0437583	0.0194557
CCL8	CCR4	0.0010923	0.00103576	0.0256366	0.00133392	0.00160329	0.00154674	0.0261476	0.00184491	0.00132702	0.00127047	0.0258713	0.00156864	0.0014165	0.00135995	0.0259608	0.00165812
CCL4	CCR4	0.00168796	0.00163142	0.0262323	0.00192958	0.00165417	0.00159762	0.0261985	0.00189578	0.00139697	0.00134042	0.0259413	0.00163859	0.00138915	0.00133261	0.0259334	0.00163077
CXCL10	CCR4	0.00169045	0.0016339	0.0262347	0.00193207	0.000987123	0.000930575	0.0255314	0.00122874	0.00138176	0.00132521	0.0259261	0.00162338	0.00140001	0.00134346	0.0259443	0.00164163
CXCL11	CCR4	0.00100523	0.000948684	0.0255495	0.00124685	0.0012478	0.00119125	0.0257921	0.00148941	0.00101441	0.000957865	0.0255587	0.00125603	0.00138698	0.00133043	0.0259313	0.0016286
CXCL12	CCR4	0.00229027	0.00223372	0.0268346	0.00253189	0.00245064	0.00239409	0.0269949	0.00269226	0.00306769	0.00301114	0.027612	0.00330931	0.0495591	0.0495025	0.0741034	0.0498007
CCL21	CCR4	0.00112571	0.00106916	0.02567	0.00136733	0.00122268	0.00116614	0.025767	0.0014643	0.000891187	0.000834639	0.0254355	0.0011328	0.00132583	0.00126928	0.0258701	0.00156745
CCL25	CCR4	0.00160609	0.00154954	0.0261504	0.00184771	0.00117012	0.00111358	0.0257144	0.00141174	0.00142491	0.00136836	0.0259692	0.00166653	0.00135749	0.00130094	0.0259018	0.0015991
CCL13	CCR4	0.00209942	0.00204287	0.0266437	0.00234103	0.00127925	0.0012227	0.0258235	0.00152087	0.00121832	0.00116177	0.0257626	0.00145993	0.00184519	0.00178864	0.0263895	0.0020868
CCL15	CCR4	0.00151354	0.00145699	0.0260578	0.00175516	0.00147536	0.00141881	0.0260197	0.00171698	0.0013783	0.00132175	0.0259226	0.00161991	0.0180728	0.0180162	0.0426171	0.0183144
CCL23	CCR4	0.000870341	0.000813792	0.0254146	0.00111196	0.000943279	0.000886731	0.0254876	0.0011849	0.00125858	0.00120203	0.0258029	0.0015002	0.00139428	0.00133773	0.0259386	0.00163589
CCL3	CCR4	0.00111828	0.00106173	0.0256626	0.0013599	0.000946913	0.000890364	0.0254912	0.00118853	0.00133845	0.00128191	0.0258827	0.00158007	0.00163749	0.00158094	0.0261818	0.0018791
CCL7	CCR4	0.00148887	0.00143233	0.0260332	0.00173049	0.000882256	0.000825707	0.0254266	0.00112387	0.0015164	0.00145985	0.0260607	0.00175801	0.00133921	0.00128266	0.0258835	0.00158083
CCL27	CCR4	0.0016237	0.00156715	0.026168	0.00186532	0.00104577	0.000989223	0.0255901	0.00128739	0.0010663	0.00100975	0.0256106	0.00130792	0.0013926	0.00133606	0.0259369	0.00163422
CCL28	CCR4	0.00108649	0.00102994	0.0256308	0.00132811	0.0645975	0.064541	0.0891418	0.0648391	0.00130342	0.00124687	0.0258477	0.00154504	0.00843332	0.00837677	0.0329776	0.00867494
CCL26	CCR4	0.00107409	0.00101755	0.0256184	0.00131571	0.00117891	0.00112236	0.0257232	0.00142053	0.000908202	0.000851653	0.0254525	0.00114982	0.0082333	0.00817675	0.0327776	0.00847491
CCL22	CCR4	0.00120669	0.00115014	0.025751	0.0014483	0.00115094	0.0010944	0.0256952	0.00139256	0.00135712	0.00130057	0.0259014	0.00159874	0.00115982	0.00110327	0.0257041	0.00140144
CXCL6	CCR4	0.00117639	0.00111984	0.0257207	0.00141801	0.00124628	0.00118973	0.0257906	0.00148789	0.00121008	0.00115353	0.0257544	0.0014517	0.00135213	0.00129559	0.0258964	0.00159375
CXCL8	CCR4	0.00133227	0.00127572	0.0258766	0.00157389	0.00126404	0.00120749	0.0258083	0.00150565	0.00150128	0.00144473	0.0260456	0.0017429	0.00125937	0.00120282	0.0258037	0.00150099
CXCL1	CCR4	0.112351	0.112294	0.136895	0.112592	0.107294	0.107237	0.131838	0.107535	0.108662	0.108606	0.133207	0.108904	0.00147209	0.00141554	0.0260164	0.00171371
CXCL2	CCR4	0.124248	0.124192	0.148792	0.12449	0.303634	0.303577	0.328178	0.303875	0.975343	0.975286	0.999887	0.975584	0.0014788	0.00142225	0.0260231	0.00172042
CXCL3	CCR4	0.229909	0.229852	0.254453	0.23015	0.482267	0.48221	0.506811	0.482508	4.27328	4.27323	4.29783	4.27353	0.0744199	0.0743634	0.0989642	0.0746615
CXCL5	CCR4	0.0162568	0.0162003	0.0408011	0.0164984	0.00145992	0.00140337	0.0260042	0.00170153	0.794323	0.794267	0.818868	0.794565	0.0015639	0.00150735	0.0261082	0.00180552
PPBP	CCR4	27.562	27.5619	27.5865	27.5622	0.649201	0.649145	0.673746	0.649443	71.8587	71.8586	71.8832	71.8589	0.715857	0.715801	0.740401	0.716099
CX3CL1	CCR4	0.00172442	0.00166787	0.0262687	0.00196603	0.00205328	0.00199673	0.0265976	0.0022949	0.00190795	0.0018514	0.0264522	0.00214956	0.0123721	0.0123156	0.0369164	0.0126138
XCL1	CCR4	0.000983423	0.000926874	0.0255277	0.00122504	0.00115788	0.00110133	0.0257022	0.0013995	0.00132095	0.0012644	0.0258652	0.00156256	0.00158724	0.00153069	0.0261315	0.00182886
XCL2	CCR4	0.00105667	0.00100012	0.025601	0.00129829	0.00108233	0.00102579	0.0256266	0.00132395	0.00122962	0.00117307	0.0257739	0.00147123	0.00136968	0.00131313	0.025914	0.00161129
PF4	CCR4	20.5444	20.5443	20.5689	20.5446	0.720815	0.720758	0.745359	0.721056	50.5394	50.5393	50.5639	50.5396	1.35358	1.35352	1.37812	1.35382
PF4V1	CCR4	0.642051	0.641994	0.666595	0.642293	0.157098	0.157041	0.181642	0.157339	1.80093	1.80087	1.82548	1.80117	0.00544075	0.0053842	0.029985	0.00568237
CXCL14	CCR4	0.00155626	0.00149971	0.0261006	0.00179788	0.028165	0.0281084	0.0527093	0.0284066	0.00126236	0.00120581	0.0258067	0.00150398	0.16509	0.165034	0.189634	0.165332
CCL2	ACKR2	0.0801455	0.0803307	0.080455	0.0807438	0.565173	0.565358	0.565483	0.565771	0.101036	0.101221	0.101345	0.101634	0.126723	0.126908	0.127032	0.127321
CCL3L1	ACKR2	0.000878564	0.00106384	0.00118814	0.00147688	0.00110366	0.00128894	0.00141324	0.00170197	0.000726581	0.000911854	0.00103616	0.00132489	0.0114152	0.0116005	0.0117248	0.0120135
CCL5	ACKR2	0.700923	0.701108	0.701232	0.701521	0.164938	0.165123	0.165247	0.165536	4.57149	4.57168	4.5718	4.57209	0.0188397	0.0190249	0.0191492	0.019438
CCL8	ACKR2	0.000717932	0.000903206	0.00102751	0.00131624	0.00122892	0.00141419	0.00153849	0.00182723	0.000952651	0.00113792	0.00126223	0.00155096	0.00104213	0.0012274	0.00135171	0.00164044
CCL4	ACKR2	0.00131359	0.00149887	0.00162317	0.0019119	0.00127979	0.00146507	0.00158937	0.0018781	0.0010226	0.00120787	0.00133218	0.00162091	0.00101478	0.00120006	0.00132436	0.00161309
CCL21	ACKR2	0.000751337	0.00093661	0.00106091	0.00134965	0.000848313	0.00103359	0.00115789	0.00144662	0.000516815	0.000702088	0.000826391	0.00111513	0.00095146	0.00113673	0.00126104	0.00154977
CCL25	ACKR2	0.00123172	0.00141699	0.0015413	0.00183003	0.000795753	0.000981026	0.00110533	0.00139406	0.00105054	0.00123581	0.00136012	0.00164885	0.000983115	0.00116839	0.00129269	0.00158143
CCL13	ACKR2	0.00172504	0.00191032	0.00203462	0.00232336	0.000904879	0.00109015	0.00121446	0.00150319	0.000843945	0.00102922	0.00115352	0.00144226	0.00147081	0.00165609	0.00178039	0.00206912
CCL23	ACKR2	0.000495968	0.000681242	0.000805545	0.00109428	0.000568907	0.000754181	0.000878484	0.00116722	0.000884207	0.00106948	0.00119378	0.00148252	0.00101991	0.00120518	0.00132948	0.00161822
CCL3	ACKR2	0.000743908	0.000929181	0.00105348	0.00134222	0.000572541	0.000757814	0.000882117	0.00117085	0.000964083	0.00114936	0.00127366	0.00156239	0.00126311	0.00144839	0.00157269	0.00186142
CCL7	ACKR2	0.0011145	0.00129978	0.00142408	0.00171281	0.000507884	0.000693157	0.00081746	0.0011062	0.00114202	0.0013273	0.0014516	0.00174034	0.000964841	0.00115011	0.00127442	0.00156315
CCL27	ACKR2	0.00124933	0.0014346	0.0015589	0.00184764	0.000671399	0.000856673	0.000980975	0.00126971	0.000691929	0.000877202	0.00100151	0.00129024	0.00101823	0.00120351	0.00132781	0.00161654
CCL28	ACKR2	0.000712119	0.000897392	0.0010217	0.00131043	0.0642231	0.0644084	0.0645327	0.0648214	0.000929048	0.00111432	0.00123862	0.00152736	0.00805895	0.00824422	0.00836852	0.00865726
CCL26	ACKR2	0.000699722	0.000884996	0.0010093	0.00129803	0.000804538	0.000989812	0.00111411	0.00140285	0.000533829	0.000719103	0.000843406	0.00113214	0.00785893	0.0080442	0.0081685	0.00845724
CCL22	ACKR2	0.000832315	0.00101759	0.00114189	0.00143063	0.000776573	0.000961846	0.00108615	0.00137488	0.000982751	0.00116802	0.00129233	0.00158106	0.00078545	0.000970724	0.00109503	0.00138376
CCL2	CCR1	0.0808623	0.0805115	0.104676	0.100634	0.56589	0.565539	0.589704	0.585662	0.101752	0.101402	0.125566	0.121524	0.127439	0.127089	0.151253	0.147211
CCL3L1	CCR1	0.00159539	0.00124463	0.0254093	0.0213674	0.00182049	0.00146973	0.0256344	0.0215925	0.00144341	0.00109265	0.0252573	0.0212154	0.012132	0.0117813	0.035946	0.0319041
IL10	CCR1	0.00162061	0.00126986	0.0254345	0.0213927	0.00175677	0.00140602	0.0255707	0.0215288	0.00142714	0.00107638	0.0252411	0.0211992	0.00551928	0.00516852	0.0293332	0.0252913
CCL5	CCR1	0.70164	0.701289	0.725454	0.721412	0.165655	0.165304	0.189469	0.185427	4.57221	4.57186	4.59602	4.59198	0.0195565	0.0192057	0.0433704	0.0393285
CCL8	CCR1	0.00143476	0.001084	0.0252487	0.0212068	0.00194574	0.00159499	0.0257597	0.0217178	0.00166948	0.00131872	0.0254834	0.0214415	0.00175896	0.0014082	0.0255729	0.021531
CCL4	CCR1	0.00203042	0.00167966	0.0258443	0.0218025	0.00199662	0.00164586	0.0258105	0.0217687	0.00173943	0.00138867	0.0255534	0.0215115	0.00173161	0.00138085	0.0255455	0.0215037
CXCL10	CCR1	0.0020329	0.00168214	0.0258468	0.0218049	0.00132958	0.000978819	0.0251435	0.0211016	0.00172422	0.00137346	0.0255381	0.0214963	0.00174247	0.00139171	0.0255564	0.0215145
CSF2	CCR1	0.00170984	0.00135908	0.0255238	0.0214819	0.00150285	0.00115209	0.0253168	0.0212749	0.00140336	0.0010526	0.0252173	0.0211754	0.00175235	0.00140159	0.0255663	0.0215244
CXCL11	CCR1	0.00134769	0.000996928	0.0251616	0.0211197	0.00159025	0.00123949	0.0254042	0.0213623	0.00135687	0.00100611	0.0251708	0.0211289	0.00172943	0.00137868	0.0255434	0.0215015
CXCL12	CCR1	0.00263272	0.00228197	0.0264467	0.0224048	0.00279309	0.00244234	0.026607	0.0225651	0.00341015	0.00305939	0.0272241	0.0231822	0.0499015	0.0495508	0.0737155	0.0696736
CCL21	CCR1	0.00146816	0.0011174	0.0252821	0.0212402	0.00156514	0.00121438	0.0253791	0.0213372	0.00123364	0.000882883	0.0250476	0.0210057	0.00166829	0.00131753	0.0254822	0.0214403
CCL25	CCR1	0.00194855	0.00159779	0.0257625	0.0217206	0.00151258	0.00116182	0.0253265	0.0212846	0.00176737	0.00141661	0.0255813	0.0215394	0.00169994	0.00134918	0.0255139	0.021472
CCL13	CCR1	0.00244187	0.00209111	0.0262558	0.0222139	0.00162171	0.00127095	0.0254356	0.0213937	0.00156077	0.00121001	0.0253747	0.0213328	0.00218764	0.00183688	0.0260016	0.0219597
CCL15	CCR1	0.001856	0.00150524	0.0256699	0.021628	0.00181781	0.00146706	0.0256317	0.0215899	0.00172075	0.00136999	0.0255347	0.0214928	0.0184152	0.0180645	0.0422292	0.0381873
CCL23	CCR1	0.00121279	0.000862036	0.0250267	0.0209848	0.00128573	0.000934975	0.0250997	0.0210578	0.00160103	0.00125027	0.025415	0.0213731	0.00173673	0.00138597	0.0255507	0.0215088
CCL3	CCR1	0.00146073	0.00110998	0.0252747	0.0212328	0.00128937	0.000938608	0.0251033	0.0210614	0.00168091	0.00133015	0.0254948	0.021453	0.00197994	0.00162918	0.0257939	0.021752
CCL7	CCR1	0.00183133	0.00148057	0.0256453	0.0216034	0.00122471	0.000873952	0.0250386	0.0209968	0.00185885	0.00150809	0.0256728	0.0216309	0.00168167	0.00133091	0.0254956	0.0214537
CCL27	CCR1	0.00196615	0.0016154	0.0257801	0.0217382	0.00138823	0.00103747	0.0252022	0.0211603	0.00140875	0.001058	0.0252227	0.0211808	0.00173506	0.0013843	0.025549	0.0215071
CCL28	CCR1	0.00142894	0.00107819	0.0252429	0.021201	0.06494	0.0645892	0.0887539	0.084712	0.00164587	0.00129512	0.0254598	0.0214179	0.00877577	0.00842501	0.0325897	0.0285478
CCL26	CCR1	0.00141655	0.00106579	0.0252305	0.0211886	0.00152136	0.00117061	0.0253353	0.0212934	0.00125066	0.000899897	0.0250646	0.0210227	0.00857575	0.00822499	0.0323897	0.0283478
CCL22	CCR1	0.00154914	0.00119838	0.0253631	0.0213212	0.0014934	0.00114264	0.0253073	0.0212654	0.00169958	0.00134882	0.0255135	0.0214716	0.00150228	0.00115152	0.0253162	0.0212743
CXCL6	CCR1	0.00151885	0.00116809	0.0253328	0.0212909	0.00158873	0.00123797	0.0254027	0.0213608	0.00155253	0.00120178	0.0253665	0.0213246	0.00169459	0.00134383	0.0255085	0.0214666
CXCL8	CCR1	0.00167473	0.00132397	0.0254887	0.0214468	0.00160649	0.00125573	0.0254204	0.0213785	0.00184374	0.00149298	0.0256577	0.0216158	0.00160183	0.00125107	0.0254158	0.0213739
CXCL1	CCR1	0.112693	0.112343	0.136507	0.132465	0.107636	0.107286	0.13145	0.127408	0.109005	0.108654	0.132819	0.128777	0.00181455	0.00146379	0.0256285	0.0215866
CXCL2	CCR1	0.124591	0.12424	0.148405	0.144363	0.303976	0.303626	0.32779	0.323748	0.975685	0.975334	0.999499	0.995457	0.00182125	0.0014705	0.0256352	0.0215933
CXCL3	CCR1	0.230251	0.229901	0.254065	0.250023	0.482609	0.482258	0.506423	0.502381	4.27363	4.27328	4.29744	4.2934	0.0747624	0.0744116	0.0985763	0.0945344
CXCL5	CCR1	0.0165993	0.0162485	0.0404132	0.0363713	0.00180237	0.00145161	0.0256163	0.0215744	0.794666	0.794315	0.81848	0.814438	0.00190635	0.0015556	0.0257203	0.0216784
PPBP	CCR1	27.5623	27.562	27.5861	27.5821	0.649544	0.649193	0.673358	0.669316	71.859	71.8587	71.8829	71.8788	0.7162	0.715849	0.740014	0.735972
CX3CL1	CCR1	0.00206687	0.00171611	0.0258808	0.0218389	0.00239573	0.00204498	0.0262097	0.0221678	0.0022504	0.00189964	0.0260643	0.0220224	0.0127146	0.0123638	0.0365285	0.0324866
XCL1	CCR1	0.00132588	0.000975119	0.0251398	0.0210979	0.00150034	0.00114958	0.0253143	0.0212724	0.0016634	0.00131264	0.0254773	0.0214354	0.00192969	0.00157894	0.0257436	0.0217017
XCL2	CCR1	0.00139913	0.00104837	0.0252131	0.0211712	0.00142479	0.00107403	0.0252387	0.0211968	0.00157207	0.00122131	0.025386	0.0213441	0.00171213	0.00136137	0.0255261	0.0214842
PF4	CCR1	20.5447	20.5444	20.5685	20.5645	0.721157	0.720806	0.744971	0.740929	50.5397	50.5394	50.5636	50.5595	1.35392	1.35357	1.37774	1.37369
PF4V1	CCR1	0.642393	0.642043	0.666207	0.662166	0.15744	0.157089	0.181254	0.177212	1.80127	1.80092	1.82509	1.82105	0.00578321	0.00543245	0.0295971	0.0255552
CXCL14	CCR1	0.00189871	0.00154796	0.0257126	0.0216708	0.0285074	0.0281567	0.0523214	0.0482795	0.00160481	0.00125406	0.0254187	0.0213769	0.165433	0.165082	0.189246	0.185205
CCL2	CCR10	0.108607	0.256305	0.113577	0.0845184	0.593634	0.741333	0.598605	0.569546	0.129497	0.277195	0.134467	0.105408	0.155184	0.302883	0.160154	0.131095
CCL3L1	CCR10	0.0293398	0.177039	0.0343103	0.00525145	0.0295649	0.177264	0.0345354	0.00547655	0.0291879	0.176887	0.0341583	0.00509947	0.0398765	0.187575	0.044847	0.0157881
CCL5	CCR10	0.729384	0.877083	0.734355	0.705296	0.193399	0.341098	0.19837	0.169311	4.59995	4.74765	4.60492	4.57587	0.0473009	0.195	0.0522714	0.0232126
CCL8	CCR10	0.0291792	0.176878	0.0341497	0.00509082	0.0296902	0.177389	0.0346607	0.00560181	0.0294139	0.177113	0.0343844	0.00532554	0.0295034	0.177202	0.0344739	0.00541502
CCL4	CCR10	0.0297749	0.177474	0.0347453	0.00568648	0.0297411	0.17744	0.0347115	0.00565268	0.0294839	0.177183	0.0344543	0.00539549	0.0294761	0.177175	0.0344465	0.00538767
CXCL10	CCR10	0.0297774	0.177476	0.0347478	0.00568897	0.029074	0.176773	0.0340445	0.00498564	0.0294687	0.177167	0.0344391	0.00538028	0.0294869	0.177186	0.0344574	0.00539853
CXCL11	CCR10	0.0290921	0.176791	0.0340626	0.00500375	0.0293347	0.177033	0.0343052	0.00524631	0.0291013	0.1768	0.0340718	0.00501293	0.0294739	0.177173	0.0344444	0.0053855
CXCL12	CCR10	0.0303772	0.178076	0.0353476	0.00628879	0.0305375	0.178236	0.035508	0.00644916	0.0311546	0.178853	0.0361251	0.00706621	0.077646	0.225345	0.0826164	0.0535576
CCL21	CCR10	0.0292126	0.176911	0.0341831	0.00512423	0.0293096	0.177008	0.0342801	0.0052212	0.0289781	0.176677	0.0339486	0.0048897	0.0294127	0.177111	0.0343832	0.00532435
CCL25	CCR10	0.029693	0.177392	0.0346635	0.00560461	0.029257	0.176956	0.0342275	0.00516864	0.0295118	0.17721	0.0344823	0.00542343	0.0294444	0.177143	0.0344149	0.005356
CCL13	CCR10	0.0301863	0.177885	0.0351568	0.00609793	0.0293662	0.177065	0.0343366	0.00527777	0.0293052	0.177004	0.0342757	0.00521683	0.0299321	0.177631	0.0349026	0.0058437
CCL15	CCR10	0.0296004	0.177299	0.0345709	0.00551206	0.0295623	0.177261	0.0345327	0.00547388	0.0294652	0.177164	0.0344357	0.00537681	0.0461597	0.193858	0.0511302	0.0220713
CCL23	CCR10	0.0289572	0.176656	0.0339277	0.00486886	0.0290302	0.176729	0.0340007	0.0049418	0.0293455	0.177044	0.034316	0.0052571	0.0294812	0.17718	0.0344517	0.0053928
CCL3	CCR10	0.0292052	0.176904	0.0341757	0.0051168	0.0290338	0.176732	0.0340043	0.00494543	0.0294254	0.177124	0.0343958	0.00533697	0.0297244	0.177423	0.0346949	0.005636
CCL7	CCR10	0.0295758	0.177274	0.0345462	0.00548739	0.0289692	0.176668	0.0339396	0.00488077	0.0296033	0.177302	0.0345738	0.00551491	0.0294261	0.177125	0.0343966	0.00533773
CCL27	CCR10	0.0297106	0.177409	0.0346811	0.00562222	0.0291327	0.176831	0.0341031	0.00504429	0.0291532	0.176852	0.0341237	0.00506482	0.0294795	0.177178	0.03445	0.00539112
CCL28	CCR10	0.0291734	0.176872	0.0341439	0.00508501	0.0926844	0.240383	0.0976549	0.068596	0.0293903	0.177089	0.0343608	0.00530194	0.0365202	0.184219	0.0414907	0.0124318
CCL26	CCR10	0.029161	0.17686	0.0341315	0.00507261	0.0292658	0.176964	0.0342363	0.00517743	0.0289951	0.176694	0.0339656	0.00490672	0.0363202	0.184019	0.0412907	0.0122318
CCL22	CCR10	0.0292936	0.176992	0.0342641	0.0052052	0.0292378	0.176937	0.0342083	0.00514946	0.029444	0.177143	0.0344145	0.00535564	0.0292467	0.176945	0.0342172	0.00515834
CXCL6	CCR10	0.0292633	0.176962	0.0342338	0.00517491	0.0293332	0.177032	0.0343036	0.00524479	0.029297	0.176996	0.0342675	0.0052086	0.029439	0.177138	0.0344095	0.00535065
CXCL8	CCR10	0.0294192	0.177118	0.0343896	0.00533079	0.0293509	0.17705	0.0343214	0.00526255	0.0295882	0.177287	0.0345587	0.0054998	0.0293463	0.177045	0.0343167	0.00525789
CXCL1	CCR10	0.140438	0.288136	0.145408	0.116349	0.135381	0.283079	0.140351	0.111292	0.136749	0.284448	0.14172	0.112661	0.029559	0.177258	0.0345295	0.00547061
CXCL2	CCR10	0.152335	0.300034	0.157306	0.128247	0.331721	0.479419	0.336691	0.307632	1.00343	1.15113	1.0084	0.979341	0.0295657	0.177264	0.0345362	0.00547732
CXCL3	CCR10	0.257996	0.405694	0.262966	0.233907	0.510354	0.658052	0.515324	0.486265	4.30137	4.44907	4.30634	4.27728	0.102507	0.250205	0.107477	0.0784184
CXCL5	CCR10	0.0443437	0.192042	0.0493142	0.0202553	0.0295468	0.177245	0.0345173	0.00545843	0.82241	0.970109	0.827381	0.798322	0.0296508	0.177349	0.0346213	0.00556242
PPBP	CCR10	27.5901	27.7378	27.595	27.566	0.677288	0.824987	0.682259	0.6532	71.8868	72.0345	71.8918	71.8627	0.743944	0.891643	0.748915	0.719856
CX3CL1	CCR10	0.0298113	0.17751	0.0347818	0.00572293	0.0301402	0.177839	0.0351107	0.0060518	0.0299948	0.177694	0.0349653	0.00590646	0.040459	0.188158	0.0454295	0.0163707
ANXA1	CCR10	0.553326	0.701024	0.558296	0.529237	0.588998	0.736697	0.593968	0.56491	0.755859	0.903557	0.760829	0.73177	0.241647	0.389346	0.246618	0.217559
XCL1	CCR10	0.0290703	0.176769	0.0340408	0.00498194	0.0292448	0.176943	0.0342153	0.0051564	0.0294078	0.177107	0.0343783	0.00531946	0.0296741	0.177373	0.0346446	0.00558576
XCL2	CCR10	0.0291436	0.176842	0.034114	0.00505519	0.0291692	0.176868	0.0341397	0.00508085	0.0293165	0.177015	0.034287	0.00522813	0.0294566	0.177155	0.0344271	0.0053682
PF4	CCR10	20.5724	20.7201	20.5774	20.5484	0.748901	0.8966	0.753872	0.724813	50.5675	50.7152	50.5725	50.5434	1.38167	1.52937	1.38664	1.35758
PF4V1	CCR10	0.670138	0.817837	0.675108	0.64605	0.185184	0.332883	0.190155	0.161096	1.82902	1.97672	1.83399	1.80493	0.0335277	0.181226	0.0384981	0.00943927
CXCL14	CCR10	0.0296432	0.177342	0.0346136	0.00555478	0.0562519	0.203951	0.0612224	0.0321635	0.0293493	0.177048	0.0343197	0.00526088	0.193177	0.340876	0.198147	0.169089
ASRGL1	CCR10	0.720896	0.868594	0.725866	0.696807	0.0291317	0.17683	0.0341022	0.00504334	0.715251	0.86295	0.720222	0.691163	0.961652	1.10935	0.966623	0.937564
CCL2	ACKR4	0.0806328	0.0805217	0.080395	0.0807036	0.56566	0.565549	0.565422	0.565731	0.101523	0.101412	0.101285	0.101594	0.12721	0.127099	0.126972	0.127281
CCL5	ACKR4	0.70141	0.701299	0.701172	0.701481	0.165425	0.165314	0.165187	0.165496	4.57198	4.57187	4.57174	4.57205	0.019327	0.0192159	0.0190892	0.0193978
CCL8	ACKR4	0.00120522	0.00109418	0.000967456	0.00127607	0.0017162	0.00160516	0.00147844	0.00178706	0.00143994	0.00132889	0.00120218	0.00151079	0.00152941	0.00141837	0.00129165	0.00160027
CCL21	ACKR4	0.00123862	0.00112758	0.00100086	0.00130948	0.0013356	0.00122456	0.00109784	0.00140645	0.0010041	0.000893059	0.000766339	0.00107495	0.00143875	0.0013277	0.00120098	0.0015096
CCL25	ACKR4	0.00171901	0.00160796	0.00148125	0.00178986	0.00128304	0.001172	0.00104528	0.00135389	0.00153783	0.00142678	0.00130007	0.00160868	0.0014704	0.00135936	0.00123264	0.00154125
CCL13	ACKR4	0.00221233	0.00210129	0.00197457	0.00228318	0.00139216	0.00128112	0.0011544	0.00146302	0.00133123	0.00122019	0.00109347	0.00140208	0.0019581	0.00184706	0.00172034	0.00202895
CCL7	ACKR4	0.00160179	0.00149075	0.00136403	0.00167264	0.000995169	0.000884127	0.000757408	0.00106602	0.00162931	0.00151827	0.00139155	0.00170016	0.00145213	0.00134108	0.00121437	0.00152298
CCL28	ACKR4	0.0011994	0.00108836	0.000961643	0.00127026	0.0647104	0.0645994	0.0644727	0.0647813	0.00141633	0.00130529	0.00117857	0.00148719	0.00854623	0.00843519	0.00830847	0.00861709
CCL2	CCR8	0.0806885	0.0806332	0.0804032	0.0807968	0.565716	0.565661	0.565431	0.565824	0.101579	0.101523	0.101293	0.101687	0.127266	0.12721	0.12698	0.127374
CCL3L1	CCR8	0.00142157	0.00136629	0.00113634	0.00152989	0.00164667	0.00159139	0.00136144	0.00175499	0.00126959	0.00121431	0.000984359	0.00137791	0.0119582	0.0119029	0.011673	0.0120665
CCL5	CCR8	0.701466	0.701411	0.701181	0.701574	0.165481	0.165426	0.165196	0.165589	4.57204	4.57198	4.57175	4.57214	0.0193827	0.0193274	0.0190975	0.019491
CCL8	CCR8	0.00126094	0.00120566	0.00097571	0.00136926	0.00177193	0.00171665	0.0014867	0.00188024	0.00149566	0.00144038	0.00121043	0.00160398	0.00158514	0.00152986	0.00129991	0.00169345
CCL4	CCR8	0.0018566	0.00180132	0.00157137	0.00196492	0.0018228	0.00176752	0.00153757	0.00193112	0.00156561	0.00151033	0.00128038	0.00167393	0.00155779	0.00150251	0.00127256	0.00166611
CXCL10	CCR8	0.00185909	0.00180381	0.00157386	0.0019674	0.00115576	0.00110048	0.000870529	0.00126408	0.0015504	0.00149512	0.00126517	0.00165872	0.00156865	0.00151337	0.00128342	0.00167697
CXCL11	CCR8	0.00117387	0.00111859	0.000888638	0.00128219	0.00141643	0.00136115	0.0011312	0.00152475	0.00118305	0.00112777	0.000897819	0.00129137	0.00155562	0.00150034	0.00127039	0.00166393
CXCL12	CCR8	0.00245891	0.00240363	0.00217368	0.00256722	0.00261928	0.002564	0.00233405	0.00272759	0.00323633	0.00318105	0.0029511	0.00334465	0.0497277	0.0496724	0.0494425	0.049836
CCL21	CCR8	0.00129435	0.00123907	0.00100912	0.00140266	0.00139132	0.00133604	0.00110609	0.00149964	0.00105982	0.00100454	0.000774593	0.00116814	0.00149447	0.00143919	0.00120924	0.00160279
CCL25	CCR8	0.00177473	0.00171945	0.0014895	0.00188305	0.00133876	0.00128348	0.00105353	0.00144708	0.00159355	0.00153827	0.00130832	0.00170187	0.00152612	0.00147084	0.00124089	0.00163444
CCL13	CCR8	0.00226805	0.00221277	0.00198282	0.00237637	0.00144789	0.00139261	0.00116266	0.0015562	0.00138695	0.00133167	0.00110172	0.00149527	0.00201382	0.00195854	0.00172859	0.00212214
CCL15	CCR8	0.00168218	0.0016269	0.00139695	0.0017905	0.001644	0.00158872	0.00135877	0.00175231	0.00154693	0.00149165	0.0012617	0.00165525	0.0182414	0.0181861	0.0179562	0.0183497
CCL23	CCR8	0.00103898	0.000983696	0.000753746	0.00114729	0.00111192	0.00105664	0.000826685	0.00122023	0.00142722	0.00137194	0.00114198	0.00153553	0.00156291	0.00150763	0.00127768	0.00167123
CCL3	CCR8	0.00128692	0.00123164	0.00100169	0.00139523	0.00111555	0.00106027	0.000830319	0.00122387	0.00150709	0.00145181	0.00122186	0.00161541	0.00180612	0.00175084	0.00152089	0.00191444
CCL7	CCR8	0.00165751	0.00160223	0.00137228	0.00176583	0.00105089	0.000995612	0.000765662	0.00115921	0.00168503	0.00162975	0.0013998	0.00179335	0.00150785	0.00145257	0.00122262	0.00161617
CCL27	CCR8	0.00179234	0.00173706	0.00150711	0.00190065	0.00121441	0.00115913	0.000929177	0.00132272	0.00123494	0.00117966	0.000949707	0.00134325	0.00156124	0.00150596	0.00127601	0.00166956
CCL28	CCR8	0.00125513	0.00119985	0.000969897	0.00136344	0.0647661	0.0647109	0.0644809	0.0648745	0.00147206	0.00141678	0.00118683	0.00158037	0.00860196	0.00854668	0.00831673	0.00871027
CCL26	CCR8	0.00124273	0.00118745	0.0009575	0.00135105	0.00134755	0.00129227	0.00106232	0.00145586	0.00107684	0.00102156	0.000791607	0.00118515	0.00840193	0.00834665	0.0081167	0.00851025
CCL22	CCR8	0.00137532	0.00132004	0.00109009	0.00148364	0.00131958	0.0012643	0.00103435	0.0014279	0.00152576	0.00147048	0.00124053	0.00163408	0.00132846	0.00127318	0.00104323	0.00143678
CXCL6	CCR8	0.00134503	0.00128975	0.0010598	0.00145335	0.00141491	0.00135963	0.00112968	0.00152323	0.00137872	0.00132344	0.00109349	0.00148703	0.00152077	0.00146549	0.00123554	0.00162909
CXCL8	CCR8	0.00150091	0.00144563	0.00121568	0.00160922	0.00143267	0.00137739	0.00114744	0.00154099	0.00166992	0.00161464	0.00138469	0.00177824	0.00142801	0.00137273	0.00114278	0.00153632
CXCL1	CCR8	0.11252	0.112464	0.112234	0.112628	0.107463	0.107407	0.107177	0.107571	0.108831	0.108776	0.108546	0.108939	0.00164073	0.00158545	0.0013555	0.00174904
CXCL2	CCR8	0.124417	0.124362	0.124132	0.124525	0.303802	0.303747	0.303517	0.303911	0.975511	0.975456	0.975226	0.97562	0.00164744	0.00159216	0.00136221	0.00175575
CXCL3	CCR8	0.230077	0.230022	0.229792	0.230186	0.482435	0.48238	0.48215	0.482544	4.27345	4.2734	4.27317	4.27356	0.0745885	0.0745333	0.0743033	0.0746969
CXCL5	CCR8	0.0164255	0.0163702	0.0161402	0.0165338	0.00162855	0.00157327	0.00134332	0.00173687	0.794492	0.794437	0.794207	0.7946	0.00173254	0.00167726	0.00144731	0.00184085
PPBP	CCR8	27.5621	27.5621	27.5619	27.5623	0.64937	0.649315	0.649085	0.649478	71.8589	71.8588	71.8586	71.859	0.716026	0.71597	0.715741	0.716134
CX3CL1	CCR8	0.00189305	0.00183777	0.00160782	0.00200137	0.00222192	0.00216664	0.00193669	0.00233023	0.00207658	0.0020213	0.00179135	0.0021849	0.0125408	0.0124855	0.0122556	0.0126491
XCL1	CCR8	0.00115206	0.00109678	0.000866829	0.00126038	0.00132652	0.00127124	0.00104129	0.00143484	0.00148958	0.0014343	0.00120435	0.0015979	0.00175588	0.0017006	0.00147065	0.00186419
XCL2	CCR8	0.00122531	0.00117003	0.000940077	0.00133362	0.00125097	0.00119569	0.00096574	0.00135929	0.00139825	0.00134297	0.00111302	0.00150657	0.00153831	0.00148303	0.00125308	0.00164663
SPP1	CCR8	0.47876	0.478705	0.478475	0.478869	0.518437	0.518381	0.518152	0.518545	0.606272	0.606217	0.605987	0.606381	0.00775733	0.00770205	0.0074721	0.00786565
PF4	CCR8	20.5445	20.5445	20.5442	20.5446	0.720983	0.720928	0.720698	0.721092	50.5396	50.5395	50.5393	50.5397	1.35375	1.35369	1.35346	1.35386
PF4V1	CCR8	0.64222	0.642164	0.641934	0.642328	0.157266	0.157211	0.156981	0.157375	1.8011	1.80104	1.80081	1.80121	0.00560939	0.00555411	0.00532416	0.00571771
CXCL14	CCR8	0.0017249	0.00166962	0.00143967	0.00183321	0.0283336	0.0282783	0.0280484	0.0284419	0.001431	0.00137572	0.00114577	0.00153931	0.165259	0.165203	0.164973	0.165367
CCL2	TNF	0.0803512	0.0803911	0.0807744	0.0817893	0.565379	0.565419	0.565802	0.566817	0.101241	0.101281	0.101665	0.102679	0.126928	0.126968	0.127352	0.128366
TNFRSF1A	TNF	0.26234	0.26238	0.262763	0.263778	0.679724	0.679764	0.680147	0.681162	0.594775	0.594815	0.595198	0.596213	0.487655	0.487695	0.488078	0.489093
CSF1	TNF	0.00146851	0.00150846	0.00189178	0.00290662	0.0146806	0.0147206	0.0151039	0.0161187	0.0021778	0.00221775	0.00260106	0.00361591	0.0159568	0.0159967	0.01638	0.0173949
CSF2	TNF	0.00119872	0.00123867	0.00162199	0.00263683	0.000991727	0.00103168	0.00141499	0.00242984	0.000892235	0.000932185	0.0013155	0.00233035	0.00124123	0.00128118	0.0016645	0.00267934
HGF	TNF	0.0010142	0.00105415	0.00143747	0.00245231	0.00077661	0.000816561	0.00119988	0.00221472	0.00106821	0.00110816	0.00149148	0.00250632	0.214526	0.214566	0.214949	0.215964
TNFRSF1B	TNF	0.00267947	0.00271942	0.00310274	0.00411758	0.0366295	0.0366695	0.0370528	0.0380676	0.00227567	0.00231562	0.00269894	0.00371378	0.0347109	0.0347508	0.0351342	0.036149
IL23A	TNF	0.00127594	0.00131589	0.0016992	0.00271405	0.00122237	0.00126232	0.00164564	0.00266048	0.000856748	0.000896699	0.00128002	0.00229486	0.00175657	0.00179652	0.00217984	0.00319468
BMP7	TNF	0.00200456	0.00204451	0.00242783	0.00344267	0.00142997	0.00146992	0.00185324	0.00286808	0.00139013	0.00143008	0.0018134	0.00282824	0.020877	0.0209169	0.0213002	0.0223151
CTF1	TNF	0.0820031	0.0820431	0.0824264	0.0834412	0.00101361	0.00105356	0.00143688	0.00245172	0.129548	0.129588	0.129971	0.130986	0.0151846	0.0152245	0.0156078	0.0166227
ANGPT1	TNF	0.792546	0.792586	0.79297	0.793985	0.598091	0.598131	0.598514	0.599529	2.18134	2.18138	2.18176	2.18278	0.133946	0.133986	0.134369	0.135384
NPPA	TNF	0.00148303	0.00152298	0.00190629	0.00292114	0.000789027	0.000828977	0.00121229	0.00222714	0.00111828	0.00115823	0.00154154	0.00255639	0.00322239	0.00326234	0.00364566	0.0046605
IL12B	TNF	0.00112212	0.00116207	0.00154539	0.00256023	0.00109477	0.00113472	0.00151804	0.00253288	0.00109726	0.00113721	0.00152053	0.00253537	0.00114547	0.00118542	0.00156874	0.00258358
S100B	TNF	0.465911	0.465951	0.466334	0.467349	0.000837781	0.000877732	0.00126105	0.00227589	0.141323	0.141363	0.141746	0.142761	0.0336366	0.0336766	0.0340599	0.0350747
CCL2	CXCR6	0.080615	0.080557	0.0802818	0.0805761	0.565643	0.565584	0.565309	0.565604	0.101505	0.101447	0.101172	0.101466	0.127192	0.127134	0.126859	0.127153
CCL3L1	CXCR6	0.00134812	0.00129007	0.00101486	0.00130915	0.00157322	0.00151516	0.00123996	0.00153425	0.00119613	0.00113808	0.000862874	0.00115717	0.0118848	0.0118267	0.0115515	0.0118458
CCL5	CXCR6	0.701392	0.701334	0.701059	0.701353	0.165407	0.165349	0.165074	0.165368	4.57196	4.5719	4.57163	4.57192	0.0193092	0.0192512	0.018976	0.0192703
CCL8	CXCR6	0.00118749	0.00112944	0.000854225	0.00114852	0.00169847	0.00164042	0.00136521	0.00165951	0.00142221	0.00136415	0.00108894	0.00138324	0.00151168	0.00145363	0.00117842	0.00147272
CCL4	CXCR6	0.00178315	0.0017251	0.00144989	0.00174418	0.00174935	0.0016913	0.00141609	0.00171038	0.00149215	0.0014341	0.00115889	0.00145319	0.00148434	0.00142629	0.00115108	0.00144537
CXCL10	CXCR6	0.00178563	0.00172758	0.00145237	0.00174667	0.00108231	0.00102425	0.000749044	0.00104334	0.00147694	0.00141889	0.00114368	0.00143798	0.00149519	0.00143714	0.00116193	0.00145623
CXCL11	CXCR6	0.00110041	0.00104236	0.000767153	0.00106145	0.00134298	0.00128493	0.00100972	0.00130401	0.00110959	0.00105154	0.000776334	0.00107063	0.00148216	0.00142411	0.0011489	0.0014432
CXCL12	CXCR6	0.00238545	0.0023274	0.00205219	0.00234649	0.00254582	0.00248777	0.00221256	0.00250686	0.00316287	0.00310482	0.00282961	0.00312391	0.0496543	0.0495962	0.049321	0.0496153
CCL21	CXCR6	0.00122089	0.00116284	0.00088763	0.00118193	0.00131787	0.00125982	0.000984606	0.0012789	0.000986369	0.000928318	0.000653108	0.000947403	0.00142101	0.00136296	0.00108775	0.00138205
CCL25	CXCR6	0.00170127	0.00164322	0.00136801	0.00166231	0.00126531	0.00120726	0.000932046	0.00122634	0.00152009	0.00146204	0.00118683	0.00148113	0.00145267	0.00139462	0.00111941	0.0014137
CCL13	CXCR6	0.0021946	0.00213655	0.00186134	0.00215563	0.00137443	0.00131638	0.00104117	0.00133547	0.0013135	0.00125545	0.000980238	0.00127453	0.00194037	0.00188232	0.00160711	0.0019014
CCL15	CXCR6	0.00160872	0.00155067	0.00127546	0.00156976	0.00157054	0.00151249	0.00123728	0.00153158	0.00147348	0.00141543	0.00114022	0.00143451	0.018168	0.0181099	0.0178347	0.018129
CCL23	CXCR6	0.000965522	0.000907471	0.000632261	0.000926557	0.00103846	0.00098041	0.0007052	0.000999496	0.00135376	0.00129571	0.0010205	0.0013148	0.00148946	0.00143141	0.0011562	0.0014505
CCL3	CXCR6	0.00121346	0.00115541	0.000880201	0.0011745	0.00104209	0.000984043	0.000708834	0.00100313	0.00143364	0.00137559	0.00110038	0.00139467	0.00173267	0.00167462	0.00139941	0.0016937
CCL7	CXCR6	0.00158406	0.001526	0.0012508	0.00154509	0.000977438	0.000919387	0.000644177	0.000938472	0.00161158	0.00155353	0.00127832	0.00157261	0.00143439	0.00137634	0.00110113	0.00139543
CCL27	CXCR6	0.00171888	0.00166083	0.00138562	0.00167992	0.00114095	0.0010829	0.000807692	0.00110199	0.00116148	0.00110343	0.000828222	0.00112252	0.00148779	0.00142973	0.00115453	0.00144882
CCL28	CXCR6	0.00118167	0.00112362	0.000848412	0.00114271	0.0646927	0.0646346	0.0643594	0.0646537	0.0013986	0.00134055	0.00106534	0.00135964	0.0085285	0.00847045	0.00819524	0.00848954
CCL26	CXCR6	0.00116928	0.00111123	0.000836015	0.00113031	0.00127409	0.00121604	0.000940831	0.00123513	0.00100338	0.000945332	0.000670122	0.000964418	0.00832848	0.00827043	0.00799522	0.00828951
CCL22	CXCR6	0.00130187	0.00124382	0.000968608	0.0012629	0.00124613	0.00118808	0.000912866	0.00120716	0.0014523	0.00139425	0.00111904	0.00141334	0.001255	0.00119695	0.000921743	0.00121604
CXCL6	CXCR6	0.00127157	0.00121352	0.000938313	0.00123261	0.00134146	0.00128341	0.0010082	0.00130249	0.00130526	0.00124721	0.000972002	0.0012663	0.00144732	0.00138927	0.00111406	0.00140835
CXCL8	CXCR6	0.00142745	0.0013694	0.00109419	0.00138849	0.00135922	0.00130117	0.00102596	0.00132025	0.00159646	0.00153841	0.0012632	0.0015575	0.00135455	0.0012965	0.00102129	0.00131559
CXCL1	CXCR6	0.112446	0.112388	0.112113	0.112407	0.107389	0.107331	0.107056	0.10735	0.108758	0.108699	0.108424	0.108719	0.00156727	0.00150922	0.00123401	0.00152831
CXCL2	CXCR6	0.124343	0.124285	0.12401	0.124304	0.303729	0.303671	0.303396	0.30369	0.975438	0.97538	0.975105	0.975399	0.00157398	0.00151593	0.00124072	0.00153502
CXCL3	CXCR6	0.230004	0.229946	0.229671	0.229965	0.482362	0.482304	0.482029	0.482323	4.27338	4.27332	4.27305	4.27334	0.0745151	0.074457	0.0741818	0.0744761
CXCL5	CXCR6	0.016352	0.016294	0.0160187	0.016313	0.0015551	0.00149705	0.00122184	0.00151613	0.794418	0.79436	0.794085	0.794379	0.00165908	0.00160103	0.00132582	0.00162012
PPBP	CXCR6	27.5621	27.562	27.5617	27.562	0.649296	0.649238	0.648963	0.649257	71.8588	71.8587	71.8585	71.8588	0.715952	0.715894	0.715619	0.715913
CX3CL1	CXCR6	0.0018196	0.00176155	0.00148634	0.00178063	0.00214846	0.00209041	0.0018152	0.0021095	0.00200313	0.00194508	0.00166987	0.00196416	0.0124673	0.0124093	0.0121341	0.0124284
XCL1	CXCR6	0.0010786	0.00102055	0.000745344	0.00103964	0.00125306	0.00119501	0.000919803	0.0012141	0.00141613	0.00135808	0.00108287	0.00137716	0.00168242	0.00162437	0.00134916	0.00164346
XCL2	CXCR6	0.00115185	0.0010938	0.000818592	0.00111289	0.00117752	0.00111946	0.000844255	0.00113855	0.0013248	0.00126675	0.000991537	0.00128583	0.00146486	0.00140681	0.0011316	0.00142589
PF4	CXCR6	20.5445	20.5444	20.5441	20.5444	0.72091	0.720852	0.720576	0.720871	50.5395	50.5394	50.5392	50.5395	1.35367	1.35362	1.35334	1.35364
PF4V1	CXCR6	0.642146	0.642088	0.641813	0.642107	0.157193	0.157135	0.15686	0.157154	1.80103	1.80097	1.80069	1.80099	0.00553593	0.00547788	0.00520267	0.00549697
CXCL14	CXCR6	0.00165144	0.00159339	0.00131818	0.00161248	0.0282602	0.0282021	0.0279269	0.0282212	0.00135754	0.00129949	0.00102428	0.00131858	0.165185	0.165127	0.164852	0.165146
CCL2	F3	0.082015	0.0831026	0.0818358	0.159653	0.567043	0.56813	0.566863	0.64468	0.102905	0.103993	0.102726	0.180543	0.128592	0.12968	0.128413	0.20623
IL10	F3	0.00277337	0.00386092	0.00259408	0.080411	0.00290953	0.00399708	0.00273024	0.0805471	0.0025799	0.00366745	0.0024006	0.0802175	0.00667204	0.00775959	0.00649274	0.0843096
IL6	F3	0.00308778	0.00417533	0.00290849	0.0807254	0.00256412	0.00365167	0.00238483	0.0802017	0.00316597	0.00425352	0.00298667	0.0808035	0.00297753	0.00406508	0.00279823	0.0806151
CD40LG	F3	0.00258435	0.0036719	0.00240505	0.0802219	0.00262174	0.00370929	0.00244244	0.0802593	0.00256174	0.00364929	0.00238245	0.0801993	0.00262318	0.00371073	0.00244388	0.0802608
HGF	F3	0.00267808	0.00376563	0.00249879	0.0803157	0.00244049	0.00352804	0.0022612	0.0800781	0.00273209	0.00381964	0.0025528	0.0803697	0.21619	0.217278	0.216011	0.293828
TGFB1	F3	1.14521	1.1463	1.14503	1.22285	0.599265	0.600353	0.599086	0.676903	2.4621	2.46319	2.46192	2.53974	0.284748	0.285835	0.284569	0.362385
TNF	F3	0.00250544	0.00359299	0.00232615	0.080143	0.00254539	0.00363295	0.0023661	0.080183	0.00292871	0.00401626	0.00274942	0.0805663	0.00394356	0.00503111	0.00376426	0.0815811
OSM	F3	0.00255864	0.00364619	0.00237934	0.0801962	0.00244244	0.00352999	0.00226314	0.08008	0.00259229	0.00367984	0.00241299	0.0802299	0.0026869	0.00377445	0.00250761	0.0803245
LEP	F3	0.00262781	0.00371536	0.00244852	0.0802654	0.00237939	0.00346694	0.0022001	0.080017	0.00252324	0.00361079	0.00234394	0.0801608	0.00272002	0.00380757	0.00254072	0.0803576
SST	F3	0.00247608	0.00356363	0.00229678	0.0801137	0.002718	0.00380555	0.0025387	0.0803556	0.0024728	0.00356035	0.0022935	0.0801104	0.152755	0.153842	0.152576	0.230392
PLG	F3	0.00409716	0.00518471	0.00391787	0.0817347	0.00289849	0.00398604	0.00271919	0.0805361	0.00309312	0.00418067	0.00291383	0.0807307	0.115604	0.116692	0.115425	0.193242
CCL2	CCR6	0.081021	0.0815042	0.0816335	0.0836337	0.566049	0.566532	0.566661	0.568661	0.101911	0.102394	0.102524	0.104524	0.127598	0.128081	0.128211	0.130211
CCL3L1	CCR6	0.00175413	0.00223728	0.00236656	0.00436677	0.00197923	0.00246238	0.00259166	0.00459187	0.00160215	0.0020853	0.00221458	0.00421479	0.0122908	0.0127739	0.0129032	0.0149034
TNFSF10	CCR6	0.172964	0.173448	0.173577	0.175577	0.404499	0.404982	0.405112	0.407112	0.0292639	0.0297471	0.0298763	0.0318765	0.0239154	0.0243985	0.0245278	0.026528
CCL5	CCR6	0.701798	0.702282	0.702411	0.704411	0.165813	0.166297	0.166426	0.168426	4.57237	4.57285	4.57298	4.57498	0.0197152	0.0201984	0.0203277	0.0223279
CCL8	CCR6	0.0015935	0.00207665	0.00220593	0.00420614	0.00210449	0.00258763	0.00271692	0.00471713	0.00182822	0.00231137	0.00244065	0.00444086	0.0019177	0.00240085	0.00253013	0.00453034
CCL4	CCR6	0.00218916	0.00267231	0.00280159	0.0048018	0.00215536	0.00263851	0.00276779	0.004768	0.00189817	0.00238132	0.0025106	0.00451081	0.00189035	0.0023735	0.00250278	0.00450299
CXCL10	CCR6	0.00219165	0.00267479	0.00280408	0.00480429	0.00148832	0.00197147	0.00210075	0.00410096	0.00188296	0.00236611	0.00249539	0.0044956	0.00190121	0.00238436	0.00251364	0.00451385
CXCL11	CCR6	0.00150643	0.00198958	0.00211886	0.00411907	0.00174899	0.00223214	0.00236142	0.00436163	0.00151561	0.00199876	0.00212804	0.00412825	0.00188818	0.00237132	0.00250061	0.00450082
CXCL12	CCR6	0.00279147	0.00327461	0.0034039	0.00540411	0.00295184	0.00343498	0.00356427	0.00556448	0.00356889	0.00405204	0.00418132	0.00618153	0.0500603	0.0505434	0.0506727	0.0526729
CCL21	CCR6	0.00162691	0.00211005	0.00223934	0.00423955	0.00172388	0.00220703	0.00233631	0.00433652	0.00139238	0.00187553	0.00200482	0.00400502	0.00182703	0.00231018	0.00243946	0.00443967
CCL25	CCR6	0.00210729	0.00259044	0.00271972	0.00471993	0.00167132	0.00215447	0.00228375	0.00428396	0.00192611	0.00240926	0.00253854	0.00453875	0.00185868	0.00234183	0.00247112	0.00447132
CCL13	CCR6	0.00260061	0.00308376	0.00321304	0.00521325	0.00178045	0.00226359	0.00239288	0.00439309	0.00171951	0.00220266	0.00233195	0.00433215	0.00234638	0.00282953	0.00295881	0.00495902
CCL15	CCR6	0.00201474	0.00249789	0.00262717	0.00462738	0.00197656	0.0024597	0.00258899	0.0045892	0.00187949	0.00236264	0.00249192	0.00449213	0.018574	0.0190571	0.0191864	0.0211866
CCL23	CCR6	0.00137154	0.00185468	0.00198397	0.00398418	0.00144448	0.00192762	0.00205691	0.00405712	0.00175978	0.00224292	0.00237221	0.00437242	0.00189548	0.00237862	0.00250791	0.00450812
CCL3	CCR6	0.00161948	0.00210262	0.00223191	0.00423212	0.00144811	0.00193126	0.00206054	0.00406075	0.00183965	0.0023228	0.00245208	0.00445229	0.00213868	0.00262183	0.00275111	0.00475132
CCL7	CCR6	0.00199007	0.00247322	0.0026025	0.00460271	0.00138345	0.0018666	0.00199588	0.00399609	0.00201759	0.00250074	0.00263002	0.00463023	0.00184041	0.00232356	0.00245284	0.00445305
CCL27	CCR6	0.0021249	0.00260804	0.00273733	0.00473754	0.00154697	0.00203012	0.0021594	0.00415961	0.0015675	0.00205064	0.00217993	0.00418014	0.0018938	0.00237695	0.00250623	0.00450644
CCL28	CCR6	0.00158769	0.00207083	0.00220012	0.00420033	0.0650987	0.0655818	0.0657111	0.0677113	0.00180462	0.00228776	0.00241705	0.00441726	0.00893452	0.00941766	0.00954695	0.0115472
CCL26	CCR6	0.00157529	0.00205844	0.00218772	0.00418793	0.00168011	0.00216325	0.00229254	0.00429275	0.0014094	0.00189255	0.00202183	0.00402204	0.00873449	0.00921764	0.00934693	0.0113471
CCL22	CCR6	0.00170788	0.00219103	0.00232031	0.00432052	0.00165214	0.00213529	0.00226457	0.00426478	0.00185832	0.00234147	0.00247075	0.00447096	0.00166102	0.00214417	0.00227345	0.00427366
CXCL6	CCR6	0.00167759	0.00216074	0.00229002	0.00429023	0.00174747	0.00223062	0.0023599	0.00436011	0.00171128	0.00219442	0.00232371	0.00432392	0.00185333	0.00233648	0.00246576	0.00446597
CXCL8	CCR6	0.00183347	0.00231662	0.0024459	0.00444611	0.00176523	0.00224838	0.00237767	0.00437787	0.00200248	0.00248563	0.00261491	0.00461512	0.00176057	0.00224372	0.002373	0.00437321
CXCL1	CCR6	0.112852	0.113335	0.113465	0.115465	0.107795	0.108278	0.108407	0.110408	0.109164	0.109647	0.109776	0.111776	0.00197329	0.00245644	0.00258572	0.00458593
CXCL2	CCR6	0.124749	0.125233	0.125362	0.127362	0.304135	0.304618	0.304747	0.306748	0.975844	0.976327	0.976456	0.978456	0.00198	0.00246314	0.00259243	0.00459264
CXCL3	CCR6	0.23041	0.230893	0.231022	0.233023	0.482768	0.483251	0.48338	0.485381	4.27379	4.27427	4.2744	4.2764	0.0749211	0.0754043	0.0755335	0.0775337
CXCL5	CCR6	0.016758	0.0172412	0.0173705	0.0193707	0.00196111	0.00244426	0.00257354	0.00457375	0.794824	0.795308	0.795437	0.797437	0.0020651	0.00254824	0.00267753	0.00467774
PPBP	CCR6	27.5625	27.563	27.5631	27.5651	0.649702	0.650186	0.650315	0.652315	71.8592	71.8597	71.8598	71.8618	0.716358	0.716841	0.716971	0.718971
CX3CL1	CCR6	0.00222561	0.00270876	0.00283804	0.00483825	0.00255448	0.00303762	0.00316691	0.00516712	0.00240914	0.00289229	0.00302157	0.00502178	0.0128733	0.0133565	0.0134858	0.015486
XCL1	CCR6	0.00148462	0.00196777	0.00209705	0.00409726	0.00165908	0.00214223	0.00227151	0.00427172	0.00182214	0.00230529	0.00243457	0.00443478	0.00208844	0.00257158	0.00270087	0.00470108
XCL2	CCR6	0.00155787	0.00204102	0.0021703	0.00417051	0.00158353	0.00206668	0.00219596	0.00419617	0.00173081	0.00221396	0.00234324	0.00434345	0.00187088	0.00235402	0.00248331	0.00448351
PF4	CCR6	20.5449	20.5453	20.5455	20.5475	0.721316	0.721799	0.721928	0.723928	50.5399	50.5404	50.5405	50.5425	1.35408	1.35456	1.35469	1.35669
PF4V1	CCR6	0.642552	0.643035	0.643165	0.645165	0.157599	0.158082	0.158211	0.160211	1.80143	1.80192	1.80204	1.80404	0.00594195	0.0064251	0.00655438	0.00855459
CXCL14	CCR6	0.00205746	0.0025406	0.00266989	0.0046701	0.0286662	0.0291493	0.0292786	0.0312788	0.00176356	0.0022467	0.00237599	0.0043762	0.165591	0.166074	0.166204	0.168204
CCL2	CXCR4	0.0814242	0.131504	0.0819461	0.136684	0.566452	0.616532	0.566974	0.621711	0.102314	0.152394	0.102836	0.157574	0.128001	0.178081	0.128523	0.183261
KIT	CXCR4	0.0614193	0.111499	0.0619412	0.116679	0.0211807	0.0712608	0.0217026	0.0764403	0.456892	0.506972	0.457414	0.512152	0.185234	0.235314	0.185756	0.240494
CCL3L1	CXCR4	0.0021573	0.0522374	0.00267918	0.0574168	0.0023824	0.0524625	0.00290428	0.0576419	0.00200532	0.0520854	0.0025272	0.0572649	0.012694	0.062774	0.0132158	0.0679535
KITLG	CXCR4	0.0021488	0.0522289	0.00267068	0.0574083	0.00289431	0.0529744	0.00341618	0.0581538	0.0568814	0.106961	0.0574032	0.112141	0.704739	0.754819	0.705261	0.759998
CCL5	CXCR4	0.702202	0.752282	0.702723	0.757461	0.166217	0.216297	0.166738	0.221476	4.57277	4.62285	4.57329	4.62803	0.0201184	0.0701985	0.0206403	0.0753779
CCL8	CXCR4	0.00199667	0.0520768	0.00251855	0.0572562	0.00250766	0.0525877	0.00302953	0.0577672	0.00223139	0.0523115	0.00275327	0.0574909	0.00232087	0.052401	0.00284275	0.0575804
IL4	CXCR4	0.00288653	0.0529666	0.0034084	0.0581461	0.0022746	0.0523547	0.00279647	0.0575341	0.00215179	0.0522319	0.00267367	0.0574113	0.00220682	0.0522869	0.00272869	0.0574663
CXCL10	CXCR4	0.00259482	0.0526749	0.00311669	0.0578543	0.00189149	0.0519716	0.00241337	0.057151	0.00228613	0.0523662	0.00280801	0.0575457	0.00230438	0.0523845	0.00282626	0.0575639
TGFB1	CXCR4	1.14462	1.1947	1.14514	1.19988	0.598674	0.648754	0.599196	0.653934	2.46151	2.51159	2.46203	2.51677	0.284157	0.334237	0.284679	0.339417
CXCL11	CXCR4	0.0019096	0.0519897	0.00243148	0.0571691	0.00215216	0.0522323	0.00267404	0.0574117	0.00191878	0.0519989	0.00244066	0.0571783	0.00229135	0.0523714	0.00281322	0.0575509
FGF2	CXCR4	0.0515893	0.101669	0.0521111	0.106849	0.185592	0.235672	0.186114	0.240851	0.00196696	0.0520471	0.00248884	0.0572265	0.113563	0.163643	0.114085	0.168823
CXCL12	CXCR4	0.00319464	0.0532747	0.00371651	0.0584542	0.00335501	0.0534351	0.00387688	0.0586145	0.00397206	0.0540522	0.00449394	0.0592316	0.0504634	0.100544	0.0509853	0.105723
CCL21	CXCR4	0.00203008	0.0521102	0.00255195	0.0572896	0.00212705	0.0522071	0.00264893	0.0573866	0.00179556	0.0518756	0.00231743	0.0570551	0.0022302	0.0523103	0.00275208	0.0574897
CCL25	CXCR4	0.00251046	0.0525906	0.00303234	0.05777	0.00207449	0.0521546	0.00259637	0.057334	0.00232928	0.0524094	0.00285116	0.0575888	0.00226186	0.0523419	0.00278373	0.0575214
AGT	CXCR4	0.00279245	0.0528725	0.00331433	0.058052	0.00578698	0.0558671	0.00630885	0.0610465	0.00440886	0.0544889	0.00493073	0.0596684	0.600212	0.650292	0.600734	0.655471
CCL13	CXCR4	0.00300378	0.0530839	0.00352566	0.0582633	0.00218362	0.0522637	0.00270549	0.0574431	0.00212269	0.0522028	0.00264456	0.0573822	0.00274955	0.0528296	0.00327143	0.0580091
CCL15	CXCR4	0.00241791	0.052498	0.00293979	0.0576774	0.00237973	0.0524598	0.0029016	0.0576393	0.00228266	0.0523628	0.00280454	0.0575422	0.0189771	0.0690572	0.019499	0.0742367
CCL23	CXCR4	0.00177471	0.0518548	0.00229658	0.0570342	0.00184765	0.0519277	0.00236952	0.0571072	0.00216295	0.052243	0.00268482	0.0574225	0.00229865	0.0523787	0.00282052	0.0575582
CCL3	CXCR4	0.00202265	0.0521027	0.00254452	0.0572822	0.00185128	0.0519314	0.00237316	0.0571108	0.00224282	0.0523229	0.0027647	0.0575024	0.00254185	0.0526219	0.00306373	0.0578014
CCL7	CXCR4	0.00239324	0.0524733	0.00291512	0.0576528	0.00178662	0.0518667	0.0023085	0.0570462	0.00242076	0.0525009	0.00294264	0.0576803	0.00224358	0.0523237	0.00276546	0.0575031
CCL27	CXCR4	0.00252807	0.0526082	0.00304994	0.0577876	0.00195014	0.0520302	0.00247201	0.0572097	0.00197067	0.0520508	0.00249254	0.0572302	0.00229697	0.0523771	0.00281885	0.0575565
CCL28	CXCR4	0.00199086	0.052071	0.00251273	0.0572504	0.0655019	0.115582	0.0660237	0.120761	0.00220779	0.0522879	0.00272966	0.0574673	0.00933769	0.0594178	0.00985956	0.0645972
CCL26	CXCR4	0.00197846	0.0520586	0.00250034	0.057238	0.00208328	0.0521634	0.00260515	0.0573428	0.00181257	0.0518927	0.00233445	0.0570721	0.00913767	0.0592178	0.00965954	0.0643972
CCL22	CXCR4	0.00211105	0.0521911	0.00263293	0.0573706	0.00205531	0.0521354	0.00257719	0.0573148	0.00226149	0.0523416	0.00278337	0.057521	0.00206419	0.0521443	0.00258607	0.0573237
CXCL6	CXCR4	0.00208076	0.0521609	0.00260264	0.0573403	0.00215064	0.0522307	0.00267252	0.0574102	0.00211445	0.0521945	0.00263632	0.057374	0.0022565	0.0523366	0.00277838	0.057516
CXCL8	CXCR4	0.00223664	0.0523167	0.00275852	0.0574962	0.00216841	0.0522485	0.00269028	0.0574279	0.00240565	0.0524857	0.00292753	0.0576652	0.00216374	0.0522438	0.00268562	0.0574233
CXCL1	CXCR4	0.113255	0.163335	0.113777	0.168515	0.108198	0.158278	0.10872	0.163458	0.109567	0.159647	0.110089	0.164826	0.00237646	0.0524566	0.00289834	0.057636
CXCL2	CXCR4	0.125153	0.175233	0.125674	0.180412	0.304538	0.354618	0.30506	0.359798	0.976247	1.02633	0.976769	1.03151	0.00238317	0.0524633	0.00290504	0.0576427
CXCL3	CXCR4	0.230813	0.280893	0.231335	0.286073	0.483171	0.533251	0.483693	0.538431	4.27419	4.32427	4.27471	4.32945	0.0753243	0.125404	0.0758462	0.130584
CXCL5	CXCR4	0.0171612	0.0672413	0.0176831	0.0724207	0.00236428	0.0524444	0.00288616	0.0576238	0.795228	0.845308	0.79575	0.850487	0.00246827	0.0525484	0.00299014	0.0577278
PPBP	CXCR4	27.5629	27.613	27.5634	27.6181	0.650106	0.700186	0.650627	0.705365	71.8596	71.9097	71.8601	71.9149	0.716761	0.766842	0.717283	0.772021
CX3CL1	CXCR4	0.00262878	0.0527089	0.00315066	0.0578883	0.00295765	0.0530377	0.00347952	0.0582172	0.00281231	0.0528924	0.00333419	0.0580718	0.0132765	0.0633566	0.0137984	0.068536
XCL1	CXCR4	0.00188779	0.0519679	0.00240967	0.0571473	0.00206225	0.0521423	0.00258413	0.0573218	0.00222531	0.0523054	0.00274719	0.0574848	0.00249161	0.0525717	0.00301348	0.0577511
XCL2	CXCR4	0.00196104	0.0520411	0.00248292	0.0572206	0.0019867	0.0520668	0.00250858	0.0572462	0.00213398	0.0522141	0.00265586	0.0573935	0.00227405	0.0523541	0.00279592	0.0575336
MIF	CXCR4	6.40279	6.45287	6.40331	6.45805	14.3709	14.421	14.3714	14.4261	4.08631	4.13639	4.08683	4.14157	16.438	16.4881	16.4385	16.4932
PF4	CXCR4	20.5453	20.5953	20.5458	20.6005	0.721719	0.771799	0.722241	0.776978	50.5403	50.5904	50.5408	50.5956	1.35448	1.40456	1.35501	1.40974
PF4V1	CXCR4	0.642955	0.693035	0.643477	0.698215	0.158002	0.208082	0.158524	0.213261	1.80184	1.85192	1.80236	1.85709	0.00634512	0.0564252	0.006867	0.0616047
CXCL14	CXCR4	0.00246063	0.0525407	0.0029825	0.0577202	0.0290694	0.0791495	0.0295912	0.0843289	0.00216673	0.0522468	0.0026886	0.0574263	0.165994	0.216075	0.166516	0.221254
CCL2	CX3CR1	0.0809588	0.0966375	0.0810181	0.0808882	0.565986	0.581665	0.566046	0.565916	0.101849	0.117528	0.101908	0.101778	0.127536	0.143215	0.127595	0.127465
CCL3L1	CX3CR1	0.00169187	0.0173706	0.00175116	0.00162132	0.00191697	0.0175957	0.00197626	0.00184642	0.00153989	0.0172186	0.00159918	0.00146934	0.0122285	0.0279073	0.0122878	0.012158
CCL5	CX3CR1	0.701736	0.717415	0.701795	0.701666	0.165751	0.18143	0.16581	0.165681	4.57231	4.58798	4.57237	4.57224	0.019653	0.0353317	0.0197123	0.0195824
CCL8	CX3CR1	0.00153124	0.01721	0.00159053	0.00146069	0.00204223	0.017721	0.00210152	0.00197167	0.00176596	0.0174447	0.00182525	0.00169541	0.00185544	0.0175342	0.00191473	0.00178488
CCL4	CX3CR1	0.0021269	0.0178056	0.00218619	0.00205635	0.0020931	0.0177718	0.00215239	0.00202255	0.00183591	0.0175147	0.0018952	0.00176535	0.00182809	0.0175068	0.00188738	0.00175754
CXCL10	CX3CR1	0.00212939	0.0178081	0.00218867	0.00205883	0.00142606	0.0171048	0.00148535	0.00135551	0.0018207	0.0174994	0.00187999	0.00175015	0.00183895	0.0175177	0.00189824	0.00176839
CXCL11	CX3CR1	0.00144417	0.0171229	0.00150346	0.00137361	0.00168673	0.0173655	0.00174602	0.00161618	0.00145335	0.0171321	0.00151264	0.0013828	0.00182592	0.0175047	0.00188521	0.00175536
CXCL12	CX3CR1	0.00272921	0.0184079	0.00278849	0.00265865	0.00288958	0.0185683	0.00294886	0.00281902	0.00350663	0.0191854	0.00356592	0.00343607	0.049998	0.0656768	0.0500573	0.0499275
CCL21	CX3CR1	0.00156465	0.0172434	0.00162393	0.00149409	0.00166162	0.0173404	0.00172091	0.00159107	0.00133012	0.0170089	0.00138941	0.00125957	0.00176477	0.0174435	0.00182406	0.00169421
CCL25	CX3CR1	0.00204503	0.0177238	0.00210432	0.00197448	0.00160906	0.0172878	0.00166835	0.00153851	0.00186385	0.0175426	0.00192314	0.0017933	0.00179642	0.0174752	0.00185571	0.00172587
CCL13	CX3CR1	0.00253835	0.0182171	0.00259764	0.0024678	0.00171819	0.0173969	0.00177748	0.00164763	0.00165725	0.017336	0.00171654	0.0015867	0.00228412	0.0179629	0.00234341	0.00221357
CCL15	CX3CR1	0.00195248	0.0176312	0.00201177	0.00188192	0.0019143	0.017593	0.00197359	0.00184374	0.00181723	0.017496	0.00187652	0.00174668	0.0185117	0.0341905	0.018571	0.0184412
CCL23	CX3CR1	0.00130928	0.016988	0.00136857	0.00123872	0.00138222	0.017061	0.0014415	0.00131166	0.00169752	0.0173763	0.0017568	0.00162696	0.00183322	0.017512	0.0018925	0.00176266
CCL3	CX3CR1	0.00155722	0.017236	0.0016165	0.00148666	0.00138585	0.0170646	0.00144514	0.0013153	0.00177739	0.0174561	0.00183668	0.00170684	0.00207642	0.0177552	0.00213571	0.00200587
CCL7	CX3CR1	0.00192781	0.0176066	0.0019871	0.00185726	0.00132119	0.0169999	0.00138048	0.00125064	0.00195533	0.0176341	0.00201462	0.00188478	0.00177815	0.0174569	0.00183744	0.0017076
CCL27	CX3CR1	0.00206264	0.0177414	0.00212192	0.00199208	0.00148471	0.0171635	0.001544	0.00141415	0.00150524	0.017184	0.00156453	0.00143468	0.00183154	0.0175103	0.00189083	0.00176099
CCL28	CX3CR1	0.00152543	0.0172042	0.00158472	0.00145487	0.0650364	0.0807152	0.0650957	0.0649659	0.00174236	0.0174211	0.00180164	0.0016718	0.00887226	0.024551	0.00893154	0.0088017
CCL26	CX3CR1	0.00151303	0.0171918	0.00157232	0.00144248	0.00161785	0.0172966	0.00167714	0.00154729	0.00134714	0.0170259	0.00140643	0.00127658	0.00867223	0.024351	0.00873152	0.00860168
CCL22	CX3CR1	0.00164562	0.0173244	0.00170491	0.00157507	0.00158988	0.0172686	0.00164917	0.00151933	0.00179606	0.0174748	0.00185535	0.00172551	0.00159876	0.0172775	0.00165805	0.0015282
CXCL6	CX3CR1	0.00161533	0.0172941	0.00167462	0.00154477	0.00168521	0.017364	0.0017445	0.00161466	0.00164902	0.0173278	0.00170831	0.00157846	0.00179107	0.0174698	0.00185036	0.00172052
CXCL8	CX3CR1	0.00177121	0.01745	0.0018305	0.00170065	0.00170297	0.0173817	0.00176226	0.00163242	0.00194022	0.017619	0.00199951	0.00186967	0.00169831	0.0173771	0.0017576	0.00162775
CXCL1	CX3CR1	0.11279	0.128469	0.112849	0.112719	0.107733	0.123412	0.107792	0.107662	0.109101	0.12478	0.109161	0.109031	0.00191103	0.0175898	0.00197032	0.00184047
CXCL2	CX3CR1	0.124687	0.140366	0.124746	0.124617	0.304073	0.319752	0.304132	0.304002	0.975782	0.99146	0.975841	0.975711	0.00191774	0.0175965	0.00197703	0.00184718
CXCL3	CX3CR1	0.230348	0.246026	0.230407	0.230277	0.482706	0.498384	0.482765	0.482635	4.27372	4.2894	4.27378	4.27365	0.0748588	0.0905376	0.0749181	0.0747883
CXCL5	CX3CR1	0.0166958	0.0323745	0.0167551	0.0166252	0.00189885	0.0175776	0.00195814	0.0018283	0.794762	0.810441	0.794821	0.794692	0.00200284	0.0176816	0.00206212	0.00193228
PPBP	CX3CR1	27.5624	27.5781	27.5625	27.5623	0.64964	0.665319	0.649699	0.64957	71.8591	71.8748	71.8592	71.8591	0.716296	0.731975	0.716355	0.716226
CX3CL1	CX3CR1	0.00216335	0.0178421	0.00222264	0.0020928	0.00249222	0.018171	0.0025515	0.00242166	0.00234688	0.0180256	0.00240617	0.00227633	0.0128111	0.0284898	0.0128704	0.0127405
XCL1	CX3CR1	0.00142236	0.0171011	0.00148165	0.00135181	0.00159682	0.0172756	0.00165611	0.00152626	0.00175988	0.0174386	0.00181917	0.00168933	0.00202618	0.0177049	0.00208547	0.00195562
XCL2	CX3CR1	0.00149561	0.0171744	0.0015549	0.00142505	0.00152127	0.0172	0.00158056	0.00145072	0.00166855	0.0173473	0.00172784	0.001598	0.00180861	0.0174874	0.0018679	0.00173806
PF4	CX3CR1	20.5448	20.5605	20.5449	20.5447	0.721254	0.736932	0.721313	0.721183	50.5398	50.5555	50.5399	50.5398	1.35402	1.3697	1.35408	1.35395
PF4V1	CX3CR1	0.64249	0.658169	0.642549	0.642419	0.157537	0.173215	0.157596	0.157466	1.80137	1.81705	1.80143	1.8013	0.00587969	0.0215584	0.00593898	0.00580914
CXCL14	CX3CR1	0.0019952	0.0176739	0.00205448	0.00192464	0.0286039	0.0442827	0.0286632	0.0285334	0.0017013	0.01738	0.00176058	0.00163074	0.165529	0.181208	0.165588	0.165458
CCL2	CCR7	0.0806515	0.0805818	0.0805953	0.0806434	0.565679	0.565609	0.565623	0.565671	0.101542	0.101472	0.101485	0.101533	0.127229	0.127159	0.127172	0.127221
CCL3L1	CCR7	0.00138455	0.0013149	0.00132843	0.00137652	0.00160965	0.00154	0.00155353	0.00160162	0.00123257	0.00116291	0.00117645	0.00122454	0.0119212	0.0118515	0.0118651	0.0119132
CCL5	CCR7	0.701429	0.701359	0.701373	0.701421	0.165444	0.165374	0.165388	0.165436	4.572	4.57193	4.57194	4.57199	0.0193457	0.019276	0.0192895	0.0193376
CCL8	CCR7	0.00122392	0.00115427	0.0011678	0.00121589	0.00173491	0.00166525	0.00167878	0.00172688	0.00145864	0.00138898	0.00140252	0.00145061	0.00154812	0.00147846	0.00149199	0.00154009
CCL4	CCR7	0.00181958	0.00174993	0.00176346	0.00181155	0.00178578	0.00171613	0.00172966	0.00177775	0.00152859	0.00145893	0.00147247	0.00152056	0.00152077	0.00145112	0.00146465	0.00151274
IL6	CCR7	0.00172419	0.00165453	0.00166807	0.00171616	0.00120053	0.00113087	0.00114441	0.0011925	0.00180237	0.00173272	0.00174625	0.00179434	0.00161393	0.00154428	0.00155781	0.0016059
CXCL10	CCR7	0.00182206	0.00175241	0.00176594	0.00181404	0.00111874	0.00104908	0.00106262	0.00111071	0.00151338	0.00144372	0.00145726	0.00150535	0.00153163	0.00146197	0.00147551	0.0015236
CXCL11	CCR7	0.00113685	0.00106719	0.00108073	0.00112882	0.00137941	0.00130976	0.00132329	0.00137139	0.00114603	0.00107637	0.00108991	0.001138	0.0015186	0.00144894	0.00146247	0.00151057
CXCL12	CCR7	0.00242188	0.00235223	0.00236576	0.00241386	0.00258225	0.0025126	0.00252613	0.00257423	0.00319931	0.00312965	0.00314319	0.00319128	0.0496907	0.049621	0.0496346	0.0496827
CCL21	CCR7	0.00125732	0.00118767	0.0012012	0.0012493	0.0013543	0.00128465	0.00129818	0.00134627	0.0010228	0.000953149	0.000966681	0.00101478	0.00145745	0.00138779	0.00140133	0.00144942
CCL25	CCR7	0.00173771	0.00166805	0.00168159	0.00172968	0.00130174	0.00123209	0.00124562	0.00129371	0.00155653	0.00148687	0.00150041	0.0015485	0.0014891	0.00141945	0.00143298	0.00148108
CCL13	CCR7	0.00223103	0.00216138	0.00217491	0.002223	0.00141087	0.00134121	0.00135474	0.00140284	0.00134993	0.00128028	0.00129381	0.00134191	0.0019768	0.00190715	0.00192068	0.00196877
CCL15	CCR7	0.00164516	0.0015755	0.00158904	0.00163713	0.00160698	0.00153732	0.00155085	0.00159895	0.00150991	0.00144026	0.00145379	0.00150188	0.0182044	0.0181347	0.0181483	0.0181964
CCL23	CCR7	0.00100196	0.000932302	0.000945834	0.000993929	0.00107489	0.00100524	0.00101877	0.00106687	0.00139019	0.00132054	0.00133407	0.00138217	0.00152589	0.00145624	0.00146977	0.00151787
CCL3	CCR7	0.00124989	0.00118024	0.00119377	0.00124187	0.00107853	0.00100887	0.00102241	0.0010705	0.00147007	0.00140042	0.00141395	0.00146204	0.0017691	0.00169945	0.00171298	0.00176107
CCL7	CCR7	0.00162049	0.00155084	0.00156437	0.00161246	0.00101387	0.000944217	0.00095775	0.00100584	0.00164801	0.00157836	0.00159189	0.00163999	0.00147083	0.00140117	0.00141471	0.0014628
CCL27	CCR7	0.00175531	0.00168566	0.00169919	0.00174729	0.00117739	0.00110773	0.00112126	0.00116936	0.00119792	0.00112826	0.00114179	0.00118989	0.00152422	0.00145457	0.0014681	0.00151619
CCL28	CCR7	0.00121811	0.00114845	0.00116198	0.00121008	0.0647291	0.0646595	0.064673	0.0647211	0.00143503	0.00136538	0.00137891	0.00142701	0.00856493	0.00849528	0.00850881	0.00855691
CCL26	CCR7	0.00120571	0.00113606	0.00114959	0.00119768	0.00131052	0.00124087	0.0012544	0.0013025	0.00103982	0.000970163	0.000983695	0.00103179	0.00836491	0.00829526	0.00830879	0.00835689
CCL22	CCR7	0.0013383	0.00126865	0.00128218	0.00133028	0.00128256	0.00121291	0.00122644	0.00127453	0.00148874	0.00141908	0.00143262	0.00148071	0.00129144	0.00122178	0.00123532	0.00128341
CXCL6	CCR7	0.00130801	0.00123835	0.00125189	0.00129998	0.00137789	0.00130824	0.00132177	0.00136986	0.0013417	0.00127204	0.00128557	0.00133367	0.00148375	0.0014141	0.00142763	0.00147572
CXCL8	CCR7	0.00146389	0.00139423	0.00140776	0.00145586	0.00139565	0.001326	0.00133953	0.00138763	0.0016329	0.00156324	0.00157678	0.00162487	0.00139099	0.00132133	0.00133486	0.00138296
CXCL1	CCR7	0.112482	0.112413	0.112426	0.112474	0.107425	0.107356	0.107369	0.107417	0.108794	0.108724	0.108738	0.108786	0.00160371	0.00153405	0.00154758	0.00159568
CXCL2	CCR7	0.12438	0.12431	0.124324	0.124372	0.303765	0.303696	0.303709	0.303757	0.975474	0.975405	0.975418	0.975466	0.00161042	0.00154076	0.00155429	0.00160239
CXCL3	CCR7	0.23004	0.229971	0.229984	0.230032	0.482398	0.482329	0.482342	0.48239	4.27342	4.27335	4.27336	4.27341	0.0745515	0.0744819	0.0744954	0.0745435
CXCL5	CCR7	0.0163884	0.0163188	0.0163323	0.0163804	0.00159153	0.00152188	0.00153541	0.0015835	0.794455	0.794385	0.794399	0.794447	0.00169551	0.00162586	0.00163939	0.00168749
PPBP	CCR7	27.5621	27.562	27.5621	27.5621	0.649333	0.649263	0.649277	0.649325	71.8588	71.8588	71.8588	71.8588	0.715989	0.715919	0.715933	0.715981
CX3CL1	CCR7	0.00185603	0.00178638	0.00179991	0.001848	0.00218489	0.00211524	0.00212877	0.00217687	0.00203956	0.00196991	0.00198344	0.00203153	0.0125038	0.0124341	0.0124476	0.0124957
XCL1	CCR7	0.00111504	0.00104538	0.00105892	0.00110701	0.0012895	0.00121984	0.00123338	0.00128147	0.00145256	0.00138291	0.00139644	0.00144454	0.00171885	0.0016492	0.00166273	0.00171083
XCL2	CCR7	0.00118829	0.00111863	0.00113217	0.00118026	0.00121395	0.0011443	0.00115783	0.00120592	0.00136123	0.00129158	0.00130511	0.0013532	0.00150129	0.00143164	0.00144517	0.00149327
PF4	CCR7	20.5445	20.5444	20.5444	20.5445	0.720946	0.720877	0.72089	0.720938	50.5395	50.5395	50.5395	50.5395	1.35371	1.35364	1.35365	1.3537
PF4V1	CCR7	0.642183	0.642113	0.642127	0.642175	0.157229	0.15716	0.157173	0.157221	1.80106	1.80099	1.80101	1.80105	0.00557237	0.00550271	0.00551625	0.00556434
CXCL14	CCR7	0.00168787	0.00161822	0.00163175	0.00167985	0.0282966	0.028227	0.0282405	0.0282886	0.00139397	0.00132432	0.00133785	0.00138595	0.165222	0.165152	0.165166	0.165214
CCL2	CXCR5	0.080644	0.0802495	0.0803285	0.0807171	0.565672	0.565277	0.565356	0.565745	0.101534	0.10114	0.101219	0.101607	0.127221	0.126827	0.126906	0.127294
CCL3L1	CXCR5	0.00137711	0.00098255	0.00106163	0.00145016	0.00160221	0.00120765	0.00128673	0.00167525	0.00122513	0.000830567	0.000909652	0.00129817	0.0119138	0.0115192	0.0115983	0.0119868
CCL5	CXCR5	0.701421	0.701027	0.701106	0.701494	0.165436	0.165042	0.165121	0.165509	4.57199	4.5716	4.57168	4.57206	0.0193382	0.0189437	0.0190227	0.0194113
CCL8	CXCR5	0.00121648	0.000821918	0.000901003	0.00128952	0.00172747	0.0013329	0.00141199	0.00180051	0.0014512	0.00105664	0.00113572	0.00152424	0.00154068	0.00114611	0.0012252	0.00161372
CCL4	CXCR5	0.00181214	0.00141758	0.00149666	0.00188518	0.00177834	0.00138378	0.00146286	0.00185138	0.00152115	0.00112659	0.00120567	0.00159419	0.00151333	0.00111877	0.00119785	0.00158637
CXCL10	CXCR5	0.00181463	0.00142006	0.00149915	0.00188767	0.0011113	0.000716737	0.000795822	0.00118434	0.00150594	0.00111138	0.00119046	0.00157898	0.00152419	0.00112963	0.00120871	0.00159723
CXCL11	CXCR5	0.00112941	0.000734846	0.000813931	0.00120245	0.00137197	0.00097741	0.00105649	0.00144502	0.00113859	0.000744027	0.000823112	0.00121163	0.00151116	0.00111659	0.00119568	0.0015842
CXCL12	CXCR5	0.00241445	0.00201988	0.00209897	0.00248749	0.00257482	0.00218025	0.00225934	0.00264786	0.00319187	0.00279731	0.00287639	0.00326491	0.0496832	0.0492887	0.0493678	0.0497563
CCL21	CXCR5	0.00124989	0.000855322	0.000934408	0.00132293	0.00134686	0.000952298	0.00103138	0.0014199	0.00101537	0.000620801	0.000699886	0.00108841	0.00145001	0.00105545	0.00113453	0.00152305
CCL25	CXCR5	0.00173027	0.00133571	0.00141479	0.00180331	0.0012943	0.000899738	0.000978823	0.00136734	0.00154909	0.00115453	0.00123361	0.00162213	0.00148167	0.0010871	0.00116619	0.00155471
CCL13	CXCR5	0.00222359	0.00182903	0.00190811	0.00229664	0.00140343	0.00100886	0.00108795	0.00147647	0.0013425	0.000947931	0.00102702	0.00141554	0.00196936	0.0015748	0.00165388	0.0020424
CCL15	CXCR5	0.00163772	0.00124316	0.00132224	0.00171076	0.00159954	0.00120497	0.00128406	0.00167258	0.00150247	0.00110791	0.00118699	0.00157551	0.018197	0.0178024	0.0178815	0.01827
CCL23	CXCR5	0.000994518	0.000599954	0.000679039	0.00106756	0.00106746	0.000672893	0.000751978	0.0011405	0.00138276	0.000988192	0.00106728	0.0014558	0.00151846	0.00112389	0.00120298	0.0015915
CCL3	CXCR5	0.00124246	0.000847893	0.000926978	0.0013155	0.00107109	0.000676526	0.000755611	0.00114413	0.00146263	0.00106807	0.00114715	0.00153567	0.00176166	0.0013671	0.00144618	0.0018347
CCL7	CXCR5	0.00161305	0.00121849	0.00129757	0.00168609	0.00100643	0.000611869	0.000690954	0.00107947	0.00164057	0.00124601	0.0013251	0.00171362	0.00146339	0.00106883	0.00114791	0.00153643
CCL27	CXCR5	0.00174788	0.00135331	0.0014324	0.00182092	0.00116995	0.000775385	0.00085447	0.00124299	0.00119048	0.000795914	0.000874999	0.00126352	0.00151678	0.00112222	0.0012013	0.00158982
CCL28	CXCR5	0.00121067	0.000816104	0.00089519	0.00128371	0.0647217	0.0643271	0.0644062	0.0647947	0.0014276	0.00103303	0.00111212	0.00150064	0.0085575	0.00816293	0.00824202	0.00863054
CCL26	CXCR5	0.00119827	0.000803708	0.000882793	0.00127131	0.00130309	0.000908524	0.000987609	0.00137613	0.00103238	0.000637815	0.0007169	0.00110542	0.00835748	0.00796291	0.008042	0.00843052
CCL22	CXCR5	0.00133086	0.0009363	0.00101539	0.00140391	0.00127512	0.000880558	0.000959643	0.00134816	0.0014813	0.00108674	0.00116582	0.00155434	0.001284	0.000889436	0.000968521	0.00135704
CXCL6	CXCR5	0.00130057	0.000906006	0.000985091	0.00137361	0.00137045	0.000975889	0.00105497	0.00144349	0.00133426	0.000939694	0.00101878	0.0014073	0.00147631	0.00108175	0.00116083	0.00154935
CXCL8	CXCR5	0.00145645	0.00106188	0.00114097	0.00152949	0.00138822	0.000993651	0.00107274	0.00146126	0.00162546	0.0012309	0.00130998	0.0016985	0.00138355	0.000988985	0.00106807	0.00145659
CXCL1	CXCR5	0.112475	0.11208	0.11216	0.112548	0.107418	0.107023	0.107103	0.107491	0.108787	0.108392	0.108471	0.10886	0.00159627	0.0012017	0.00128079	0.00166931
CXCL2	CXCR5	0.124372	0.123978	0.124057	0.124445	0.303758	0.303363	0.303443	0.303831	0.975467	0.975072	0.975151	0.97554	0.00160298	0.00120841	0.0012875	0.00167602
CXCL3	CXCR5	0.230033	0.229638	0.229718	0.230106	0.482391	0.481996	0.482076	0.482464	4.27341	4.27301	4.27309	4.27348	0.0745441	0.0741495	0.0742286	0.0746171
CXCL5	CXCR5	0.016381	0.0159864	0.0160655	0.016454	0.00158409	0.00118953	0.00126861	0.00165713	0.794447	0.794053	0.794132	0.79452	0.00168808	0.00129351	0.0013726	0.00176112
PPBP	CXCR5	27.5621	27.5617	27.5618	27.5622	0.649325	0.648931	0.64901	0.649398	71.8588	71.8584	71.8585	71.8589	0.715981	0.715587	0.715666	0.716054
CX3CL1	CXCR5	0.00184859	0.00145403	0.00153311	0.00192164	0.00217746	0.00178289	0.00186198	0.0022505	0.00203212	0.00163756	0.00171664	0.00210516	0.0124963	0.0121018	0.0121808	0.0125694
XCL1	CXCR5	0.0011076	0.000713036	0.000792122	0.00118064	0.00128206	0.000887496	0.000966581	0.0013551	0.00144512	0.00105056	0.00112964	0.00151817	0.00171142	0.00131685	0.00139594	0.00178446
XCL2	CXCR5	0.00118085	0.000786285	0.00086537	0.00125389	0.00120651	0.000811947	0.000891032	0.00127955	0.00135379	0.000959229	0.00103831	0.00142683	0.00149386	0.00109929	0.00117838	0.0015669
PF4	CXCR5	20.5445	20.5441	20.5442	20.5446	0.720939	0.720544	0.720623	0.721012	50.5395	50.5391	50.5392	50.5396	1.3537	1.35331	1.35339	1.35378
PF4V1	CXCR5	0.642175	0.641781	0.64186	0.642248	0.157222	0.156827	0.156906	0.157295	1.80106	1.80066	1.80074	1.80113	0.00556493	0.00517037	0.00524945	0.00563797
CXCL14	CXCR5	0.00168044	0.00128587	0.00136496	0.00175348	0.0282892	0.0278946	0.0279737	0.0283622	0.00138654	0.000991973	0.00107106	0.00145958	0.165214	0.16482	0.164899	0.165287
CCL2	CXCR2	0.0805705	0.0803439	0.080819	0.0806906	0.565598	0.565371	0.565847	0.565718	0.101461	0.101234	0.101709	0.101581	0.127148	0.126921	0.127396	0.127268
CCL3L1	CXCR2	0.00130359	0.00107699	0.0015521	0.00142374	0.00152869	0.00130209	0.0017772	0.00164884	0.00115161	0.000925008	0.00140012	0.00127176	0.0118402	0.0116136	0.0120888	0.0119604
CCL5	CXCR2	0.701348	0.701121	0.701596	0.701468	0.165363	0.165136	0.165611	0.165483	4.57192	4.57169	4.57217	4.57204	0.0192647	0.0190381	0.0195132	0.0193849
CCL8	CXCR2	0.00114296	0.000916359	0.00139147	0.00126311	0.00165394	0.00142735	0.00190246	0.0017741	0.00137768	0.00115108	0.00162619	0.00149783	0.00146715	0.00124056	0.00171567	0.00158731
CCL4	CXCR2	0.00173862	0.00151202	0.00198713	0.00185877	0.00170482	0.00147822	0.00195333	0.00182497	0.00144762	0.00122103	0.00169614	0.00156778	0.00143981	0.00121321	0.00168832	0.00155996
CXCL10	CXCR2	0.0017411	0.0015145	0.00198962	0.00186125	0.00103778	0.000811178	0.00128629	0.00115793	0.00143242	0.00120582	0.00168093	0.00155257	0.00145066	0.00122407	0.00169918	0.00157082
CXCL11	CXCR2	0.00105588	0.000829287	0.0013044	0.00117604	0.00129845	0.00107185	0.00154696	0.0014186	0.00106507	0.000838468	0.00131358	0.00118522	0.00143763	0.00121104	0.00168615	0.00155779
CXCL12	CXCR2	0.00234092	0.00211432	0.00258944	0.00246108	0.00250129	0.00227469	0.00274981	0.00262145	0.00311834	0.00289175	0.00336686	0.0032385	0.0496097	0.0493831	0.0498582	0.0497299
CCL21	CXCR2	0.00117636	0.000949764	0.00142488	0.00129651	0.00127334	0.00104674	0.00152185	0.00139349	0.00094184	0.000715242	0.00119036	0.00106199	0.00137648	0.00114989	0.001625	0.00149664
CCL25	CXCR2	0.00165675	0.00143015	0.00190526	0.0017769	0.00122078	0.000994179	0.00146929	0.00134093	0.00147557	0.00124897	0.00172408	0.00159572	0.00140814	0.00118154	0.00165666	0.00152829
CCL13	CXCR2	0.00215007	0.00192347	0.00239858	0.00227022	0.0013299	0.00110331	0.00157842	0.00145006	0.00126897	0.00104237	0.00151749	0.00138912	0.00189584	0.00166924	0.00214435	0.00201599
CCL15	CXCR2	0.00156419	0.0013376	0.00181271	0.00168435	0.00152601	0.00129942	0.00177453	0.00164617	0.00142895	0.00120235	0.00167746	0.0015491	0.0181234	0.0178968	0.0183719	0.0182436
CCL23	CXCR2	0.000920993	0.000694395	0.00116951	0.00104115	0.000993932	0.000767334	0.00124245	0.00111408	0.00130923	0.00108263	0.00155775	0.00142938	0.00144493	0.00121833	0.00169345	0.00156508
CCL3	CXCR2	0.00116893	0.000942335	0.00141745	0.00128909	0.000997565	0.000770967	0.00124608	0.00111772	0.00138911	0.00116251	0.00163762	0.00150926	0.00168814	0.00146154	0.00193665	0.00180829
CCL7	CXCR2	0.00153953	0.00131293	0.00178804	0.00165968	0.000932908	0.000706311	0.00118142	0.00105306	0.00156705	0.00134045	0.00181556	0.0016872	0.00138987	0.00116327	0.00163838	0.00151002
CCL27	CXCR2	0.00167435	0.00144775	0.00192287	0.00179451	0.00109642	0.000869826	0.00134494	0.00121658	0.00111695	0.000890356	0.00136547	0.00123711	0.00144326	0.00121666	0.00169177	0.00156341
CCL28	CXCR2	0.00113714	0.000910546	0.00138566	0.0012573	0.0646482	0.0644216	0.0648967	0.0647683	0.00135407	0.00112747	0.00160259	0.00147423	0.00848397	0.00825737	0.00873249	0.00860412
CCL26	CXCR2	0.00112475	0.000898149	0.00137326	0.0012449	0.00122956	0.00100297	0.00147808	0.00134972	0.000958854	0.000732256	0.00120737	0.00107901	0.00828395	0.00805735	0.00853247	0.0084041
CCL22	CXCR2	0.00125734	0.00103074	0.00150585	0.00137749	0.0012016	0.000974999	0.00145011	0.00132175	0.00140778	0.00118118	0.00165629	0.00152793	0.00121047	0.000983877	0.00145899	0.00133063
CXCL6	CXCR2	0.00122704	0.00100045	0.00147556	0.0013472	0.00129693	0.00107033	0.00154544	0.00141708	0.00126073	0.00103414	0.00150925	0.00138089	0.00140279	0.00117619	0.0016513	0.00152294
CXCL8	CXCR2	0.00138292	0.00115633	0.00163144	0.00150308	0.00131469	0.00108809	0.00156321	0.00143484	0.00155193	0.00132534	0.00180045	0.00167209	0.00131002	0.00108343	0.00155854	0.00143018
CXCL1	CXCR2	0.112402	0.112175	0.11265	0.112522	0.107345	0.107118	0.107593	0.107465	0.108713	0.108486	0.108962	0.108833	0.00152274	0.00129615	0.00177126	0.0016429
CXCL2	CXCR2	0.124299	0.124072	0.124547	0.124419	0.303684	0.303458	0.303933	0.303805	0.975393	0.975167	0.975642	0.975513	0.00152945	0.00130286	0.00177797	0.00164961
CXCL3	CXCR2	0.229959	0.229733	0.230208	0.23008	0.482317	0.482091	0.482566	0.482438	4.27333	4.27311	4.27358	4.27345	0.0744706	0.074244	0.0747191	0.0745907
CXCL5	CXCR2	0.0163075	0.0160809	0.016556	0.0164276	0.00151057	0.00128397	0.00175908	0.00163072	0.794374	0.794147	0.794622	0.794494	0.00161455	0.00138795	0.00186307	0.00173471
PPBP	CXCR2	27.562	27.5618	27.5623	27.5622	0.649252	0.649025	0.6495	0.649372	71.8588	71.8585	71.859	71.8589	0.715908	0.715681	0.716156	0.716028
CX3CL1	CXCR2	0.00177507	0.00154847	0.00202358	0.00189522	0.00210393	0.00187733	0.00235245	0.00222409	0.0019586	0.001732	0.00220711	0.00207875	0.0124228	0.0121962	0.0126713	0.012543
XCL1	CXCR2	0.00103408	0.000807478	0.00128259	0.00115423	0.00120853	0.000981937	0.00145705	0.00132869	0.0013716	0.001145	0.00162011	0.00149175	0.00163789	0.0014113	0.00188641	0.00175805
XCL2	CXCR2	0.00110732	0.000880726	0.00135584	0.00122748	0.00113299	0.000906389	0.0013815	0.00125314	0.00128027	0.00105367	0.00152878	0.00140042	0.00142033	0.00119373	0.00166885	0.00154048
MIF	CXCR2	6.40194	6.40171	6.40219	6.40206	14.37	14.3698	14.3703	14.3701	4.08546	4.08523	4.08571	4.08558	16.4371	16.4369	16.4374	16.4373
PF4	CXCR2	20.5444	20.5442	20.5447	20.5445	0.720865	0.720639	0.721114	0.720985	50.5394	50.5392	50.5397	50.5396	1.35363	1.3534	1.35388	1.35375
PF4V1	CXCR2	0.642102	0.641875	0.64235	0.642222	0.157148	0.156922	0.157397	0.157268	1.80098	1.80075	1.80123	1.8011	0.00549141	0.00526481	0.00573992	0.00561156
CXCL14	CXCR2	0.00160691	0.00138031	0.00185543	0.00172706	0.0282156	0.027989	0.0284642	0.0283358	0.00131301	0.00108641	0.00156153	0.00143317	0.165141	0.164914	0.165389	0.165261
WNT1	LRP6	0.187127	0.13967	0.886246	0.535774	0.186994	0.139537	0.886113	0.535641	0.186796	0.139339	0.885916	0.535443	0.186906	0.139449	0.886025	0.535553
WNT5A	LRP6	0.187509	0.140052	0.886629	0.536156	0.187516	0.140059	0.886635	0.536163	0.187131	0.139673	0.88625	0.535778	0.394916	0.347459	1.09404	0.743563
DKK 1.00	LRP6	0.18693	0.139473	0.886049	0.535577	0.186711	0.139254	0.88583	0.535358	0.186812	0.139355	0.885931	0.535459	0.28614	0.238683	0.98526	0.634787
BMP4	LRP6	0.408936	0.361479	1.10806	0.757583	0.186993	0.139536	0.886112	0.53564	0.186644	0.139187	0.885763	0.535291	0.33719	0.289733	1.03631	0.685837
WNT3A	LRP6	0.186849	0.139392	0.885968	0.535496	0.186667	0.13921	0.885786	0.535314	0.186884	0.139427	0.886003	0.535531	0.188571	0.141113	0.88769	0.537218
WNT7A	LRP6	0.186766	0.139309	0.885885	0.535413	0.186899	0.139442	0.886018	0.535546	0.186785	0.139328	0.885904	0.535432	0.186862	0.139405	0.885981	0.535509
WNT4	LRP6	0.186871	0.139414	0.88599	0.535518	0.186879	0.139422	0.885998	0.535526	0.186779	0.139322	0.885899	0.535426	0.187046	0.139589	0.886165	0.535693
RSPO1	LRP6	0.189071	0.141614	0.88819	0.537718	0.187878	0.140421	0.886998	0.536525	0.188383	0.140925	0.887502	0.537029	0.18822	0.140763	0.887339	0.536867
RSPO3	LRP6	0.212885	0.165428	0.912005	0.561532	0.187122	0.139665	0.886241	0.535769	0.186803	0.139346	0.885923	0.53545	2.12688	2.07942	2.826	2.47553
WNT6	LRP6	0.187094	0.139637	0.886214	0.535741	0.186707	0.139249	0.885826	0.535354	0.220224	0.172767	0.919343	0.568871	0.190371	0.142914	0.889491	0.539018
FZD8	LRP6	0.207411	0.159954	0.90653	0.556058	0.186617	0.13916	0.885736	0.535264	0.186928	0.139471	0.886047	0.535575	0.361496	0.314039	1.06062	0.710143
WNT11	LRP6	0.187437	0.13998	0.886557	0.536084	0.261917	0.21446	0.961037	0.610564	0.226207	0.17875	0.925327	0.574854	0.257444	0.209987	0.956564	0.606091
APOB	LRP6	0.190289	0.142832	0.889409	0.538936	0.18771	0.140253	0.886829	0.536357	0.190129	0.142672	0.889248	0.538776	1.29076	1.2433	1.98988	1.6394
APOE	LRP6	3.24406	3.1966	3.94318	3.59271	7.14898	7.10153	7.8481	7.49763	2.09952	2.05207	2.79864	2.44817	30.9306	30.8832	31.6297	31.2793
WNT3	LRP6	0.33936	0.291903	1.03848	0.688007	0.21298	0.165523	0.912099	0.561627	0.239921	0.192463	0.93904	0.588568	0.275692	0.228235	0.974812	0.624339
DKK 2.00	LRP6	0.187392	0.139934	0.886511	0.536039	0.186628	0.139171	0.885747	0.535275	0.187093	0.139636	0.886213	0.53574	0.187216	0.139759	0.886335	0.535863
SOST	LRP6	0.186958	0.139501	0.886077	0.535605	0.18677	0.139313	0.88589	0.535417	0.186499	0.139042	0.885618	0.535146	0.25721	0.209753	0.95633	0.605857
WNT1	RYK	0.16298	0.161302	0.152329	0.55657	0.162847	0.161169	0.152196	0.556437	0.16265	0.160972	0.151999	0.55624	0.162759	0.161081	0.152108	0.556349
WNT5A	RYK	0.163363	0.161685	0.152712	0.556953	0.163369	0.161691	0.152718	0.55696	0.162984	0.161306	0.152333	0.556574	0.370769	0.369091	0.360118	0.764359
WNT3A	RYK	0.162702	0.161024	0.152051	0.556292	0.16252	0.160842	0.151869	0.55611	0.162737	0.161059	0.152086	0.556327	0.164424	0.162746	0.153773	0.558014
WNT3	RYK	0.315214	0.313536	0.304563	0.708804	0.188833	0.187155	0.178182	0.582423	0.215774	0.214096	0.205123	0.609364	0.251546	0.249867	0.240895	0.645136
WNT1	FZD8	0.0220439	0.00125008	0.00156102	0.176129	0.0219111	0.00111732	0.00142827	0.175996	0.0217136	0.000919763	0.00123071	0.175798	0.021823	0.00102919	0.00134013	0.175908
SFRP2	FZD8	0.572409	0.551615	0.551926	0.726494	0.0215815	0.000787704	0.00109865	0.175666	1.65971	1.63891	1.63922	1.81379	0.513698	0.492904	0.493215	0.667783
WNT5A	FZD8	0.0224265	0.00163271	0.00194365	0.176511	0.0224331	0.00163935	0.00195029	0.176518	0.0220477	0.00125386	0.0015648	0.176133	0.229833	0.209039	0.20935	0.383918
WNT3A	FZD8	0.0217657	0.000971947	0.00128289	0.175851	0.0215838	0.000790003	0.00110094	0.175669	0.021801	0.00100717	0.00131811	0.175886	0.0234877	0.00269388	0.00300482	0.177573
WNT7A	FZD8	0.0216829	0.000889075	0.00120002	0.175768	0.0218161	0.00102226	0.0013332	0.175901	0.0217019	0.000908076	0.00121902	0.175787	0.0217789	0.000985145	0.00129609	0.175864
WNT4	FZD8	0.021788	0.00099421	0.00130515	0.175873	0.0217959	0.00100213	0.00131308	0.175881	0.0216964	0.00090257	0.00121351	0.175781	0.0219633	0.00116951	0.00148045	0.176048
RSPO1	FZD8	0.023988	0.00319419	0.00350513	0.178073	0.0227955	0.00200166	0.0023126	0.17688	0.0232996	0.00250583	0.00281677	0.177385	0.0231368	0.00234297	0.00265391	0.177222
RSPO3	FZD8	0.0478025	0.0270087	0.0273196	0.201887	0.0220393	0.00124548	0.00155643	0.176124	0.0217204	0.000926638	0.00123758	0.175805	1.9618	1.941	1.94131	2.11588
WNT6	FZD8	0.0220116	0.00121779	0.00152874	0.176096	0.0216237	0.000829906	0.00114085	0.175709	0.0551411	0.0343473	0.0346582	0.209226	0.0252883	0.00449454	0.00480548	0.179373
WNT7B	FZD8	0.0221729	0.00137907	0.00169001	0.176258	0.0216231	0.000829348	0.00114029	0.175708	0.0214396	0.000645789	0.000956731	0.175524	0.021663	0.000869184	0.00118013	0.175748
WNT11	FZD8	0.0223544	0.00156058	0.00187153	0.176439	0.0968345	0.0760407	0.0763517	0.250919	0.0611246	0.0403308	0.0406417	0.215209	0.0923615	0.0715677	0.0718787	0.246446
WNT3	FZD8	0.174278	0.153484	0.153795	0.328362	0.047897	0.0271032	0.0274142	0.201982	0.0748377	0.0540439	0.0543548	0.228923	0.110609	0.0898156	0.0901265	0.264694
WNT1	FZD3	0.455933	0.598199	0.104629	0.140797	0.4558	0.598066	0.104497	0.140665	0.455603	0.597869	0.104299	0.140467	0.455712	0.597978	0.104408	0.140576
SFRP2	FZD3	1.0063	1.14856	0.654994	0.691162	0.455471	0.597737	0.104167	0.140335	2.0936	2.23586	1.74229	1.77846	0.947587	1.08985	0.596283	0.632451
WNT5A	FZD3	0.456316	0.598582	0.105012	0.14118	0.456322	0.598588	0.105019	0.141187	0.455937	0.598203	0.104633	0.140801	0.663722	0.805988	0.312418	0.348586
WNT3A	FZD3	0.455655	0.597921	0.104351	0.140519	0.455473	0.597739	0.104169	0.140337	0.45569	0.597956	0.104386	0.140554	0.457377	0.599643	0.106073	0.142241
WNT7A	FZD3	0.455572	0.597838	0.104268	0.140436	0.455705	0.597971	0.104402	0.140569	0.455591	0.597857	0.104287	0.140455	0.455668	0.597934	0.104364	0.140532
WNT4	FZD3	0.455677	0.597943	0.104374	0.140541	0.455685	0.597951	0.104381	0.140549	0.455585	0.597851	0.104282	0.14045	0.455852	0.598118	0.104549	0.140717
WNT6	FZD3	0.455901	0.598167	0.104597	0.140765	0.455513	0.597779	0.104209	0.140377	0.48903	0.631296	0.137727	0.173894	0.459177	0.601443	0.107874	0.144042
WNT7B	FZD3	0.456062	0.598328	0.104758	0.140926	0.455512	0.597778	0.104209	0.140377	0.455329	0.597595	0.104025	0.140193	0.455552	0.597818	0.104248	0.140416
WNT11	FZD3	0.456243	0.598509	0.10494	0.141108	0.530724	0.67299	0.17942	0.215588	0.495014	0.63728	0.14371	0.179878	0.526251	0.668517	0.174947	0.211115
WNT3	FZD3	0.608167	0.750433	0.256863	0.293031	0.481786	0.624052	0.130483	0.16665	0.508727	0.650993	0.157423	0.193591	0.544498	0.686764	0.193195	0.229363
WNT1	FZD6	0.141174	0.198293	0.0932653	0.109715	0.141041	0.19816	0.0931325	0.109582	0.140843	0.197963	0.092935	0.109385	0.140953	0.198072	0.0930444	0.109494
SFRP2	FZD6	0.691539	0.748658	0.64363	0.66008	0.140711	0.197831	0.0928029	0.109253	1.77884	1.83596	1.73093	1.74738	0.632828	0.689947	0.584919	0.601369
WNT5A	FZD6	0.141556	0.198676	0.0936479	0.110098	0.141563	0.198682	0.0936546	0.110104	0.141178	0.198297	0.0932691	0.109719	0.348963	0.406082	0.301054	0.317504
WNT3A	FZD6	0.140896	0.198015	0.0929872	0.109437	0.140714	0.197833	0.0928052	0.109255	0.140931	0.19805	0.0930224	0.109472	0.142618	0.199737	0.0947091	0.111159
WNT7A	FZD6	0.140813	0.197932	0.0929043	0.109354	0.140946	0.198065	0.0930375	0.109487	0.140832	0.197951	0.0929233	0.109373	0.140909	0.198028	0.0930004	0.10945
WNT4	FZD6	0.140918	0.198037	0.0930094	0.109459	0.140926	0.198045	0.0930174	0.109467	0.140826	0.197946	0.0929178	0.109368	0.141093	0.198213	0.0931847	0.109634
WNT7B	FZD6	0.141303	0.198422	0.0933943	0.109844	0.140753	0.197872	0.0928446	0.109294	0.14057	0.197689	0.092661	0.109111	0.140793	0.197912	0.0928844	0.109334
WNT11	FZD6	0.141484	0.198604	0.0935758	0.110026	0.215964	0.273084	0.168056	0.184506	0.180254	0.237374	0.132346	0.148796	0.211491	0.268611	0.163583	0.180033
WNT3	FZD6	0.293407	0.350527	0.245499	0.261949	0.167027	0.224146	0.119118	0.135568	0.193968	0.251087	0.146059	0.162509	0.229739	0.286859	0.181831	0.198281
WNT1	LRP5	0.0930174	0.0653742	0.0290905	0.201131	0.0928847	0.0652415	0.0289578	0.200998	0.0926871	0.0650439	0.0287602	0.200801	0.0927965	0.0651533	0.0288696	0.20091
WNT5A	LRP5	0.0934001	0.0657569	0.0294732	0.201514	0.0934067	0.0657635	0.0294798	0.20152	0.0930212	0.065378	0.0290943	0.201135	0.300807	0.273163	0.23688	0.40892
DKK 1.00	LRP5	0.0928207	0.0651775	0.0288938	0.200934	0.0926018	0.0649586	0.0286749	0.200715	0.0927024	0.0650593	0.0287755	0.200816	0.192031	0.164388	0.128104	0.300145
NDP	LRP5	0.0930526	0.0654094	0.0291257	0.201166	0.0927989	0.0651557	0.028872	0.200913	0.0925726	0.0649294	0.0286457	0.200686	0.0928499	0.0652068	0.028923	0.200964
WNT3A	LRP5	0.0927393	0.0650961	0.0288124	0.200853	0.0925573	0.0649142	0.0286304	0.200671	0.0927745	0.0651313	0.0288476	0.200888	0.0944612	0.066818	0.0305343	0.202575
WNT7A	LRP5	0.0926564	0.0650132	0.0287295	0.20077	0.0927896	0.0651464	0.0288627	0.200903	0.0926754	0.0650322	0.0287485	0.200789	0.0927525	0.0651093	0.0288256	0.200866
WNT4	LRP5	0.0927616	0.0651184	0.0288347	0.200875	0.0927695	0.0651263	0.0288426	0.200883	0.0926699	0.0650267	0.028743	0.200784	0.0929368	0.0652937	0.0290099	0.20105
WNT6	LRP5	0.0929851	0.0653419	0.0290582	0.201099	0.0925972	0.0649541	0.0286703	0.200711	0.126115	0.0984714	0.0621877	0.234228	0.0962619	0.0686187	0.032335	0.204376
FZD8	LRP5	0.113301	0.0856583	0.0493746	0.221415	0.0925077	0.0648645	0.0285808	0.200621	0.0928186	0.0651754	0.0288917	0.200932	0.267386	0.239743	0.203459	0.3755
THBS1	LRP5	1.83612	1.80847	1.77219	1.94423	0.340938	0.313295	0.277011	0.449051	7.44378	7.41614	7.37986	7.5519	0.109433	0.0817902	0.0455065	0.217547
WNT7B	LRP5	0.0931464	0.0655032	0.0292195	0.20126	0.0925967	0.0649535	0.0286698	0.20071	0.0924131	0.0647699	0.0284862	0.200527	0.0926365	0.0649933	0.0287096	0.20075
APOE	LRP5	3.14995	3.12231	3.08602	3.25806	7.05487	7.02723	6.99095	7.16299	2.00541	1.97777	1.94149	2.11353	30.8365	30.8089	30.7726	30.9446
DKK 2.00	LRP5	0.0932822	0.065639	0.0293553	0.201396	0.0925188	0.0648756	0.0285919	0.200632	0.092984	0.0653408	0.0290571	0.201098	0.0931068	0.0654636	0.0291799	0.20122
SOST	LRP5	0.0928485	0.0652053	0.0289216	0.200962	0.0926611	0.0650179	0.0287342	0.200775	0.0923898	0.0647466	0.0284629	0.200503	0.163101	0.135458	0.0991742	0.271215
WNT1	FZD1	0.00169757	0.0018386	0.00154928	0.00481674	0.00156482	0.00170585	0.00141653	0.00468399	0.00136726	0.00150829	0.00121897	0.00448643	0.00147668	0.00161771	0.00132839	0.00459585
SFRP2	FZD1	0.552062	0.552203	0.551914	0.555182	0.0012352	0.00137623	0.00108691	0.00435437	1.63936	1.6395	1.63921	1.64248	0.493352	0.493493	0.493203	0.496471
WNT5A	FZD1	0.0020802	0.00222124	0.00193192	0.00519938	0.00208684	0.00222788	0.00193856	0.00520601	0.00170135	0.00184239	0.00155307	0.00482053	0.209487	0.209628	0.209338	0.212606
WNT3A	FZD1	0.00141944	0.00156047	0.00127115	0.00453861	0.0012375	0.00137853	0.00108921	0.00435667	0.00145466	0.0015957	0.00130638	0.00457383	0.00314137	0.00328241	0.00299309	0.00626054
WNT7A	FZD1	0.00133657	0.0014776	0.00118828	0.00445574	0.00146975	0.00161078	0.00132146	0.00458892	0.00135557	0.0014966	0.00120728	0.00447474	0.00143264	0.00157367	0.00128435	0.00455181
WNT4	FZD1	0.0014417	0.00158274	0.00129342	0.00456087	0.00144963	0.00159066	0.00130134	0.0045688	0.00135006	0.0014911	0.00120178	0.00446923	0.001617	0.00175803	0.00146871	0.00473617
WNT6	FZD1	0.00166529	0.00180632	0.001517	0.00478446	0.0012774	0.00141843	0.00112911	0.00439657	0.0347948	0.0349358	0.0346465	0.0379139	0.00494203	0.00508307	0.00479375	0.0080612
WNT7B	FZD1	0.00182657	0.0019676	0.00167828	0.00494574	0.00127684	0.00141788	0.00112855	0.00439601	0.00109328	0.00123432	0.000944996	0.00421245	0.00131668	0.00145771	0.00116839	0.00443585
WNT11	FZD1	0.00200808	0.00214911	0.00185979	0.00512725	0.0764882	0.0766292	0.0763399	0.0796074	0.0407782	0.0409193	0.04063	0.0438974	0.0720152	0.0721563	0.0718669	0.0751344
WNT3	FZD1	0.153931	0.154072	0.153783	0.15705	0.0275507	0.0276918	0.0274025	0.0306699	0.0544914	0.0546324	0.0543431	0.0576105	0.0902631	0.0904041	0.0901148	0.0933822
WNT1	ROR2	0.0317513	0.0367645	0.00311097	0.0474002	0.0316185	0.0366318	0.00297821	0.0472675	0.031421	0.0364342	0.00278065	0.0470699	0.0315304	0.0365436	0.00289008	0.0471794
WNT5A	ROR2	0.0321339	0.0371472	0.0034936	0.0477829	0.0321405	0.0371538	0.00350024	0.0477895	0.0317551	0.0367683	0.00311475	0.047404	0.23954	0.244554	0.2109	0.255189
GDF5	ROR2	0.0316481	0.0366614	0.00300782	0.0472971	0.031129	0.0361423	0.00248872	0.046778	0.0312546	0.0362679	0.00261435	0.0469036	0.0316613	0.0366745	0.00302098	0.0473103
WNT3	ROR2	0.183985	0.188998	0.155345	0.199634	0.0576044	0.0626177	0.0289641	0.0732534	0.0845451	0.0895583	0.0559048	0.100194	0.120317	0.12533	0.0916765	0.135966
WNT1	FZD9	0.00251754	0.00244103	0.00252112	0.00218013	0.00238479	0.00230827	0.00238836	0.00204738	0.00218723	0.00211071	0.0021908	0.00184982	0.00229665	0.00222014	0.00230023	0.00195924
SFRP2	FZD9	0.552882	0.552806	0.552886	0.552545	0.00205517	0.00197865	0.00205875	0.00171776	1.64018	1.6401	1.64018	1.63984	0.494172	0.494095	0.494175	0.493834
WNT5A	FZD9	0.00290018	0.00282366	0.00290375	0.00256277	0.00290681	0.0028303	0.00291039	0.0025694	0.00252133	0.00244481	0.0025249	0.00218392	0.210307	0.21023	0.21031	0.209969
WNT3A	FZD9	0.00223941	0.0021629	0.00224299	0.001902	0.00205747	0.00198095	0.00206104	0.00172006	0.00227463	0.00219812	0.00227821	0.00193722	0.00396134	0.00388483	0.00396492	0.00362393
WNT7A	FZD9	0.00215654	0.00208003	0.00216012	0.00181913	0.00228972	0.00221321	0.0022933	0.00195231	0.00217554	0.00209903	0.00217912	0.00183813	0.00225261	0.0021761	0.00225619	0.0019152
WNT4	FZD9	0.00226168	0.00218516	0.00226525	0.00192427	0.0022696	0.00219308	0.00227317	0.00193219	0.00217003	0.00209352	0.00217361	0.00183263	0.00243697	0.00236046	0.00244055	0.00209956
WNT6	FZD9	0.00248526	0.00240874	0.00248883	0.00214785	0.00209737	0.00202086	0.00210095	0.00175996	0.0356147	0.0355382	0.0356183	0.0352773	0.00576201	0.00568549	0.00576558	0.0054246
WNT7B	FZD9	0.00264654	0.00257002	0.00265011	0.00230913	0.00209681	0.0020203	0.00210039	0.0017594	0.00191325	0.00183674	0.00191683	0.00157584	0.00213665	0.00206013	0.00214022	0.00179924
WNT11	FZD9	0.00282805	0.00275153	0.00283163	0.00249064	0.0773082	0.0772317	0.0773118	0.0769708	0.0415982	0.0415217	0.0416018	0.0412608	0.0728352	0.0727587	0.0728388	0.0724978
WNT3	FZD9	0.154751	0.154675	0.154755	0.154414	0.0283707	0.0282942	0.0283743	0.0280333	0.0553113	0.0552348	0.0553149	0.0549739	0.091083	0.0910065	0.0910866	0.0907456
WNT1	FZD5	0.631629	0.00516958	0.278092	0.282646	0.631496	0.00503683	0.277959	0.282513	0.631299	0.00483927	0.277762	0.282316	0.631408	0.00494869	0.277871	0.282425
SFRP2	FZD5	1.18199	0.555534	0.828457	0.833011	0.631167	0.00470721	0.27763	0.282184	2.26929	1.64283	1.91576	1.92031	1.12328	0.496824	0.769746	0.7743
WNT5A	FZD5	0.632012	0.00555222	0.278475	0.283029	0.632018	0.00555886	0.278481	0.283035	0.631633	0.00517337	0.278096	0.28265	0.839418	0.212959	0.485881	0.490435
WNT3A	FZD5	0.631351	0.00489145	0.277814	0.282368	0.631169	0.00470951	0.277632	0.282186	0.631386	0.00492668	0.277849	0.282403	0.633073	0.00661339	0.279536	0.28409
WNT7A	FZD5	0.631268	0.00480858	0.277731	0.282285	0.631401	0.00494176	0.277864	0.282418	0.631287	0.00482758	0.27775	0.282304	0.631364	0.00490465	0.277827	0.282381
WNT4	FZD5	0.631373	0.00491372	0.277836	0.28239	0.631381	0.00492164	0.277844	0.282398	0.631282	0.00482208	0.277744	0.282299	0.631549	0.00508901	0.278011	0.282566
WNT6	FZD5	0.631597	0.0051373	0.27806	0.282614	0.631209	0.00474941	0.277672	0.282226	0.664726	0.0382668	0.311189	0.315743	0.634874	0.00841405	0.281336	0.285891
WNT7B	FZD5	0.631758	0.00529858	0.278221	0.282775	0.631208	0.00474885	0.277671	0.282225	0.631025	0.0045653	0.277488	0.282042	0.631248	0.00478869	0.277711	0.282265
WNT11	FZD5	0.63194	0.00548009	0.278402	0.282957	0.70642	0.0799602	0.352883	0.357437	0.67071	0.0442503	0.317173	0.321727	0.701947	0.0754872	0.34841	0.352964
WNT3	FZD5	0.783863	0.157403	0.430326	0.43488	0.657482	0.0310228	0.303945	0.308499	0.684423	0.0579634	0.330886	0.33544	0.720195	0.0937351	0.366657	0.371212
WNT1	FZD7	0.0749928	0.0535691	0.0945693	0.221433	0.07486	0.0534363	0.0944366	0.2213	0.0746624	0.0532387	0.094239	0.221103	0.0747719	0.0533482	0.0943485	0.221212
SFRP2	FZD7	0.625358	0.603934	0.644934	0.771798	0.0745304	0.0531067	0.094107	0.220971	1.71266	1.69123	1.73223	1.8591	0.566647	0.545223	0.586223	0.713087
WNT5A	FZD7	0.0753754	0.0539517	0.094952	0.221816	0.075382	0.0539583	0.0949586	0.221822	0.0749965	0.0535728	0.0945731	0.221437	0.282782	0.261358	0.302358	0.429222
WNT3A	FZD7	0.0747146	0.0532909	0.0942912	0.221155	0.0745327	0.053109	0.0941093	0.220973	0.0747498	0.0533262	0.0943264	0.22119	0.0764366	0.0550129	0.0960132	0.222877
WNT7A	FZD7	0.0746318	0.0532081	0.0942083	0.221072	0.0747649	0.0533412	0.0943415	0.221205	0.0746508	0.0532271	0.0942273	0.221091	0.0747278	0.0533041	0.0943044	0.221168
WNT4	FZD7	0.0747369	0.0533132	0.0943135	0.221177	0.0747448	0.0533211	0.0943214	0.221185	0.0746452	0.0532216	0.0942218	0.221086	0.0749122	0.0534885	0.0944888	0.221353
WNT6	FZD7	0.0749605	0.0535368	0.0945371	0.221401	0.0745726	0.0531489	0.0941492	0.221013	0.10809	0.0866662	0.127667	0.25453	0.0782372	0.0568135	0.0978138	0.224678
WNT7B	FZD7	0.0751218	0.0536981	0.0946983	0.221562	0.074572	0.0531483	0.0941486	0.221012	0.0743885	0.0529648	0.0939651	0.220829	0.0746119	0.0531882	0.0941885	0.221052
WNT11	FZD7	0.0753033	0.0538796	0.0948799	0.221744	0.149783	0.12836	0.16936	0.296224	0.114073	0.0926497	0.13365	0.260514	0.14531	0.123887	0.164887	0.291751
WNT3	FZD7	0.227226	0.205803	0.246803	0.373667	0.100846	0.0794222	0.120423	0.247286	0.127787	0.106363	0.147363	0.274227	0.163558	0.142135	0.183135	0.309999
WNT1	FZD10	0.00186968	0.00334628	0.00199357	0.0349055	0.00173693	0.00321352	0.00186082	0.0347728	0.00153937	0.00301596	0.00166326	0.0345752	0.00164879	0.00312539	0.00177268	0.0346846
WNT3A	FZD10	0.00159155	0.00306815	0.00171544	0.0346274	0.00140961	0.0028862	0.0015335	0.0344455	0.00162677	0.00310337	0.00175066	0.0346626	0.00331348	0.00479008	0.00343737	0.0363493
WNT7A	FZD10	0.00150868	0.00298528	0.00163257	0.0345445	0.00164186	0.00311846	0.00176575	0.0346777	0.00152768	0.00300428	0.00165157	0.0345635	0.00160475	0.00308135	0.00172864	0.0346406
WNT4	FZD10	0.00161381	0.00309041	0.00173771	0.0346497	0.00162174	0.00309833	0.00174563	0.0346576	0.00152217	0.00299877	0.00164607	0.034558	0.00178911	0.00326571	0.001913	0.034825
WNT6	FZD10	0.0018374	0.00331399	0.00196129	0.0348732	0.00144951	0.00292611	0.0015734	0.0344854	0.0349669	0.0364435	0.0350908	0.0680027	0.00511414	0.00659074	0.00523804	0.03815
WNT7B	FZD10	0.00199868	0.00347527	0.00212257	0.0350345	0.00144895	0.00292555	0.00157284	0.0344848	0.00126539	0.00274199	0.00138928	0.0343012	0.00148879	0.00296538	0.00161268	0.0345246
WNT3	FZD10	0.154103	0.15558	0.154227	0.187139	0.0277228	0.0291994	0.0278467	0.0607587	0.0546635	0.0561401	0.0547874	0.0876993	0.0904352	0.0919118	0.0905591	0.123471
WNT1	FZD2	0.0682995	0.127592	0.0616477	0.0346357	0.0681668	0.127459	0.0615149	0.034503	0.0679692	0.127262	0.0613173	0.0343054	0.0680786	0.127371	0.0614268	0.0344148
WNT3A	FZD2	0.0680214	0.127314	0.0613695	0.0343576	0.0678394	0.127132	0.0611876	0.0341756	0.0680566	0.127349	0.0614047	0.0343928	0.0697433	0.129036	0.0630915	0.0360795
WNT7A	FZD2	0.0679385	0.127231	0.0612867	0.0342747	0.0680717	0.127364	0.0614198	0.0344079	0.0679575	0.12725	0.0613057	0.0342937	0.0680346	0.127327	0.0613827	0.0343708
WNT4	FZD2	0.0680437	0.127336	0.0613918	0.0343798	0.0680516	0.127344	0.0613997	0.0343878	0.067952	0.127244	0.0613001	0.0342882	0.0682189	0.127511	0.0615671	0.0345551
WNT6	FZD2	0.0682672	0.12756	0.0616154	0.0346034	0.0678793	0.127172	0.0612275	0.0342155	0.101397	0.160689	0.0947448	0.0677329	0.071544	0.130836	0.0648921	0.0378802
WNT7B	FZD2	0.0684285	0.127721	0.0617766	0.0347647	0.0678788	0.127171	0.0612269	0.034215	0.0676952	0.126988	0.0610434	0.0340314	0.0679186	0.127211	0.0612668	0.0342548
WNT3	FZD2	0.220533	0.279826	0.213881	0.186869	0.0941527	0.153445	0.0875008	0.0604889	0.121093	0.180386	0.114441	0.0874295	0.156865	0.216157	0.150213	0.123201
WNT3	LRP5	0.245251	0.217608	0.181324	0.353365	0.118871	0.0912274	0.0549437	0.226984	0.145811	0.118168	0.0818843	0.253925	0.181583	0.15394	0.117656	0.289697
WNT6	FZD6	0.141142	0.198261	0.093233	0.109683	0.140754	0.197873	0.0928451	0.109295	0.174271	0.23139	0.126362	0.142812	0.144418	0.201538	0.0965098	0.112959
WNT1	FZD4	0.00176066	0.00234137	0.119555	0.35916	0.00162791	0.00220862	0.119422	0.359027	0.00143034	0.00201106	0.119225	0.358829	0.00153977	0.00212048	0.119334	0.358939
WNT3A	FZD4	0.00148253	0.00206324	0.119277	0.358881	0.00130058	0.0018813	0.119095	0.3587	0.00151775	0.00209846	0.119312	0.358917	0.00320446	0.00378517	0.120999	0.360603
WNT7A	FZD4	0.00139966	0.00198037	0.119194	0.358799	0.00153284	0.00211355	0.119327	0.358932	0.00141866	0.00199937	0.119213	0.358818	0.00149573	0.00207644	0.11929	0.358895
WNT4	FZD4	0.00150479	0.00208551	0.119299	0.358904	0.00151271	0.00209343	0.119307	0.358912	0.00141315	0.00199387	0.119207	0.358812	0.00168009	0.0022608	0.119474	0.359079
WNT6	FZD4	0.00172837	0.00230909	0.119523	0.359127	0.00134049	0.0019212	0.119135	0.358739	0.0348578	0.0354386	0.152652	0.392257	0.00500512	0.00558584	0.122799	0.362404
WNT7B	FZD4	0.00188965	0.00247037	0.119684	0.359289	0.00133993	0.00192064	0.119134	0.358739	0.00115637	0.00173708	0.118951	0.358555	0.00137977	0.00196048	0.119174	0.358779
WNT3	FZD4	0.153994	0.154575	0.271789	0.511393	0.0276138	0.0281945	0.145408	0.385013	0.0545545	0.0551352	0.172349	0.411953	0.0903262	0.0909069	0.20812	0.447725
SFRP2	FZD10	0.552235	0.553711	0.552358	0.58527	0.00140731	0.0028839	0.0015312	0.0344432	1.63953	1.64101	1.63966	1.67257	0.493524	0.495	0.493648	0.52656
WNT5A	FZD10	0.00225231	0.00372891	0.00237621	0.0352882	0.00225895	0.00373555	0.00238284	0.0352948	0.00187346	0.00335006	0.00199736	0.0349093	0.209659	0.211135	0.209783	0.242695
WNT11	FZD10	0.00218019	0.00365678	0.00230408	0.035216	0.0766603	0.0781369	0.0767842	0.109696	0.0409504	0.042427	0.0410743	0.0739862	0.0721873	0.0736639	0.0723112	0.105223
SFRP2	FZD2	0.618664	0.677957	0.612013	0.585001	0.0678371	0.12713	0.0611853	0.0341733	1.70596	1.76526	1.69931	1.6723	0.559954	0.619246	0.553302	0.52629
WNT5A	FZD2	0.0686822	0.127975	0.0620303	0.0350183	0.0686888	0.127981	0.0620369	0.035025	0.0683033	0.127596	0.0616514	0.0346395	0.276089	0.335381	0.269437	0.242425
WNT11	FZD2	0.06861	0.127902	0.0619582	0.0349462	0.14309	0.202383	0.136438	0.109426	0.10738	0.166673	0.100728	0.0737164	0.138617	0.19791	0.131965	0.104953
SFRP2	FZD4	0.552126	0.552706	0.66992	0.909525	0.00129829	0.001879	0.119093	0.358697	1.63942	1.64	1.75722	1.99682	0.493415	0.493995	0.611209	0.850814
WNT5A	FZD4	0.00214329	0.00272401	0.119938	0.359542	0.00214993	0.00273064	0.119944	0.359549	0.00176444	0.00234516	0.119559	0.359163	0.20955	0.21013	0.327344	0.566949
NDP	FZD4	0.00179584	0.00237655	0.11959	0.359195	0.00154215	0.00212286	0.119336	0.358941	0.00131587	0.00189659	0.11911	0.358715	0.00159318	0.00217389	0.119387	0.358992
RSPO2	FZD4	0.00105869	0.0016394	0.118853	0.358458	0	0	0	0	0.000911979	0.00149269	0.118706	0.358311	0.0263496	0.0269303	0.144144	0.383749
WNT11	FZD4	0.00207117	0.00265188	0.119865	0.35947	0.0765513	0.077132	0.194346	0.43395	0.0408413	0.0414221	0.158636	0.39824	0.0720783	0.072659	0.189873	0.429477
KIT	CD63	6.72772	11.6123	15.0789	11.0433	6.68748	11.5721	15.0386	11.003	7.12319	12.0078	15.4743	11.4387	6.85153	11.7361	15.2027	11.1671
HLA-DRA	CD63	6.71069	11.5953	15.0618	11.0262	6.66832	11.5529	15.0195	10.9839	6.66836	11.5529	15.0195	10.9839	6.85124	11.7358	15.2024	11.1668
KIT	CD81	0.837098	0.727575	0.520277	1.7669	0.79686	0.687336	0.480039	1.72666	1.23257	1.12305	0.91575	2.16238	0.960913	0.85139	0.644092	1.89072
HLA-DRA	CD81	0.820066	0.710543	0.503245	1.74987	0.777701	0.668177	0.46088	1.7075	0.777741	0.668217	0.46092	1.70754	0.960621	0.851098	0.6438	1.89043
HLA-C	CD81	2.28561	2.17609	1.96879	3.21542	2.26492	2.1554	1.9481	3.19473	3.65312	3.5436	3.3363	4.58292	2.12718	2.01766	1.81036	3.05699
CD99	CD81	1.07874	0.969213	0.761915	2.00854	1.02688	0.917357	0.710059	1.95668	1.26946	1.15993	0.952636	2.19926	2.31613	2.2066	1.99931	3.24593
KIT	EPOR	0.280755	0.186975	0.220793	0.185677	0.240516	0.146736	0.180554	0.145439	0.676228	0.582448	0.616266	0.58115	0.404569	0.31079	0.344608	0.309492
EPO	EPOR	0.221731	0.127951	0.16177	0.126654	0.224022	0.130243	0.164061	0.128945	0.221868	0.128088	0.161907	0.126791	0.223481	0.129702	0.16352	0.128404
KITLG	EPOR	0.221484	0.127704	0.161522	0.126407	0.22223	0.12845	0.162268	0.127152	0.276217	0.182437	0.216255	0.18114	0.924074	0.830294	0.864112	0.828997
GHR	EPOR	0.222207	0.128427	0.162245	0.12713	0.22123	0.12745	0.161268	0.126153	0.221974	0.128194	0.162012	0.126897	0.328954	0.235174	0.268992	0.233876
GH1	EPOR	0.22141	0.12763	0.161448	0.126333	0.221211	0.127431	0.161249	0.126134	0.221521	0.127741	0.161559	0.126443	0.221577	0.127797	0.161615	0.126499
IL6ST	EPOR	0.632867	0.539087	0.572906	0.53779	0.494772	0.400992	0.43481	0.399695	1.58994	1.49616	1.52998	1.49486	0.557148	0.463368	0.497186	0.46207
INHBA	EPOR	0.221343	0.127563	0.161381	0.126265	0.221125	0.127345	0.161163	0.126047	0.22121	0.12743	0.161248	0.126133	0.221583	0.127803	0.161621	0.126506
KDR	EPOR	1.11661	1.02283	1.05665	1.02154	1.42766	1.33388	1.3677	1.33258	3.29117	3.19739	3.23121	3.19609	0.309298	0.215518	0.249336	0.214221
KIT	FLT3	0.0603986	0.060566	0.0607112	0.0609095	0.0201601	0.0203274	0.0204727	0.0206709	0.455872	0.456039	0.456184	0.456382	0.184213	0.184381	0.184526	0.184724
FLT3LG	FLT3	0.00154962	0.00171697	0.00186224	0.00206046	0.00103144	0.00119879	0.00134406	0.00154228	0.000924411	0.00109177	0.00123703	0.00143525	0.0034083	0.00357565	0.00372092	0.00391914
KIT	CSF2RA	0.0606847	0.0603574	0.0605444	0.0606111	0.0204461	0.0201188	0.0203059	0.0203726	0.456158	0.45583	0.456017	0.456084	0.184499	0.184172	0.184359	0.184426
CSF1	CSF2RA	0.00180691	0.00147963	0.00166667	0.00173339	0.015019	0.0146917	0.0148788	0.0149455	0.0025162	0.00218891	0.00237596	0.00244268	0.0162952	0.0159679	0.0161549	0.0162216
CSF2	CSF2RA	0.00153712	0.00120984	0.00139688	0.0014636	0.00133013	0.00100284	0.00118989	0.00125661	0.00123064	0.000903352	0.00109039	0.00115712	0.00157963	0.00125235	0.00143939	0.00150611
SFRP2	WNT3A	0.551847	0.551665	0.551882	0.553569	0.00101933	0.000837389	0.00105456	0.00274127	1.63915	1.63896	1.63918	1.64087	0.493136	0.492954	0.493171	0.494858
DKK 1.00	WNT3A	0.00128501	0.00110307	0.00132023	0.00300694	0.00106607	0.000884123	0.00110129	0.002788	0.00116674	0.000984793	0.00120196	0.00288867	0.100495	0.100313	0.10053	0.102217
FRZB	WNT3A	0.00132456	0.00114262	0.00135978	0.00304649	0.030557	0.030375	0.0305922	0.0322789	0.103549	0.103367	0.103584	0.105271	0.656885	0.656703	0.65692	0.658606
RSPO1	WNT3A	0.00342582	0.00324387	0.00346104	0.00514775	0.00223329	0.00205134	0.00226851	0.00395522	0.00273746	0.00255551	0.00277268	0.00445939	0.0025746	0.00239265	0.00260982	0.00429653
RSPO2	WNT3A	0.000779739	0.000597794	0.00081496	0.00250167	0	0	0	0	0.000633027	0.000451082	0.000668248	0.00235496	0.0260706	0.0258887	0.0261058	0.0277926
RSPO3	WNT3A	0.0272403	0.0270584	0.0272755	0.0289623	0.00147711	0.00129517	0.00151234	0.00319905	0.00115827	0.000976324	0.00119349	0.0028802	1.94123	1.94105	1.94127	1.94296
RSPO4	WNT3A	0.0013529	0.00117096	0.00138812	0.00307483	0.00107135	0.000889404	0.00110657	0.00279328	0.00181567	0.00163373	0.00185089	0.0035376	0.00139391	0.00121197	0.00142914	0.00311585
DKK 2.00	WNT3A	0.00174647	0.00156452	0.00178169	0.0034684	0.000983043	0.000801099	0.00101826	0.00270497	0.00144826	0.00126632	0.00148348	0.00317019	0.00157109	0.00138915	0.00160631	0.00329302
SOST	WNT3A	0.00131278	0.00113083	0.001348	0.00303471	0.00112542	0.000943471	0.00116064	0.00284735	0.000854118	0.000672173	0.000889339	0.00257605	0.0715654	0.0713834	0.0716006	0.0732873
CER1	WNT3A	0.00119416	0.00101222	0.00122938	0.00291609	0.00128752	0.00110557	0.00132274	0.00300945	0.00129627	0.00111433	0.00133149	0.0030182	0.00300863	0.00282668	0.00304385	0.00473056
SFRP2	WNT5A	0.552507	0.552514	0.552129	0.759914	0.0016801	0.00168673	0.00130125	0.209087	1.63981	1.63981	1.63943	1.84721	0.493797	0.493803	0.493418	0.701203
FRZB	WNT5A	0.00198533	0.00199196	0.00160648	0.209392	0.0312178	0.0312244	0.0308389	0.238624	0.10421	0.104217	0.103831	0.311616	0.657545	0.657552	0.657166	0.864952
CER1	WNT5A	0.00185493	0.00186156	0.00147608	0.209261	0.00194828	0.00195492	0.00156943	0.209355	0.00195704	0.00196367	0.00157819	0.209364	0.00366939	0.00367603	0.00329054	0.211076
SFRP2	WNT6	0.552092	0.551705	0.585222	0.555369	0.00126518	0.000877293	0.0343946	0.00454193	1.63939	1.639	1.67252	1.64267	0.493382	0.492994	0.526511	0.496658
DKK 1.00	WNT6	0.00153086	0.00114297	0.0346603	0.00480761	0.00131191	0.000924026	0.0344414	0.00458866	0.00141258	0.0010247	0.0345421	0.00468933	0.100741	0.100353	0.13387	0.104018
FRZB	WNT6	0.00157041	0.00118252	0.0346999	0.00484716	0.0308028	0.0304149	0.0639323	0.0340796	0.103795	0.103407	0.136925	0.107072	0.65713	0.656743	0.69026	0.660407
RSPO1	WNT6	0.00367166	0.00328378	0.0368011	0.00694841	0.00247914	0.00209125	0.0356086	0.00575588	0.0029833	0.00259542	0.0361128	0.00626005	0.00282044	0.00243256	0.0359499	0.00609719
RSPO2	WNT6	0.00102558	0.000637698	0.0341551	0.00430233	0	0	0	0	0.000878873	0.000490986	0.0340083	0.00415562	0.0263165	0.0259286	0.0594459	0.0295932
RSPO3	WNT6	0.0274862	0.0270983	0.0606156	0.0307629	0.00172296	0.00133507	0.0348524	0.00499971	0.00140411	0.00101623	0.0345336	0.00468086	1.94148	1.94109	1.97461	1.94476
RSPO4	WNT6	0.00159875	0.00121086	0.0347282	0.0048755	0.00131719	0.000929308	0.0344467	0.00459394	0.00206152	0.00167363	0.035191	0.00533826	0.00163976	0.00125187	0.0347692	0.00491651
DKK 2.00	WNT6	0.00199231	0.00160443	0.0351218	0.00526906	0.00122889	0.000841002	0.0343584	0.00450564	0.00169411	0.00130622	0.0348236	0.00497086	0.00181694	0.00142905	0.0349464	0.00509369
SOST	WNT6	0.00155862	0.00117073	0.0346881	0.00483537	0.00137126	0.000983375	0.0345007	0.00464801	0.00109996	0.000712077	0.0342294	0.00437671	0.0718112	0.0714234	0.104941	0.075088
CER1	WNT6	0.00144001	0.00105212	0.0345695	0.00471675	0.00153336	0.00114548	0.0346628	0.00481011	0.00154212	0.00115423	0.0346716	0.00481886	0.00325448	0.00286659	0.0363839	0.00653122
FAS	IL1A	0.0518756	0.0516991	0.0518168	0.0520268	0.00126501	0.00108859	0.00120629	0.00141627	0.0362061	0.0360297	0.0361474	0.0363574	0.00186466	0.00168823	0.00180594	0.00201591
IL10	IL1A	0.00145614	0.00127972	0.00139742	0.00160739	0.0015923	0.00141588	0.00153358	0.00174355	0.00126266	0.00108624	0.00120395	0.00141392	0.0053548	0.00517838	0.00529609	0.00550606
IL6	IL1A	0.00177055	0.00159413	0.00171184	0.00192181	0.00124689	0.00107047	0.00118818	0.00139815	0.00184873	0.00167231	0.00179002	0.00199999	0.00166029	0.00148387	0.00160158	0.00181155
TNF	IL1A	0.00118821	0.00101179	0.0011295	0.00133947	0.00122816	0.00105174	0.00116945	0.00137942	0.00161148	0.00143506	0.00155276	0.00176273	0.00262632	0.0024499	0.00256761	0.00277758
IL1B	IL1A	0.00113151	0.000955083	0.00107279	0.00128276	0.143602	0.143426	0.143544	0.143754	0.0013264	0.00114997	0.00126768	0.00147765	0.00155967	0.00138325	0.00150095	0.00171092
PDGFA	IL1A	0.00165704	0.00148062	0.00159832	0.00180829	0.00195839	0.00178197	0.00189968	0.00210965	0.768741	0.768565	0.768683	0.768893	0.0610286	0.0608522	0.0609699	0.0611799
IFNA2	IL1A	0.00135632	0.00117989	0.0012976	0.00150757	0.00128728	0.00111086	0.00122857	0.00143854	0.00106	0.000883574	0.00100128	0.00121125	0.00145153	0.00127511	0.00139281	0.00160278
IL1RN	IL1A	0.00145894	0.00128252	0.00140023	0.0016102	0.00222954	0.00205311	0.00217082	0.00238079	0.00200493	0.00182851	0.00194621	0.00215618	0.00144884	0.00127242	0.00139012	0.00160009
TLN1	ITGA3	2.1543	2.15376	2.15427	2.29514	2.08744	2.0869	2.08741	2.22828	11.2538	11.2533	11.2538	11.3947	1.22382	1.22328	1.22379	1.36466
RELN	ITGA3	0.242822	0.242283	0.242789	0.383663	0.229616	0.229077	0.229584	0.370457	0.0393209	0.038782	0.0392884	0.180162	0.0247097	0.0241709	0.0246773	0.165551
LAMC2	ITGA3	0.00168154	0.00114267	0.00164912	0.142523	0.00162218	0.0010833	0.00158975	0.142463	0.00170054	0.00116167	0.00166811	0.142542	0.00203761	0.00149874	0.00200519	0.142879
THBS1	ITGA3	1.74498	1.74444	1.74494	1.88582	0.249797	0.249258	0.249764	0.390638	7.35264	7.3521	7.35261	7.49348	0.0182924	0.0177535	0.0182599	0.159134
THBS2	ITGA3	0.00165344	0.00111457	0.00162102	0.142495	0.00145899	0.000920119	0.00142657	0.1423	0.00150073	0.000961857	0.0014683	0.142342	0.00180562	0.00126674	0.00177319	0.142647
COL6A3	ITGA3	0.00187712	0.00133824	0.00184469	0.142718	0.0322512	0.0317123	0.0322188	0.173092	0.199236	0.198697	0.199203	0.340077	0.100564	0.100025	0.100531	0.241405
LAMB1	ITGA3	0.16308	0.162541	0.163048	0.303921	0.00303566	0.00249679	0.00300323	0.143877	0.0974505	0.0969117	0.0974181	0.238292	0.905339	0.9048	0.905306	1.04618
LAMA4	ITGA3	0.00186049	0.00132162	0.00182807	0.142702	0.00199996	0.00146109	0.00196753	0.142841	0.00157328	0.0010344	0.00154085	0.142414	0.00298657	0.0024477	0.00295414	0.143828
LAMA1	ITGA3	0.0868688	0.0863299	0.0868363	0.22771	0.105086	0.104547	0.105053	0.245927	0.00165561	0.00111674	0.00162319	0.142497	0.523196	0.522657	0.523164	0.664037
LAMA2	ITGA3	0.00301441	0.00247553	0.00298198	0.143856	0.00392581	0.00338694	0.00389339	0.144767	0.00369277	0.0031539	0.00366035	0.144534	0.0104074	0.00986857	0.010375	0.151249
LAMB2	ITGA3	0.0189809	0.018442	0.0189485	0.159822	0.169349	0.16881	0.169316	0.31019	0.189531	0.188992	0.189498	0.330372	0.0497798	0.0492409	0.0497474	0.190621
TLN1	ITGA1	2.1711	2.15375	2.15392	2.16346	2.10424	2.08689	2.08706	2.0966	11.2706	11.2533	11.2534	11.263	1.24061	1.22327	1.22344	1.23298
ANGPTL1	ITGA1	0.0183532	0.00101149	0.00117572	0.0107142	0.0181682	0.000826469	0.000990702	0.0105291	0.0183336	0.0009919	0.00115613	0.0106946	0.0185384	0.00119665	0.00136088	0.0108993
LAMA1	ITGA1	0.103663	0.0863209	0.0864851	0.0960236	0.12188	0.104538	0.104702	0.11424	0.0184495	0.00110774	0.00127197	0.0108104	0.53999	0.522648	0.522812	0.532351
SEMA7A	ITGA1	0.0338518	0.0165101	0.0166744	0.0262128	0.0550179	0.0376761	0.0378404	0.0473788	0.0453599	0.0280181	0.0281824	0.0377208	0.0335228	0.0161811	0.0163453	0.0258837
COL6A3	ITGA1	0.018671	0.00132924	0.00149347	0.0110319	0.0490451	0.0317033	0.0318676	0.041406	0.21603	0.198688	0.198852	0.20839	0.117357	0.100016	0.10018	0.109718
COL27A1	ITGA1	0.0450139	0.0276722	0.0278365	0.0373749	0.0185956	0.00125388	0.00141811	0.0109565	0.0184939	0.00115222	0.00131645	0.0108549	0.272899	0.255557	0.255722	0.26526
COL24A1	ITGA1	0.0473282	0.0299865	0.0301507	0.0396892	0.0816323	0.0642906	0.0644548	0.0739933	0.336801	0.319459	0.319623	0.329162	0.0196754	0.00233364	0.00249788	0.0120363
COL21A1	ITGA1	0.0184605	0.00111874	0.00128297	0.0108214	0.018618	0.00127632	0.00144055	0.010979	0.0443338	0.0269921	0.0271563	0.0366948	0.174143	0.156801	0.156965	0.166504
TLN1	ITGA2	2.15462	2.15422	2.15394	2.21479	2.08776	2.08736	2.08708	2.14793	11.2541	11.2537	11.2535	11.3143	1.22414	1.22374	1.22345	1.28431
LAMA1	ITGA2	0.0871841	0.0867856	0.0865031	0.147359	0.105401	0.105002	0.10472	0.165576	0.00197096	0.00157242	0.00128998	0.0621463	0.523511	0.523113	0.52283	0.583687
COL6A3	ITGA2	0.00219246	0.00179392	0.00151148	0.0623678	0.0325666	0.032168	0.0318856	0.0927419	0.199551	0.199152	0.19887	0.259726	0.100879	0.10048	0.100198	0.161054
COL27A1	ITGA2	0.0285354	0.0281369	0.0278545	0.0887108	0.00211709	0.00171856	0.00143611	0.0622924	0.00201544	0.0016169	0.00133446	0.0621907	0.256421	0.256022	0.25574	0.316596
COL24A1	ITGA2	0.0308497	0.0304512	0.0301687	0.091025	0.0651538	0.0647553	0.0644728	0.125329	0.320322	0.319924	0.319641	0.380498	0.00319686	0.00279833	0.00251588	0.0633722
COL21A1	ITGA2	0.00198195	0.00158342	0.00130098	0.0621573	0.00213953	0.001741	0.00145856	0.0623148	0.0278553	0.0274568	0.0271744	0.0880306	0.157664	0.157266	0.156983	0.21784
LAMB1	ITGA2	0.163395	0.162997	0.162714	0.223571	0.003351	0.00295247	0.00267002	0.0635263	0.0977659	0.0973674	0.0970849	0.157941	0.905654	0.905255	0.904973	0.965829
LAMA4	ITGA2	0.00217583	0.0017773	0.00149486	0.0623511	0.0023153	0.00191677	0.00163432	0.0624906	0.00188862	0.00149009	0.00120764	0.0620639	0.00330191	0.00290338	0.00262093	0.0634772
LAMC2	ITGA2	0.00199689	0.00159835	0.00131591	0.0621722	0.00193752	0.00153899	0.00125654	0.0621128	0.00201588	0.00161735	0.0013349	0.0621912	0.00235296	0.00195442	0.00167198	0.0625283
LAMA2	ITGA2	0.00332975	0.00293122	0.00264877	0.0635051	0.00424116	0.00384262	0.00356018	0.0644165	0.00400812	0.00360958	0.00332714	0.0641834	0.0107228	0.0103242	0.0100418	0.0708981
LAMB2	ITGA2	0.0192963	0.0188977	0.0186153	0.0794716	0.169664	0.169266	0.168983	0.229839	0.189846	0.189447	0.189165	0.250021	0.0500952	0.0496966	0.0494142	0.11027
TLN1	ITGA4	2.49138	3.13098	2.38273	2.16055	2.42452	3.06412	2.31587	2.09369	11.5909	12.2305	11.4822	11.2601	1.5609	2.2005	1.45225	1.23007
MDK	ITGA4	0.924286	1.56389	0.815636	0.59346	2.0033	2.6429	1.89465	1.67247	0.390291	1.0299	0.281641	0.0594648	6.76993	7.40954	6.66128	6.43911
CX3CL1	ITGA4	0.339206	0.978811	0.230557	0.00838024	0.339535	0.97914	0.230886	0.0087091	0.33939	0.978995	0.23074	0.00856377	0.349854	0.989459	0.241205	0.019028
VCAM1	ITGA4	0.338768	0.978373	0.230119	0.00794196	0.338738	0.978343	0.230089	0.00791231	0.33872	0.978325	0.23007	0.00789368	0.360317	0.999922	0.251667	0.0294908
SPP1	ITGA4	0.816074	1.45568	0.707424	0.485248	0.85575	1.49535	0.747101	0.524924	0.943586	1.58319	0.834936	0.61276	0.345071	0.984675	0.236421	0.0142445
ICAM4	ITGA4	1.21529	1.85489	1.10664	0.88446	1.43895	2.07856	1.3303	1.10813	1.17556	1.81517	1.06691	0.844734	0.377615	1.01722	0.268966	0.046789
TLN1	ITGA5	2.36543	2.25139	2.18991	2.26386	2.29857	2.18453	2.12305	2.197	11.465	11.3509	11.2894	11.3634	1.43495	1.32091	1.25943	1.33338
CD40LG	ITGA5	0.212628	0.0985873	0.0371012	0.111056	0.212666	0.0986247	0.0371386	0.111093	0.212606	0.0985647	0.0370786	0.111033	0.212667	0.0986261	0.03714	0.111094
ANGPT2	ITGA5	0.275626	0.161585	0.100099	0.174053	0.212613	0.0985716	0.0370855	0.11104	0.212431	0.0983899	0.0369037	0.110858	0.218181	0.10414	0.0426542	0.116609
SPP1	ITGA5	0.690131	0.57609	0.514604	0.588558	0.729807	0.615766	0.55428	0.628235	0.817643	0.703602	0.642116	0.71607	0.219128	0.105087	0.0436007	0.117555
ANGPTL4	ITGA5	0.213299	0.0992584	0.0377722	0.111727	0.214722	0.100681	0.039195	0.113149	0.214019	0.0999782	0.0384921	0.112446	0.226315	0.112274	0.0507874	0.124742
EDIL3	ITGA5	0.36274	0.248699	0.187213	0.261168	0.279912	0.165871	0.104385	0.178339	0.263797	0.149756	0.0882697	0.162224	0.289956	0.175915	0.114429	0.188384
TLN1	ITGA6	2.51059	2.15694	3.0008	2.47555	2.44373	2.09008	2.93394	2.40869	11.6101	11.2565	12.1003	11.5751	1.58011	1.22646	2.07032	1.54507
CCN1	ITGA6	0.581433	0.227783	1.07164	0.546392	0.35781	0.00416008	0.848014	0.32277	0.357786	0.00413614	0.84799	0.322746	0.362713	0.00906286	0.852916	0.327672
TLN1	ITGA8	2.15406	2.1537	2.15399	2.15507	2.0872	2.08684	2.08713	2.08822	11.2536	11.2532	11.2535	11.2546	1.22358	1.22322	1.22351	1.22459
VTN	ITGA8	0.002029	0.00166433	0.00195837	0.00304008	0.0015172	0.00115253	0.00144658	0.00252829	0.00137002	0.00100535	0.00129939	0.0023811	2.07147	2.07111	2.0714	2.07248
NPNT	ITGA8	0.00311799	0.00275332	0.00304736	0.00412907	0.00312545	0.00276078	0.00305483	0.00413654	0.0034818	0.00311713	0.00341118	0.00449289	0.0252265	0.0248618	0.0251559	0.0262376
SPP1	ITGA8	0.478761	0.478396	0.47869	0.479772	0.518437	0.518072	0.518366	0.519448	0.606273	0.605908	0.606202	0.607284	0.00775758	0.00739291	0.00768695	0.00876866
TLN1	ITGA9	2.15589	2.15952	2.17151	2.15664	2.08903	2.09266	2.10465	2.08978	11.2554	11.259	11.271	11.2562	1.22541	1.22903	1.24103	1.22616
VCAM1	ITGA9	0.00328067	0.0069074	0.0189012	0.00402931	0.00325103	0.00687776	0.0188715	0.00399966	0.00323239	0.00685912	0.0188529	0.00398103	0.0248295	0.0284563	0.0404501	0.0255782
SPP1	ITGA9	0.480586	0.484213	0.496207	0.481335	0.520263	0.523889	0.535883	0.521011	0.608098	0.611725	0.623719	0.608847	0.00958323	0.01321	0.0252038	0.0103319
COL6A3	ITGA9	0.0034646	0.00709132	0.0190851	0.00421323	0.0338387	0.0374654	0.0494592	0.0345873	0.200823	0.20445	0.216444	0.201572	0.102151	0.105778	0.117772	0.1029
LAMB1	ITGA9	0.164668	0.168294	0.180288	0.165416	0.00462314	0.00824987	0.0202437	0.00537177	0.099038	0.102665	0.114659	0.0997867	0.906926	0.910553	0.922547	0.907675
LAMA4	ITGA9	0.00344797	0.0070747	0.0190685	0.00419661	0.00358744	0.00721417	0.019208	0.00433607	0.00316076	0.00678749	0.0187813	0.00390939	0.00457405	0.00820078	0.0201946	0.00532269
LAMC2	ITGA9	0.00326903	0.00689575	0.0188895	0.00401766	0.00320966	0.00683639	0.0188302	0.00395829	0.00328802	0.00691475	0.0189085	0.00403665	0.0036251	0.00725182	0.0192456	0.00437373
LAMA1	ITGA9	0.0884562	0.092083	0.104077	0.0892049	0.106673	0.1103	0.122294	0.107422	0.0032431	0.00686982	0.0188636	0.00399173	0.524784	0.52841	0.540404	0.525532
LAMA2	ITGA9	0.00460189	0.00822862	0.0202224	0.00535052	0.0055133	0.00914002	0.0211338	0.00626193	0.00528026	0.00890698	0.0209008	0.00602889	0.0119949	0.0156216	0.0276154	0.0127436
LAMB2	ITGA9	0.0205684	0.0241951	0.0361889	0.021317	0.170936	0.174563	0.186557	0.171685	0.191118	0.194745	0.206739	0.191867	0.0513673	0.054994	0.0669878	0.0521159
TLN1	ITGA10	2.15408	2.15374	2.15367	2.15893	2.08722	2.08688	2.08681	2.09207	11.2536	11.2533	11.2532	11.2584	1.2236	1.22326	1.22319	1.22845
COL6A3	ITGA10	0.00165334	0.00131638	0.00124435	0.00650524	0.0320274	0.0316905	0.0316185	0.0368793	0.199012	0.198675	0.198603	0.203864	0.10034	0.100003	0.0999308	0.105192
COL27A1	ITGA10	0.0279963	0.0276594	0.0275873	0.0328482	0.00157798	0.00124101	0.00116899	0.00642987	0.00147632	0.00113936	0.00106733	0.00632821	0.255882	0.255545	0.255473	0.260733
COL24A1	ITGA10	0.0303106	0.0299736	0.0299016	0.0351625	0.0646147	0.0642777	0.0642057	0.0694666	0.319783	0.319446	0.319374	0.324635	0.00265774	0.00232078	0.00224876	0.00750964
COL21A1	ITGA10	0.00144284	0.00110588	0.00103385	0.00629473	0.00160042	0.00126346	0.00119143	0.00645231	0.0273162	0.0269793	0.0269072	0.0321681	0.157125	0.156788	0.156716	0.161977
TLN1	ITGA11	2.18257	2.15415	2.1538	2.15411	2.11572	2.08729	2.08694	2.08725	11.2821	11.2537	11.2533	11.2536	1.25209	1.22367	1.22332	1.22363
COL6A3	ITGA11	0.0301508	0.00172839	0.00137742	0.0016852	0.0605249	0.0321025	0.0317515	0.0320593	0.227509	0.199087	0.198736	0.199044	0.128837	0.100415	0.100064	0.100372
COL27A1	ITGA11	0.0564938	0.0280714	0.0277204	0.0280282	0.0300755	0.00165303	0.00130205	0.00160984	0.0299738	0.00155137	0.0012004	0.00150818	0.284379	0.255957	0.255606	0.255913
COL24A1	ITGA11	0.0588081	0.0303857	0.0300347	0.0303425	0.0931122	0.0646897	0.0643388	0.0646465	0.348281	0.319858	0.319507	0.319815	0.0311552	0.0027328	0.00238182	0.00268961
COL21A1	ITGA11	0.0299403	0.00151789	0.00116691	0.0014747	0.0300979	0.00167547	0.00132449	0.00163228	0.0558137	0.0273913	0.0270403	0.0273481	0.185623	0.1572	0.156849	0.157157
TLN1	ITGAL	2.18546	2.15547	2.15441	2.15433	2.11861	2.08861	2.08755	2.08747	11.285	11.255	11.2539	11.2539	1.25498	1.22499	1.22393	1.22385
ICAM1	ITGAL	0.0331616	0.00316995	0.00211037	0.00202953	0.0346213	0.00462967	0.00357009	0.00348925	0.0344914	0.00449975	0.00344018	0.00335933	0.0356764	0.00568477	0.00462519	0.00454435
ICAM2	ITGAL	1.54188	1.51189	1.51083	1.51075	0.986118	0.956127	0.955067	0.954986	4.93136	4.90137	4.90031	4.90023	0.0926324	0.0626407	0.0615812	0.0615003
TLN1	ITGAM	2.1539	2.1542	2.15418	2.15441	2.08704	2.08734	2.08733	2.08755	11.2534	11.2537	11.2537	11.2539	1.22341	1.22372	1.2237	1.22393
CD40LG	ITGAM	0.00109055	0.00139119	0.00137986	0.0016028	0.00112794	0.00142859	0.00141725	0.00164019	0.00106795	0.00136859	0.00135726	0.00158019	0.00112938	0.00143003	0.00141869	0.00164163
ICAM1	ITGAM	0.00159249	0.00189313	0.00188179	0.00210473	0.00305221	0.00335285	0.00334151	0.00356445	0.00292229	0.00322293	0.00321159	0.00343453	0.00410731	0.00440795	0.00439661	0.00461955
ICAM2	ITGAM	1.51032	1.51062	1.51061	1.51083	0.954549	0.95485	0.954838	0.955061	4.89979	4.90009	4.90008	4.9003	0.0610633	0.0613639	0.0613526	0.0615755
JAM3	ITGAM	0.0702408	0.0705415	0.0705301	0.0707531	0.0096181	0.00991875	0.00990741	0.0101303	0.289444	0.289745	0.289734	0.289956	0.229883	0.230183	0.230172	0.230395
TLN1	ITGAX	2.15375	2.15398	2.15378	2.15402	2.08689	2.08713	2.08692	2.08716	11.2533	11.2535	11.2533	11.2535	1.22327	1.2235	1.2233	1.22354
ICAM1	ITGAX	0.00144297	0.00168103	0.00147629	0.00172018	0.00290269	0.00314075	0.00293601	0.0031799	0.00277277	0.00301083	0.0028061	0.00304998	0.00395779	0.00419585	0.00399111	0.004235
VTN	ITGB2	0.42996	0.209453	0.11857	0.0802427	0.429448	0.208941	0.118059	0.0797309	0.429301	0.208794	0.117911	0.0795837	2.4994	2.2789	2.18801	2.14969
CD40LG	ITGB3	0.229092	0.0495225	1.746	0.0369174	0.229129	0.0495599	1.74604	0.0369548	0.229069	0.0494999	1.74598	0.0368948	0.22913	0.0495613	1.74604	0.0369563
ANGPT1	ITGAV	0.934585	0.983846	1.19376	0.932926	0.74013	0.78939	0.9993	0.73847	2.32338	2.37264	2.58255	2.32172	0.275985	0.325245	0.535155	0.274325
TEK	ITGA5	0.528337	0.414296	0.35281	0.426765	0.432959	0.318918	0.257432	0.331387	0.508241	0.3942	0.332714	0.406668	0.214089	0.100048	0.0385614	0.112516
ANGPT1	ITGA5	1.00425	0.890213	0.828727	0.902682	0.809799	0.695757	0.634271	0.708226	2.39305	2.279	2.21752	2.29147	0.345654	0.231612	0.170126	0.244081
FLT4	ITGA5	0.214221	0.10018	0.0386935	0.112648	0.214085	0.100044	0.0385582	0.112513	0.214006	0.099965	0.0384788	0.112433	0.213925	0.0998837	0.0383976	0.112352
CXCL12	ITGA5	0.213829	0.0997885	0.0383023	0.112257	0.21399	0.0999488	0.0384627	0.112417	0.214607	0.100566	0.0390797	0.113034	0.261098	0.147057	0.0855711	0.159526
RELN	ITGA5	0.453954	0.339913	0.278427	0.352381	0.440748	0.326707	0.265221	0.339176	0.250453	0.136412	0.0749258	0.14888	0.235842	0.121801	0.0603147	0.134269
VTN	ITGA5	0.213399	0.0993583	0.0378721	0.111827	0.212888	0.0988465	0.0373604	0.111315	0.21274	0.0986993	0.0372132	0.111168	2.28284	2.1688	2.10732	2.18127
THBS1	ITGA5	1.95611	1.84207	1.78058	1.85453	0.460929	0.346888	0.285402	0.359356	7.56378	7.44973	7.38825	7.4622	0.229425	0.115383	0.0538973	0.127852
THBS2	ITGA5	0.212786	0.0987446	0.0372584	0.111213	0.212591	0.0985501	0.037064	0.111018	0.212633	0.0985919	0.0371057	0.11106	0.212938	0.0988967	0.0374106	0.111365
COL6A3	ITGA5	0.213009	0.0989682	0.0374821	0.111437	0.243383	0.129342	0.0678562	0.141811	0.410368	0.296327	0.234841	0.308795	0.311696	0.197655	0.136168	0.210123
LAMB1	ITGA5	0.374212	0.260171	0.198685	0.272639	0.214168	0.100127	0.0386406	0.112595	0.308583	0.194542	0.133056	0.20701	1.11647	1.00243	0.940944	1.0149
LAMA4	ITGA5	0.212993	0.0989516	0.0374655	0.11142	0.213132	0.0990911	0.0376049	0.111559	0.212705	0.0986644	0.0371783	0.111133	0.214119	0.100078	0.0385915	0.112546
MIA	ITGA5	0.21272	0.0986786	0.0371925	0.111147	0.21262	0.0985789	0.0370927	0.111047	0.213015	0.0989739	0.0374877	0.111442	0.213051	0.0990104	0.0375243	0.111479
LAMC2	ITGA5	0.212814	0.0987727	0.0372865	0.111241	0.212754	0.0987133	0.0372272	0.111182	0.212833	0.0987917	0.0373055	0.11126	0.21317	0.0991287	0.0376426	0.111597
LAMA1	ITGA5	0.298001	0.18396	0.122474	0.196428	0.316218	0.202177	0.140691	0.214645	0.212788	0.0987467	0.0372606	0.111215	0.734328	0.620287	0.558801	0.632755
CCN1	ITGA5	0.436273	0.322232	0.260746	0.334701	0.21265	0.0986094	0.0371233	0.111078	0.212626	0.0985855	0.0370993	0.111054	0.217553	0.103512	0.042026	0.11598
LAMA2	ITGA5	0.214147	0.100106	0.0386194	0.112574	0.215058	0.101017	0.0395308	0.113485	0.214825	0.100784	0.0392978	0.113252	0.22154	0.107499	0.0460124	0.119967
LAMB2	ITGA5	0.230113	0.116072	0.0545859	0.12854	0.380481	0.26644	0.204954	0.278908	0.400663	0.286622	0.225136	0.29909	0.260912	0.146871	0.0853848	0.159339
PLA2G2A	ITGA5	0.356396	0.242355	0.180869	0.254824	0.869267	0.755226	0.69374	0.767695	0.213107	0.0990659	0.0375798	0.111534	0.226763	0.112722	0.0512358	0.12519
TLN1	ITGA2B	3.75269	3.30516	8.41805	2.31718	3.68583	3.2383	8.35119	2.25032	12.8522	12.4047	17.5176	11.4167	2.82221	2.37468	7.48757	1.3867
RELN	ITGA2B	1.84121	1.39368	6.50657	0.405701	1.828	1.38048	6.49336	0.392496	1.63771	1.19018	6.30307	0.2022	1.62309	1.17557	6.28845	0.187589
VTN	ITGA2B	1.60065	1.15313	6.26601	0.165147	1.60014	1.15262	6.2655	0.164635	1.59999	1.15247	6.26535	0.164488	3.6701	3.22257	8.33546	2.23459
CALR	ITGA2B	3.26311	2.81558	7.92847	1.8276	3.54646	3.09893	8.21182	2.11095	3.26171	2.81419	7.92707	1.8262	4.33601	3.88849	9.00137	2.90051
THBS1	ITGA2B	3.34336	2.89584	8.00872	1.90785	1.84818	1.40066	6.51354	0.412676	8.95103	8.5035	13.6164	7.51552	1.61668	1.16915	6.28204	0.181172
SPP1	ITGA2B	2.07738	1.62986	6.74274	0.641878	2.11706	1.66954	6.78242	0.681555	2.2049	1.75737	6.87026	0.76939	1.60638	1.15886	6.27174	0.170875
THBS2	ITGA2B	1.60004	1.15251	6.2654	0.164533	1.59984	1.15232	6.2652	0.164339	1.59989	1.15236	6.26525	0.16438	1.60019	1.15267	6.26555	0.164685
COL6A3	ITGA2B	1.60026	1.15274	6.26562	0.164757	1.63064	1.18311	6.296	0.195131	1.79762	1.3501	6.46298	0.362115	1.69895	1.25142	6.36431	0.263443
LAMB1	ITGA2B	1.76146	1.31394	6.42682	0.32596	1.60142	1.1539	6.26678	0.165915	1.69584	1.24831	6.3612	0.26033	2.50372	2.0562	7.16908	1.06822
LAMA4	ITGA2B	1.60025	1.15272	6.26561	0.16474	1.60038	1.15286	6.26574	0.164879	1.59996	1.15243	6.26532	0.164453	1.60137	1.15385	6.26673	0.165866
LAMC2	ITGA2B	1.60007	1.15254	6.26543	0.164561	1.60001	1.15248	6.26537	0.164502	1.60009	1.15256	6.26545	0.16458	1.60042	1.1529	6.26578	0.164917
ICAM4	ITGA2B	2.4766	2.02907	7.14196	1.04109	2.70026	2.25274	7.36562	1.26476	2.43687	1.98935	7.10223	1.00137	1.63893	1.1914	6.30428	0.20342
LAMA1	ITGA2B	1.68525	1.23773	6.35061	0.249748	1.70347	1.25595	6.36883	0.267965	1.60004	1.15252	6.2654	0.164535	2.12158	1.67406	6.78694	0.686076
LAMA2	ITGA2B	1.6014	1.15388	6.26676	0.165894	1.60231	1.15479	6.26767	0.166805	1.60208	1.15455	6.26744	0.166572	1.60879	1.16127	6.27415	0.173287
LAMB2	ITGA2B	1.61737	1.16984	6.28273	0.18186	1.76773	1.32021	6.43309	0.332228	1.78792	1.34039	6.45328	0.35241	1.64816	1.20064	6.31352	0.212659
WNT5A	ROR1	0.00199179	0.00213205	0.0017698	0.0617869	0.00199843	0.00213868	0.00177643	0.0617935	0.00161294	0.0017532	0.00139095	0.061408	0.209398	0.209539	0.209176	0.269193
WNT3A	ROR1	0.00133102	0.00147128	0.00110903	0.0611261	0.00114908	0.00128934	0.000927087	0.0609442	0.00136625	0.0015065	0.00114425	0.0611613	0.00305296	0.00319321	0.00283096	0.062848
WNT5A	LDLR	0.390274	0.193234	0.526282	0.258014	0.390281	0.193241	0.526289	0.258021	0.389896	0.192855	0.525903	0.257635	0.597681	0.400641	0.733689	0.46542
EGF	LDLR	0.390093	0.193053	0.526101	0.257833	0.409932	0.212891	0.545939	0.277671	0.637054	0.440014	0.773062	0.504794	0.407427	0.210387	0.543435	0.275166
IL1B	LDLR	0.389376	0.192336	0.525384	0.257115	0.531847	0.334807	0.667855	0.399586	0.389571	0.192531	0.525579	0.25731	0.389804	0.192764	0.525812	0.257544
OSM	LDLR	0.389486	0.192446	0.525494	0.257225	0.38937	0.192329	0.525378	0.257109	0.389519	0.192479	0.525527	0.257259	0.389614	0.192574	0.525622	0.257354
WNT7A	LDLR	0.389531	0.192491	0.525539	0.25727	0.389664	0.192624	0.525672	0.257403	0.38955	0.19251	0.525558	0.257289	0.389627	0.192587	0.525635	0.257366
AVP	LDLR	0.389749	0.192709	0.525757	0.257488	0.394735	0.197695	0.530743	0.262475	0.38948	0.19244	0.525488	0.25722	1.16458	0.967544	1.30059	1.03232
APOA1	LDLR	3.42232	3.22528	3.55833	3.29006	1.43631	1.23927	1.57232	1.30405	5.79647	5.59943	5.93248	5.66421	70.1531	69.9561	70.2891	70.0209
APOB	LDLR	0.393054	0.196014	0.529062	0.260794	0.390475	0.193435	0.526483	0.258215	0.392894	0.195854	0.528902	0.260633	1.49352	1.29648	1.62953	1.36126
APOE	LDLR	3.44682	3.24978	3.58283	3.31456	7.35175	7.15471	7.48776	7.21949	2.30229	2.10525	2.4383	2.17003	31.1334	30.9363	31.2694	31.0011
PF4	LDLR	20.9328	20.7357	21.0688	20.8005	1.10924	0.912197	1.24524	0.976976	50.9278	50.7308	51.0638	50.7956	1.742	1.54496	1.87801	1.60974
VCAN	LDLR	0.515527	0.318487	0.651535	0.383266	0.746577	0.549537	0.882585	0.614317	0.390016	0.192976	0.526024	0.257756	3.9628	3.76576	4.09881	3.83054
APOC3	LDLR	0.499138	0.302098	0.635146	0.366877	0.421783	0.224743	0.557791	0.289523	0.394711	0.197671	0.530719	0.26245	3.41806	3.22102	3.55407	3.2858
APOC2	LDLR	0.391953	0.194913	0.527961	0.259692	0.39161	0.19457	0.527618	0.259349	0.392216	0.195176	0.528224	0.259955	1.15822	0.961176	1.29422	1.02596
ARPC5	LDLR	2.1816	1.98456	2.31761	2.04934	2.58853	2.39149	2.72453	2.45627	4.76899	4.57195	4.90499	4.63673	1.86562	1.66858	2.00163	1.73336
APOA4	LDLR	0.391775	0.194735	0.527783	0.259515	0.403496	0.206456	0.539504	0.271235	0.443178	0.246137	0.579185	0.310917	3.7385	3.54146	3.87451	3.60624
APOA2	LDLR	0.960806	0.763766	1.09681	0.828545	1.55977	1.36273	1.69578	1.42751	1.06403	0.866993	1.20004	0.931772	18.0639	17.8668	18.1999	17.9316
TF	LDLR	0.390616	0.193576	0.526624	0.258356	0.389962	0.192922	0.52597	0.257702	0.392129	0.195089	0.528137	0.259868	0.76534	0.5683	0.901348	0.63308
WNT5A	EPHA7	0.00166659	0.00167947	0.0019037	0.151344	0.00167322	0.0016861	0.00191034	0.15135	0.00128774	0.00130062	0.00152485	0.150965	0.209073	0.209086	0.20931	0.35875
EFNA1	EPHA7	0.00240501	0.00241789	0.00264213	0.152082	0.00346577	0.00347864	0.00370288	0.153143	0.00302998	0.00304286	0.00326709	0.152707	0.236029	0.236042	0.236266	0.385706
EFNA2	EPHA7	0.000998791	0.00101167	0.00123591	0.150676	0.000997858	0.00101074	0.00123497	0.150675	0.000805771	0.000818649	0.00104289	0.150483	0.112204	0.112217	0.112441	0.261882
EFNA5	EPHA7	0.00239975	0.00241263	0.00263686	0.152077	0.0448349	0.0448478	0.0450721	0.194512	0.00272168	0.00273456	0.0029588	0.152399	0.140471	0.140484	0.140708	0.290148
EFNA3	EPHA7	0.00212074	0.00213362	0.00235785	0.151798	0.00225499	0.00226787	0.00249211	0.151932	0.00182227	0.00183515	0.00205939	0.151499	0.0114217	0.0114346	0.0116589	0.161099
EFNA4	EPHA7	0.0267223	0.0267352	0.0269594	0.1764	0.0483886	0.0484015	0.0486257	0.198066	0.0010588	0.00107168	0.00129591	0.150736	0.159097	0.159109	0.159334	0.308774
WNT5A	LRP2	0.00212959	0.0595668	0.0781086	0.167753	0.00213622	0.0595735	0.0781153	0.167759	0.00175074	0.059188	0.0777298	0.167374	0.209536	0.266973	0.285515	0.375159
EGF	LRP2	0.00194857	0.0593858	0.0779276	0.167572	0.0217868	0.079224	0.0977658	0.18741	0.24891	0.306347	0.324889	0.414533	0.0192821	0.0767194	0.0952612	0.184905
SHH	LRP2	0.00150513	0.0589424	0.0774842	0.167128	0.00135259	0.0587898	0.0773316	0.166976	0.00145143	0.0588887	0.0774305	0.167075	0.00562553	0.0630628	0.0816046	0.171249
LEP	LRP2	0.00141019	0.0588474	0.0773892	0.167033	0.00116176	0.058599	0.0771408	0.166785	0.00130561	0.0587428	0.0772847	0.166929	0.00150239	0.0589396	0.0774814	0.167126
MDK	LRP2	0.587081	0.644519	0.66306	0.752705	1.6661	1.72353	1.74207	1.83172	0.0530866	0.110524	0.129066	0.21871	6.43273	6.49017	6.50871	6.59835
AGT	LRP2	0.00216567	0.0596029	0.0781447	0.167789	0.00516019	0.0625974	0.0811392	0.170783	0.00378207	0.0612193	0.0797611	0.169405	0.599585	0.657022	0.675564	0.765208
AVP	LRP2	0.0016039	0.0590411	0.0775829	0.167227	0.00659053	0.0640278	0.0825696	0.172214	0.00133522	0.0587725	0.0773143	0.166958	0.77644	0.833877	0.852419	0.942063
THBS1	LRP2	1.74485	1.80228	1.82082	1.91047	0.249667	0.307104	0.325646	0.41529	7.35251	7.40995	7.42849	7.51814	0.0181629	0.0756001	0.0941419	0.183786
APOA1	LRP2	3.03418	3.09162	3.11016	3.1998	1.04817	1.10561	1.12415	1.21379	5.40833	5.46576	5.48431	5.57395	69.765	69.8224	69.841	69.9306
PLG	LRP2	0.00287953	0.0603168	0.0788586	0.168503	0.00168086	0.0591181	0.0776599	0.167304	0.00187549	0.0593127	0.0778545	0.167499	0.114387	0.171824	0.190366	0.28001
APOB	LRP2	0.00490939	0.0623466	0.0808884	0.170533	0.00233021	0.0597674	0.0783093	0.167953	0.00474911	0.0621863	0.0807282	0.170372	1.10538	1.16282	1.18136	1.271
APOE	LRP2	3.05868	3.11612	3.13466	3.2243	6.9636	7.02104	7.03958	7.12923	1.91414	1.97158	1.99012	2.07977	30.7452	30.8027	30.8212	30.9109
THBS2	LRP2	0.00152397	0.0589612	0.077503	0.167147	0.00132952	0.0587668	0.0773086	0.166953	0.00137126	0.0588085	0.0773503	0.166994	0.00167614	0.0591134	0.0776552	0.167299
APOC3	LRP2	0.110993	0.16843	0.186972	0.276616	0.0336385	0.0910757	0.109618	0.199262	0.00656586	0.0640031	0.0825449	0.172189	3.02992	3.08735	3.1059	3.19554
APOC2	LRP2	0.003808	0.0612452	0.079787	0.169431	0.00346497	0.0609022	0.079444	0.169088	0.00407087	0.0615081	0.0800499	0.169694	0.770071	0.827509	0.84605	0.935695
ARPC5	LRP2	1.79345	1.85089	1.86943	1.95908	2.20038	2.25782	2.27636	2.366	4.38084	4.43828	4.45682	4.54646	1.47748	1.53491	1.55346	1.6431
APOA4	LRP2	0.00363053	0.0610678	0.0796096	0.169254	0.0153509	0.0727882	0.09133	0.180974	0.0550328	0.11247	0.131012	0.220656	3.35035	3.40779	3.42633	3.51598
APOA2	LRP2	0.572661	0.630098	0.64864	0.738284	1.17163	1.22906	1.2476	1.33725	0.675888	0.733325	0.751867	0.841511	17.6757	17.7332	17.7517	17.8413
TF	LRP2	0.00247142	0.0599087	0.0784505	0.168095	0.00181764	0.0592549	0.0777967	0.167441	0.00398391	0.0614211	0.079963	0.169607	0.377195	0.434633	0.453174	0.542818
WNT5A	AQP2	0.00235414	0.00190537	0.00205062	0.00210598	0.00236077	0.00191201	0.00205725	0.00211261	0.00197529	0.00152652	0.00167177	0.00172713	0.209761	0.209312	0.209457	0.209512
AVP	AQP2	0.00182845	0.00137968	0.00152493	0.00158029	0.00681508	0.00636632	0.00651156	0.00656692	0.00155977	0.00111101	0.00125625	0.00131161	0.776664	0.776216	0.776361	0.776416
ANXA2	AQP2	0.178525	0.178076	0.178222	0.178277	0.115997	0.115548	0.115693	0.115749	0.0659902	0.0655414	0.0656867	0.065742	3.28057	3.28012	3.28027	3.28032
IL10	IL10RB	0.192844	0.130641	0.09023	0.0335974	0.19298	0.130777	0.0903662	0.0337335	0.192651	0.130447	0.0900365	0.0334039	0.196743	0.134539	0.0941287	0.037496
IFNL3	IL10RB	0.19331	0.131107	0.0906965	0.0340638	0.19297	0.130767	0.0903561	0.0337235	0.192697	0.130494	0.090083	0.0334504	0.193015	0.130812	0.0904013	0.0337687
IL19	IL20RA	0.00143291	0.00136962	0.000987349	0.0013016	0.00136346	0.00130016	0.000917895	0.00123215	0.00131056	0.00124727	0.000865	0.00117925	0.00155072	0.00148743	0.00110516	0.00141941
IL10	IL10RA	0.00217813	0.146745	0.0348789	0.012639	0.00231429	0.146881	0.0350151	0.0127752	0.00198466	0.146552	0.0346854	0.0124455	0.0060768	0.150644	0.0387776	0.0165377
IL4	IL21R	0.0028092	0.00567157	0.00373309	0.00219568	0.00219727	0.00505964	0.00312116	0.00158375	0.00207447	0.00493684	0.00299836	0.00146095	0.00212949	0.00499186	0.00305339	0.00151597
EPO	EPHB4	0.00291934	0.0556288	0.00305745	0.155819	0.00521051	0.05792	0.00534861	0.15811	0.00305641	0.0557659	0.00319451	0.155956	0.0046695	0.0573789	0.0048076	0.157569
EFNB3	EPHB4	0.00339167	0.0561011	0.00352977	0.156291	0.0479742	0.100684	0.0481123	0.200874	0.00288189	0.0555913	0.00301999	0.155781	0.0122295	0.064939	0.0123676	0.165129
EFNB2	EPHB4	0.177508	0.230218	0.177646	0.330408	0.207087	0.259796	0.207225	0.359986	0.444478	0.497187	0.444616	0.597378	0.233951	0.28666	0.234089	0.38685
EFNB1	EPHB4	0.0190928	0.0718022	0.0192309	0.171992	0.0294364	0.0821459	0.0295745	0.182336	0.0748359	0.127545	0.074974	0.227735	0.018843	0.0715525	0.0189811	0.171743
EPO	CA1	0.0969567	0.00182069	0.00143343	0.00169815	0.0992479	0.00411185	0.0037246	0.00398932	0.0970938	0.00195775	0.0015705	0.00183522	0.0987069	0.00357084	0.00318359	0.00344831
TNFSF10	TNFRSF11B	0.172619	0.172391	0.17231	0.187451	0.404154	0.403925	0.403845	0.418986	0.0289187	0.02869	0.0286098	0.0437504	0.0235701	0.0233415	0.0232613	0.0384018
EGF	TNFRSF11B	0.00182697	0.00159829	0.0015181	0.0166586	0.0216652	0.0214365	0.0213563	0.0364969	0.248788	0.248559	0.248479	0.26362	0.0191605	0.0189318	0.0188517	0.0339922
IL4	TNFRSF11B	0.00213814	0.00190946	0.00182927	0.0169698	0.00152621	0.00129753	0.00121734	0.0163579	0.00140341	0.00117473	0.00109454	0.0162351	0.00145844	0.00122976	0.00114956	0.0162901
IL7R	TNFRSF11B	0.00124488	0.0010162	0.000936009	0.0160765	0.00158444	0.00135575	0.00127556	0.0164161	0.00115556	0.00092688	0.000846685	0.0159872	0.0374542	0.0372255	0.0371453	0.0522858
TGFB1	TNFRSF11B	1.14387	1.14364	1.14356	1.1587	0.597926	0.597697	0.597617	0.612758	2.46076	2.46053	2.46045	2.47559	0.283409	0.28318	0.2831	0.29824
TNF	TNFRSF11B	0.00116622	0.000937538	0.000857344	0.0159979	0.00120617	0.000977489	0.000897294	0.0160378	0.00158949	0.00136081	0.00128061	0.0164211	0.00260433	0.00237565	0.00229545	0.017436
PDGFA	TNFRSF11B	0.00163505	0.00140637	0.00132617	0.0164667	0.0019364	0.00170772	0.00162753	0.0167681	0.768719	0.768491	0.76841	0.783551	0.0610066	0.0607779	0.0606977	0.0758383
FGF2	TNFRSF11B	0.0508409	0.0506122	0.050532	0.0656726	0.184843	0.184615	0.184534	0.199675	0.00121858	0.000989902	0.000909708	0.0160502	0.112815	0.112586	0.112506	0.127647
TNFSF13	TNFRSF11B	0.00194461	0.00171593	0.00163574	0.0167763	0.0809541	0.0807254	0.0806452	0.0957857	0.0383291	0.0381004	0.0380202	0.0531607	0.00342966	0.00320098	0.00312079	0.0182613
TNFSF11	TNFRSF11B	0.00152143	0.00129275	0.00121256	0.0163531	0.00123568	0.001007	0.000926803	0.0160673	0.0012104	0.000981714	0.00090152	0.0160421	0.00150572	0.00127704	0.00119685	0.0163374
VTN	TNFRSF11B	0.0020161	0.00178742	0.00170723	0.0168478	0.00150431	0.00127563	0.00119543	0.016336	0.00135712	0.00112844	0.00104824	0.0161888	2.07146	2.07123	2.07115	2.08629
THBS1	TNFRSF11B	1.74472	1.7445	1.74442	1.75956	0.249546	0.249317	0.249237	0.264377	7.35239	7.35216	7.35208	7.36722	0.0180413	0.0178126	0.0177324	0.032873
HAPLN1	TNFRSF11B	0.00141198	0.0011833	0.0011031	0.0162436	0.0228911	0.0226624	0.0225822	0.0377228	0.00154992	0.00132123	0.00124104	0.0163816	0.655014	0.654785	0.654705	0.669846
TNFRSF1A	TNFRSF1B	0.264178	0.298128	0.263774	0.29621	0.681562	0.715512	0.681158	0.713593	0.596613	0.630563	0.596209	0.628644	0.489492	0.523443	0.489089	0.521524
TNFSF14	TNFRSF1B	0.0224181	0.0563682	0.0220143	0.0544495	0.00269985	0.0366499	0.00229606	0.0347313	0.157287	0.191237	0.156883	0.189318	0.00284701	0.0367971	0.00244322	0.0348784
LTA	TNFRSF1B	0.00308716	0.0370372	0.00268336	0.0351186	0.00326612	0.0372162	0.00286233	0.0352975	0.00293414	0.0368842	0.00253035	0.0349656	0.00305767	0.0370077	0.00265387	0.0350891
TNF	TNFRSF1B	0.00267947	0.0366295	0.00227567	0.0347109	0.00271942	0.0366695	0.00231562	0.0347508	0.00310274	0.0370528	0.00269894	0.0351342	0.00411758	0.0380676	0.00371378	0.036149
TNFRSF1A	TRAF2	0.31872	0.278209	0.26281	0.279385	0.736103	0.695592	0.680194	0.696768	0.651154	0.610643	0.595245	0.61182	0.544034	0.503523	0.488125	0.504699
IL10	CD27	0.00110155	0.00141722	0.00136564	0.0015357	0.00123771	0.00155338	0.0015018	0.00167186	0.000908073	0.00122375	0.00117216	0.00134223	0.00500021	0.00531589	0.00526431	0.00543437
CD70	CD27	0.185817	0.186132	0.186081	0.186251	0.311746	0.312062	0.31201	0.312181	0.096289	0.0966046	0.096553	0.0967231	0.00128471	0.00160039	0.0015488	0.00171887
IL10	IFNLR1	0.00113908	0.0013468	0.001108	0.00585518	0.00127524	0.00148296	0.00124416	0.00599134	0.000945606	0.00115333	0.000914522	0.00566171	0.00503775	0.00524547	0.00500666	0.00975385
IFNL3	IFNLR1	0.00160552	0.00181324	0.00157444	0.00632162	0.00126519	0.00147291	0.00123411	0.00598129	0.000992074	0.00119979	0.00096099	0.00570817	0.00131037	0.00151809	0.00127928	0.00602646
IL10	TFRC	1.46847	1.65933	0.638934	0.332872	1.46861	1.65946	0.63907	0.333008	1.46828	1.65913	0.63874	0.332679	1.47237	1.66323	0.642832	0.336771
TNFSF13B	TFRC	1.49693	1.68778	0.667389	0.361327	1.61581	1.80667	0.786277	0.480215	1.71027	1.90112	0.880727	0.574666	1.46854	1.65939	0.638998	0.332936
TF	TFRC	1.46939	1.66024	0.639849	0.333788	1.46873	1.65959	0.639195	0.333134	1.4709	1.66176	0.641362	0.3353	1.84411	2.03497	1.01457	0.708512
IL10	CD14	0.00174961	0.00169876	0.00237881	0.0121468	0.00188577	0.00183492	0.00251497	0.0122829	0.00155613	0.00150528	0.00218534	0.0119533	0.00564827	0.00559742	0.00627748	0.0160455
APOA1	CD14	3.03437	3.03432	3.035	3.04477	1.04836	1.04831	1.04899	1.05876	5.40852	5.40847	5.40915	5.41892	69.7652	69.7651	69.7658	69.7756
IL10	CD40	0.0788065	0.0584018	0.23542	0.0414627	0.0789426	0.0585379	0.235557	0.0415989	0.078613	0.0582083	0.235227	0.0412693	0.0827051	0.0623004	0.239319	0.0453614
CD40LG	CD40	0.0786174	0.0582127	0.235231	0.0412737	0.0786548	0.0582501	0.235269	0.0413111	0.0785948	0.0581901	0.235209	0.0412511	0.0786563	0.0582516	0.23527	0.0413125
TNFSF13B	CD40	0.107262	0.0868571	0.263876	0.0699181	0.22615	0.205745	0.382764	0.188806	0.3206	0.300195	0.477214	0.283256	0.0788704	0.0584657	0.235484	0.0415267
LTB	CD40	0.140451	0.120047	0.297065	0.103108	0.27036	0.249956	0.426974	0.233017	0.141085	0.12068	0.297699	0.103741	0.0789043	0.0584996	0.235518	0.0415605
IL18	CD40	0.314319	0.293915	0.470933	0.276976	0.330564	0.31016	0.487178	0.293221	0.167527	0.147122	0.324141	0.130183	0.11498	0.0945749	0.271593	0.0776359
IL11RA	CD40	0.160965	0.14056	0.317579	0.123621	0.227248	0.206843	0.383862	0.189904	0.0911903	0.0707856	0.247804	0.0538466	0.145554	0.125149	0.302168	0.10821
IL10	CSF1	0.00173644	0.0149485	0.00244572	0.0162247	0.0018726	0.0150847	0.00258189	0.0163608	0.00154296	0.0147551	0.00225225	0.0160312	0.0056351	0.0188472	0.00634439	0.0201234
IL6	CSF1	0.00205085	0.015263	0.00276014	0.0165391	0.00152719	0.0147393	0.00223648	0.0160154	0.00212903	0.0153411	0.00283832	0.0166173	0.00194059	0.0151527	0.00264988	0.0164288
IL1A	CSF1	0.00181516	0.0150273	0.00252444	0.0163034	0.00163873	0.0148508	0.00234802	0.016127	0.00175644	0.0149685	0.00246573	0.0162447	0.00196641	0.0151785	0.0026757	0.0164547
CSF2	CSF1	0.00182566	0.0150378	0.00253495	0.0163139	0.00161867	0.0148308	0.00232796	0.0161069	0.00151918	0.0147313	0.00222847	0.0160074	0.00186817	0.0150803	0.00257746	0.0163564
TGFB1	CSF1	1.14417	1.15739	1.14488	1.15866	0.598228	0.61144	0.598937	0.612716	2.46106	2.47427	2.46177	2.47555	0.283711	0.296923	0.28442	0.298199
IL1B	CSF1	0.00141181	0.0146239	0.00212109	0.0159001	0.143883	0.157095	0.144592	0.158371	0.0016067	0.0148188	0.00231598	0.0160949	0.00183997	0.0150521	0.00254926	0.0163282
VEGFA	CSF1	0.199857	0.213069	0.200567	0.214346	0.355935	0.369147	0.356644	0.370423	0.152206	0.165418	0.152915	0.166694	0.676799	0.690011	0.677508	0.691287
IL10	DCN	0.00137958	0.0282865	0.00156364	0.0656517	0.00151574	0.0284227	0.0016998	0.0657879	0.00118611	0.0280931	0.00137017	0.0654583	0.00527825	0.0321852	0.00546231	0.0695504
IL6	DCN	0.00169399	0.028601	0.00187805	0.0659662	0.00117033	0.0280773	0.00135439	0.0654425	0.00177217	0.0286791	0.00195623	0.0660443	0.00158373	0.0284907	0.0017678	0.0658559
TGFB1	DCN	1.14382	1.17072	1.144	1.20809	0.597871	0.624778	0.598055	0.662144	2.46071	2.48761	2.46089	2.52498	0.283354	0.310261	0.283538	0.347626
IL10	IL1RN	0.00138022	0.00215082	0.00192621	0.00137012	0.00151638	0.00228698	0.00206237	0.00150628	0.00118675	0.00195734	0.00173274	0.00117665	0.00527889	0.00604948	0.00582488	0.00526879
IL6	IL1RN	0.00169463	0.00246523	0.00224062	0.00168453	0.00117097	0.00194157	0.00171696	0.00116087	0.00177282	0.00254341	0.00231881	0.00176271	0.00158438	0.00235497	0.00213037	0.00157427
HGF	IL1RN	0.00128493	0.00205553	0.00183092	0.00127483	0.00104734	0.00181794	0.00159333	0.00103724	0.00133894	0.00210954	0.00188493	0.00132884	0.214797	0.215567	0.215343	0.214787
TGFB1	IL1RN	1.14382	1.14459	1.14436	1.14381	0.597872	0.598643	0.598418	0.597862	2.46071	2.46148	2.46125	2.4607	0.283355	0.284125	0.283901	0.283345
TNF	IL1RN	0.00111229	0.00188289	0.00165828	0.00110219	0.00115224	0.00192284	0.00169823	0.00114214	0.00153556	0.00230616	0.00208155	0.00152546	0.00255041	0.003321	0.00309639	0.0025403
IL10	NOS2	0.00109733	0.00102949	0.00110889	0.00139753	0.00123349	0.00116565	0.00124505	0.00153369	0.000903857	0.000836017	0.000915414	0.00120406	0.004996	0.00492816	0.00500755	0.0052962
MST1	NOS2	0.00163962	0.00157178	0.00165118	0.00193982	0.0034793	0.00341146	0.00349086	0.0037795	0.00144994	0.0013821	0.0014615	0.00175014	0.474571	0.474503	0.474582	0.474871
IL4	NOS2	0.00180133	0.00173349	0.00181288	0.00210153	0.0011894	0.00112156	0.00120095	0.0014896	0.0010666	0.000998757	0.00107815	0.0013668	0.00112162	0.00105378	0.00113318	0.00142182
HGF	NOS2	0.00100204	0.0009342	0.0010136	0.00130224	0.00076445	0.000696609	0.000776006	0.00106465	0.00105605	0.000988211	0.00106761	0.00135625	0.214514	0.214446	0.214526	0.214814
TGFB1	NOS2	1.14354	1.14347	1.14355	1.14384	0.597589	0.597521	0.597601	0.597889	2.46042	2.46036	2.46044	2.46072	0.283072	0.283004	0.283083	0.283372
TNF	NOS2	0.000829404	0.000761563	0.00084096	0.0011296	0.000869354	0.000801514	0.000880911	0.00116955	0.00125267	0.00118483	0.00126423	0.00155287	0.00226751	0.00219967	0.00227907	0.00256771
CXCL11	NOS2	0.000824403	0.000756563	0.00083596	0.0011246	0.00106697	0.000999127	0.00107852	0.00136717	0.000833584	0.000765744	0.000845141	0.00113378	0.00120615	0.00113831	0.00121771	0.00150635
IL1B	NOS2	0.000772699	0.000704859	0.000784256	0.0010729	0.143243	0.143176	0.143255	0.143544	0.00096759	0.00089975	0.000979146	0.00126779	0.00120086	0.00113302	0.00121242	0.00150106
IL12A	NOS2	0.00111048	0.00104264	0.00112203	0.00141068	0.00110399	0.00103615	0.00111555	0.00140419	0.000708689	0.000640848	0.000720245	0.00100889	0.00236211	0.00229427	0.00237367	0.00266231
IL23A	NOS2	0.00126377	0.00119593	0.00127533	0.00156397	0.00121021	0.00114237	0.00122177	0.00151041	0.000844588	0.000776747	0.000856144	0.00114479	0.00174441	0.00167657	0.00175597	0.00204461
CXCL12	NOS2	0.00210944	0.0020416	0.002121	0.00240964	0.00226981	0.00220197	0.00228137	0.00257001	0.00288686	0.00281902	0.00289842	0.00318706	0.0493782	0.0493104	0.0493898	0.0496784
EDN1	NOS2	0.18959	0.189522	0.189601	0.18989	0.00104862	0.000980776	0.00106017	0.00134881	0.00132047	0.00125262	0.00133202	0.00162066	0.00127219	0.00120435	0.00128374	0.00157238
VEGFA	NOS2	0.199218	0.19915	0.19923	0.199518	0.355296	0.355228	0.355307	0.355596	0.151567	0.151499	0.151578	0.151867	0.676159	0.676092	0.676171	0.67646
NPPA	NOS2	0.00147086	0.00140302	0.00148242	0.00177106	0.000776866	0.000709025	0.000788422	0.00107706	0.00110612	0.00103828	0.00111767	0.00140631	0.00321023	0.00314239	0.00322179	0.00351043
NPPC	NOS2	0.0010097	0.000941859	0.00102126	0.0013099	0.0011347	0.00106686	0.00114626	0.0014349	0.00119607	0.00112823	0.00120763	0.00149627	0.00104467	0.000976827	0.00105622	0.00134487
IL12B	NOS2	0.00110996	0.00104212	0.00112152	0.00141016	0.00108261	0.00101477	0.00109417	0.00138281	0.0010851	0.00101726	0.00109665	0.0013853	0.00113331	0.00106547	0.00114486	0.00143351
IL18	NOS2	0.23661	0.236542	0.236622	0.23691	0.252855	0.252787	0.252867	0.253155	0.0898178	0.08975	0.0898294	0.090118	0.0372704	0.0372026	0.037282	0.0375706
FGF13	NOS2	0.182278	0.18221	0.182289	0.182578	0.15001	0.149942	0.150021	0.15031	0.0847316	0.0846637	0.0847431	0.0850318	0.154978	0.15491	0.154989	0.155278
SPP1	NOS2	0.478411	0.478343	0.478422	0.478711	0.518087	0.518019	0.518099	0.518388	0.605923	0.605855	0.605934	0.606223	0.00740787	0.00734003	0.00741942	0.00770807
S100B	NOS2	0.465898	0.465831	0.46591	0.466199	0.00082562	0.00075778	0.000837177	0.00112582	0.141311	0.141243	0.141323	0.141611	0.0336244	0.0335566	0.033636	0.0339246
IFNB1	IFNGR1	0.544453	0.339856	0.815965	0.223054	0.544009	0.339412	0.815521	0.222609	0.544095	0.339498	0.815607	0.222696	0.54437	0.339773	0.815882	0.22297
IFNA2	IFNGR1	0.544108	0.339511	0.81562	0.222709	0.544039	0.339442	0.815551	0.22264	0.543812	0.339215	0.815324	0.222412	0.544203	0.339606	0.815715	0.222804
IFNB1	IFNGR2	0.0545953	0.162749	0.00184448	0.305752	0.0541507	0.162304	0.00139987	0.305308	0.054237	0.162391	0.00148618	0.305394	0.0545117	0.162666	0.00176092	0.305669
IFNA2	IFNGR2	0.0542502	0.162404	0.00149937	0.305407	0.0541812	0.162335	0.00143033	0.305338	0.0539539	0.162108	0.00120305	0.305111	0.0543454	0.162499	0.00159458	0.305502
THPO	MPL	0.00126068	0.00107719	0.0257019	0.00142115	0.00131675	0.00113327	0.025758	0.00147723	0.00103299	0.000849509	0.0254743	0.00119347	0.00448605	0.00430256	0.0289273	0.00464653
CALR	MPL	1.6644	1.66421	1.68884	1.66456	1.94775	1.94757	1.97219	1.94791	1.663	1.66282	1.68744	1.66316	2.7373	2.73712	2.76174	2.73746
IFNB1	IFNAR1	0.164357	0.120101	0.0397491	0.150702	0.163913	0.119657	0.0393045	0.150257	0.163999	0.119743	0.0393908	0.150344	0.164274	0.120018	0.0396656	0.150618
IL1B	IFNAR1	0.163787	0.119531	0.0391792	0.150132	0.306258	0.262002	0.18165	0.292603	0.163982	0.119726	0.0393741	0.150327	0.164216	0.119959	0.0396074	0.15056
IFNA2	IFNAR1	0.164012	0.119756	0.039404	0.150357	0.163943	0.119687	0.039335	0.150288	0.163716	0.11946	0.0391077	0.150061	0.164107	0.119851	0.0394992	0.150452
IL23A	IL23R	0.00164869	0.00151089	0.00118222	0.00154351	0.00159513	0.00145732	0.00112865	0.00148995	0.0012295	0.0010917	0.000763029	0.00112432	0.00212932	0.00199152	0.00166285	0.00202415
IL12B	IL23R	0.00149487	0.00135707	0.0010284	0.0013897	0.00146753	0.00132972	0.00100105	0.00136235	0.00147001	0.00133221	0.00100354	0.00136483	0.00151822	0.00138042	0.00105175	0.00141305
HLA-G	KLRD1	0.00187211	0.0021711	0.00194147	0.00340526	0.00108919	0.00138818	0.00115854	0.00262233	0.00137515	0.00167414	0.0014445	0.00290829	0.00704183	0.00734082	0.00711119	0.00857498
HLA-A	KLRD1	0.865249	0.865548	0.865318	0.866782	1.18676	1.18705	1.18682	1.18829	2.64093	2.64123	2.641	2.64246	0.542583	0.542882	0.542653	0.544116
HLA-B	KLRD1	0.634274	0.634573	0.634343	0.635807	0.547583	0.547882	0.547652	0.549116	1.52904	1.52934	1.52911	1.53058	0.543764	0.544063	0.543833	0.545297
HLA-C	KLRD1	1.50904	1.50934	1.50911	1.51057	1.48835	1.48865	1.48842	1.48988	2.87655	2.87685	2.87662	2.87808	1.35061	1.35091	1.35068	1.35214
HLA-E	KLRD1	1.02705	1.02735	1.02712	1.02859	1.14417	1.14447	1.14424	1.14571	2.86779	2.86809	2.86786	2.86932	0.359965	0.360264	0.360034	0.361498
RELN	VLDLR	0.244464	0.242436	0.294666	0.260561	0.231259	0.22923	0.281461	0.247356	0.0409635	0.0389349	0.0911655	0.0570603	0.0263523	0.0243237	0.0765544	0.0424492
APOB	VLDLR	0.00668148	0.00465287	0.0568835	0.0227783	0.0041023	0.00207369	0.0543043	0.0201991	0.0065212	0.00449259	0.0567232	0.022618	1.10715	1.10512	1.15735	1.12325
APOE	VLDLR	3.06045	3.05842	3.11065	3.07655	6.96538	6.96335	7.01558	6.98147	1.91592	1.91389	1.96612	1.93201	30.747	30.745	30.7972	30.7631
IFNB1	IFNAR2	0.113146	0.142315	0.252188	0.246578	0.112702	0.141871	0.251744	0.246133	0.112788	0.141957	0.25183	0.246219	0.113063	0.142232	0.252105	0.246494
IFNA2	IFNAR2	0.112801	0.14197	0.251843	0.246233	0.112732	0.141901	0.251774	0.246163	0.112505	0.141674	0.251547	0.245936	0.112896	0.142065	0.251938	0.246328
TGFB1	LOX	1.19672	1.16981	1.14504	1.22942	0.650778	0.623863	0.599095	0.683473	2.51361	2.4867	2.46193	2.54631	0.33626	0.309346	0.284578	0.368956
FGFR3	FGF9	0.155148	0.0590263	0.0592028	0.0596308	0.26021	0.164089	0.164265	0.164693	0.0976666	0.00154528	0.00172179	0.00214985	0.343085	0.246963	0.24714	0.247568
FGFR4	FGF9	0.098055	0.00193371	0.00211022	0.00253827	0.109897	0.0137757	0.0139522	0.0143803	0.0984822	0.00236094	0.00253746	0.00296551	0.695242	0.599121	0.599297	0.599725
TNF	CTSS	0.23435	0.032433	0.0484289	0.0107692	0.23439	0.032473	0.0484689	0.0108091	0.234773	0.0328563	0.0488522	0.0111924	0.235788	0.0338711	0.0498671	0.0122073
HLA-DRA	CTSS	0.276822	0.0749055	0.0909014	0.0532416	0.234457	0.0325403	0.0485363	0.0108765	0.234497	0.0325803	0.0485762	0.0109164	0.417377	0.215461	0.231457	0.193797
EGF	TGFB1	1.14421	0.598262	2.4611	0.283745	1.16405	0.6181	2.48093	0.303583	1.39117	0.845223	2.70806	0.530706	1.16154	0.615596	2.47843	0.301078
IL4	TGFB1	1.14452	0.598573	2.46141	0.284056	1.14391	0.597961	2.4608	0.283444	1.14379	0.597838	2.46067	0.283321	1.14384	0.597893	2.46073	0.283376
YBX1	TGFB1	8.83664	8.29069	10.1535	7.97617	10.2907	9.74476	11.6076	9.43025	6.01529	5.46934	7.33218	5.15483	7.84076	7.29481	9.15765	6.9803
HGF	TGFB1	1.14372	0.597774	2.46061	0.283257	1.14348	0.597536	2.46037	0.283019	1.14377	0.597828	2.46066	0.283311	1.35723	0.811286	2.67412	0.496769
TNF	TGFB1	1.14355	0.597601	2.46044	0.283084	1.14359	0.597641	2.46048	0.283124	1.14397	0.598025	2.46086	0.283507	1.14499	0.599039	2.46187	0.284522
TGFBR3	TGFB1	1.16176	0.615809	2.47864	0.301292	1.14354	0.597598	2.46043	0.283081	1.14394	0.59799	2.46082	0.283472	1.2684	0.722449	2.58528	0.407932
TGFB3	TGFB1	1.14471	0.598766	2.4616	0.284248	1.14391	0.597959	2.46079	0.283442	1.14377	0.597819	2.46065	0.283302	1.14516	0.599216	2.46205	0.284699
TGFB2	TGFB1	1.14479	0.598843	2.46168	0.284325	1.14409	0.598144	2.46098	0.283627	1.14386	0.597911	2.46075	0.283394	1.14442	0.598469	2.4613	0.283952
INHBA	TGFB1	1.14364	0.597694	2.46053	0.283177	1.14342	0.597476	2.46031	0.282959	1.14351	0.597561	2.4604	0.283044	1.14388	0.597934	2.46077	0.283417
IL7	TGFB1	1.14343	0.59748	2.46032	0.282963	1.14363	0.597681	2.46052	0.283164	1.14371	0.597761	2.4606	0.283244	1.14386	0.597913	2.46075	0.283395
PTN	TGFB1	1.21573	0.669782	2.53262	0.355265	1.14397	0.598021	2.46086	0.283503	1.27038	0.724438	2.58727	0.409921	1.24857	0.702628	2.56546	0.388111
INHBB	TGFB1	1.1436	0.597656	2.46049	0.283139	1.1436	0.597656	2.46049	0.283139	1.14384	0.597894	2.46073	0.283377	1.14383	0.597887	2.46072	0.283369
EDN1	TGFB1	1.33231	0.786361	2.6492	0.471844	1.14377	0.59782	2.46066	0.283303	1.14404	0.598092	2.46093	0.283575	1.14399	0.598044	2.46088	0.283527
AVP	TGFB1	1.14386	0.597917	2.46075	0.2834	1.14885	0.602904	2.46574	0.288387	1.1436	0.597649	2.46048	0.283131	1.9187	1.37275	3.23559	1.05824
ADCYAP1	TGFB1	1.14423	0.598285	2.46112	0.283768	1.14393	0.597981	2.46082	0.283464	1.1438	0.597849	2.46068	0.283332	1.14391	0.597963	2.4608	0.283446
UTS2	TGFB1	1.14416	0.59821	2.46105	0.283693	1.14466	0.598714	2.46155	0.284197	1.14407	0.598125	2.46096	0.283608	1.14408	0.598134	2.46097	0.283616
FGF13	TGFB1	1.325	0.77905	2.64188	0.464532	1.29273	0.746782	2.60962	0.432264	1.22745	0.681503	2.54434	0.366986	1.2977	0.751749	2.61458	0.437232
THBS1	TGFB1	2.88711	2.34116	4.20399	2.02664	1.39193	0.845981	2.70882	0.531463	8.49477	7.94883	9.81166	7.63431	1.16042	0.614476	2.47731	0.299959
FST	TGFB1	1.17693	0.63098	2.49381	0.316463	1.30578	0.759838	2.62267	0.445321	1.58189	1.03594	2.89878	0.721425	1.55034	1.00439	2.86723	0.689873
PLG	TGFB1	1.14514	0.599193	2.46203	0.284676	1.14394	0.597994	2.46083	0.283477	1.14414	0.598189	2.46102	0.283672	1.25665	0.7107	2.57353	0.396183
FSTL1	TGFB1	1.17672	0.630777	2.49361	0.31626	1.19179	0.645844	2.50868	0.331327	1.23601	0.690059	2.55289	0.375542	1.26737	0.721421	2.58426	0.406904
DCN	TGFB1	1.14382	0.597871	2.46071	0.283354	1.17072	0.624778	2.48761	0.310261	1.144	0.598055	2.46089	0.283538	1.20809	0.662144	2.52498	0.347626
BMP3	TGFB1	1.14413	0.598181	2.46102	0.283664	1.14371	0.597766	2.4606	0.283249	1.14376	0.597817	2.46065	0.2833	1.14533	0.599384	2.46222	0.284867
DPP4	TGFB1	1.14588	0.599933	2.46277	0.285416	1.14619	0.600239	2.46307	0.285722	1.14585	0.599904	2.46274	0.285386	2.30531	1.75936	3.6222	1.44484
INHBC	TGFB1	1.14364	0.59769	2.46053	0.283173	1.14384	0.597897	2.46073	0.28338	1.14417	0.598228	2.46106	0.283711	1.14823	0.602286	2.46512	0.287768
LEFTY2	TGFB1	1.14412	0.598176	2.46101	0.283659	1.14384	0.597892	2.46073	0.283375	1.14357	0.597628	2.46046	0.283111	1.17514	0.629193	2.49203	0.314676
LGALS3	ANXA2	0.178104	0.115576	0.065569	3.28015	0.515312	0.452783	0.402777	3.61736	0.329452	0.266924	0.216917	3.4315	4.47203	4.4095	4.3595	7.57407
TNFSF14	TNFRSF14	0.0233651	0.181374	0.216217	0.0259649	0.00364685	0.161655	0.196499	0.00624666	0.158234	0.316242	0.351086	0.160834	0.00379401	0.161802	0.196646	0.00639382
LTA	TNFRSF14	0.00403415	0.162043	0.196886	0.00663396	0.00421311	0.162222	0.197065	0.00681293	0.00388114	0.16189	0.196733	0.00648095	0.00400466	0.162013	0.196857	0.00660448
TNF	TNFRSF14	0.00362646	0.161635	0.196479	0.00622628	0.00366641	0.161675	0.196519	0.00626623	0.00404973	0.162058	0.196902	0.00664954	0.00506457	0.163073	0.197917	0.00766439
TNFSF13	TNFRSF14	0.00440486	0.162413	0.197257	0.00700467	0.0834143	0.241423	0.276267	0.0860141	0.0407893	0.198798	0.233642	0.0433891	0.00588991	0.163898	0.198742	0.00848972
MIF	TNFRSF14	6.4045	6.56251	6.59736	6.4071	14.3726	14.5306	14.5654	14.3752	4.08802	4.24603	4.28088	4.09062	16.4397	16.5977	16.6326	16.4423
CD40LG	VCAM1	0.00119637	0.00116672	0.00114809	0.0227452	0.00123376	0.00120411	0.00118548	0.0227826	0.00117377	0.00114412	0.00112549	0.0227226	0.0012352	0.00120555	0.00118692	0.0227841
IL4	VCAM1	0.00208939	0.00205975	0.00204111	0.0236383	0.00147746	0.00144782	0.00142918	0.0230263	0.00135466	0.00132501	0.00130638	0.0229035	0.00140969	0.00138004	0.00136141	0.0229586
TNF	VCAM1	0.00111747	0.00108782	0.00106919	0.0226663	0.00115742	0.00112777	0.00110914	0.0227063	0.00154074	0.00151109	0.00149246	0.0230896	0.00255558	0.00252593	0.0025073	0.0241044
IL15	VCAM1	0.00132152	0.00129188	0.00127324	0.0228704	0.00102524	0.000995596	0.000976962	0.0225741	0.00104096	0.00101131	0.000992677	0.0225898	0.0016751	0.00164545	0.00162682	0.023224
VEGFA	VCAM1	0.199506	0.199477	0.199458	0.221055	0.355584	0.355554	0.355535	0.377133	0.151855	0.151825	0.151807	0.173404	0.676448	0.676418	0.676399	0.697996
IL18	VCAM1	0.236898	0.236869	0.23685	0.258447	0.253143	0.253114	0.253095	0.274692	0.0901059	0.0900762	0.0900576	0.111655	0.0375585	0.0375289	0.0375102	0.0591074
TNFSF12	VCAM1	0.00175525	0.0017256	0.00170697	0.0233041	0.013878	0.0138484	0.0138298	0.0354269	0.0470477	0.047018	0.0469994	0.0685966	0.293034	0.293005	0.292986	0.314583
VTN	VCAM1	0.00196735	0.0019377	0.00191907	0.0235162	0.00145556	0.00142591	0.00140728	0.0230044	0.00130837	0.00127872	0.00126009	0.0228572	2.07141	2.07138	2.07136	2.09296
ICAM1	VCAM1	0.0016983	0.00166866	0.00165002	0.0232472	0.00315802	0.00312838	0.00310974	0.0247069	0.00302811	0.00299846	0.00297982	0.024577	0.00421312	0.00418348	0.00416484	0.025762
THBS1	VCAM1	1.74468	1.74465	1.74463	1.76622	0.249497	0.249467	0.249449	0.271046	7.35234	7.35231	7.3523	7.37389	0.0179925	0.0179629	0.0179443	0.0395414
FLT3LG	IL15	0.0017013	0.00140502	0.00142073	0.00205488	0.00118312	0.000886842	0.000902556	0.0015367	0.00107609	0.000779812	0.000795526	0.00142967	0.00355998	0.0032637	0.00327941	0.00391356
CCL5	CXCL12	0.702409	0.702569	0.703186	0.749677	0.166424	0.166584	0.167201	0.213692	4.57298	4.57314	4.57376	4.62025	0.0203254	0.0204858	0.0211028	0.0675942
IL6	CXCL12	0.00270394	0.00286431	0.00348136	0.0499727	0.00218028	0.00234065	0.0029577	0.0494491	0.00278212	0.00294249	0.00355955	0.0500509	0.00259368	0.00275405	0.00337111	0.0498625
IL1A	CXCL12	0.00246825	0.00262862	0.00324567	0.049737	0.00229183	0.0024522	0.00306925	0.0495606	0.00240953	0.0025699	0.00318696	0.0496783	0.0026195	0.00277987	0.00339693	0.0498883
TGFB1	CXCL12	1.14483	1.14499	1.14561	1.1921	0.598881	0.599042	0.599659	0.64615	2.46172	2.46188	2.46249	2.50898	0.284364	0.284524	0.285141	0.331633
IL18	CXCL12	0.237902	0.238063	0.23868	0.285171	0.254147	0.254308	0.254925	0.301416	0.09111	0.0912704	0.0918874	0.138379	0.0385626	0.038723	0.0393401	0.0858314
SLIT2	CXCL12	0.00328929	0.00344966	0.00406671	0.0505581	0.0032094	0.00336977	0.00398682	0.0504782	0.00284921	0.00300958	0.00362664	0.050118	0.00453832	0.00469869	0.00531574	0.0518071
DPP4	CXCL12	0.00445318	0.00461355	0.0052306	0.051722	0.00475928	0.00491965	0.0055367	0.0520281	0.00442401	0.00458438	0.00520143	0.0516928	1.16388	1.16404	1.16466	1.21115
TNF	CXCL10	0.00152178	0.000818455	0.0012131	0.00123134	0.00156173	0.000858406	0.00125305	0.00127129	0.00194505	0.00124172	0.00163636	0.00165461	0.00295989	0.00225657	0.00265121	0.00266945
IL1B	CXCL10	0.00146508	0.000761751	0.00115639	0.00117464	0.143936	0.143232	0.143627	0.143645	0.00165997	0.000956642	0.00135128	0.00136953	0.00189324	0.00118991	0.00158455	0.0016028
OSM	CXCL10	0.00157497	0.000871647	0.00126629	0.00128454	0.00145877	0.000755448	0.00115009	0.00116834	0.00160862	0.000905299	0.00129994	0.00131819	0.00170324	0.000999912	0.00139455	0.0014128
CCL21	CXCL10	0.00163726	0.000933932	0.00132857	0.00134682	0.00173423	0.00103091	0.00142555	0.0014438	0.00140274	0.00069941	0.00109405	0.0011123	0.00183738	0.00113406	0.0015287	0.00154694
IL6	CTSB	1.25869	0.710187	0.611763	0.992667	1.25816	0.709663	0.611239	0.992143	1.25877	0.710265	0.611841	0.992745	1.25858	0.710077	0.611653	0.992556
TNF	CTSB	1.2581	0.709604	0.61118	0.992084	1.25814	0.709644	0.61122	0.992124	1.25853	0.710028	0.611604	0.992508	1.25954	0.711043	0.612619	0.993522
KDR	HSP90AA1	7.90601	7.41799	5.80059	8.70144	8.21706	7.72904	6.11163	9.01249	10.0806	9.59255	7.97514	10.876	7.0987	6.61068	4.99327	7.89413
VTN	HSP90AA1	7.0115	6.52348	4.90607	7.80693	7.01099	6.52297	4.90556	7.80642	7.01084	6.52282	4.90541	7.80627	9.08094	8.59292	6.97552	9.87637
TGFB1	MMP13	1.14403	1.14399	1.14373	1.14396	0.598088	0.598044	0.597786	0.598011	2.46092	2.46088	2.46062	2.46085	0.283571	0.283526	0.283269	0.283493
TNF	MMP13	0.00132829	0.00128398	0.00102616	0.00125092	0.00136824	0.00132393	0.00106611	0.00129087	0.00175155	0.00170725	0.00144943	0.00167419	0.0027664	0.00272209	0.00246427	0.00268903
BMP2	MMP13	0.00190623	0.00186192	0.0016041	0.00182886	0.00117331	0.00112901	0.000871186	0.00109594	0.00148262	0.00143831	0.00118049	0.00140525	0.52712	0.527076	0.526818	0.527043
CXCL12	MMP13	0.00260832	0.00256402	0.0023062	0.00253096	0.00276869	0.00272439	0.00246657	0.00269133	0.00338574	0.00334144	0.00308362	0.00330838	0.0498771	0.0498328	0.049575	0.0497998
PLG	MMP13	0.00292	0.0028757	0.00261788	0.00284263	0.00172133	0.00167703	0.0014192	0.00164396	0.00191596	0.00187166	0.00161384	0.00183859	0.114427	0.114383	0.114125	0.11435
S100A4	MMP13	17.1238	17.1238	17.1235	17.1238	21.4102	21.4101	21.4099	21.4101	16.7496	16.7495	16.7493	16.7495	1.76573	1.76569	1.76543	1.76566
IFNB1	IFNA2	0.00152289	0.00145386	0.00122657	0.00161811	0.00107828	0.00100925	0.000781961	0.00117349	0.00116459	0.00109556	0.00086827	0.0012598	0.00143933	0.0013703	0.00114301	0.00153454
IFNA2	IFNA2	0.00117777	0.00110874	0.000881456	0.00127299	0.00110874	0.00103971	0.000812423	0.00120395	0.000881456	0.000812423	0.000585137	0.000976669	0.00127299	0.00120395	0.000976669	0.0013682
KITLG	TPSAB1	0.00164722	0.00147479	0.00114782	0.0014703	0.00239273	0.0022203	0.00189332	0.00221581	0.0563798	0.0562074	0.0558804	0.0562029	0.704237	0.704065	0.703738	0.70406
CCL5	ADRA2A	0.778112	0.863693	1.01819	0.704548	0.242127	0.327708	0.482209	0.168563	4.64868	4.73426	4.88876	4.57512	0.0960287	0.181609	0.33611	0.0224649
CXCL10	ADRA2A	0.0785051	0.164086	0.318587	0.00494133	0.0778018	0.163383	0.317883	0.004238	0.0781964	0.163777	0.318278	0.00463264	0.0782147	0.163795	0.318296	0.00465089
CXCL11	ADRA2A	0.0778199	0.163401	0.317902	0.00425611	0.0780624	0.163643	0.318144	0.00449867	0.0778291	0.16341	0.317911	0.00426529	0.0782016	0.163782	0.318283	0.00463786
CXCL12	ADRA2A	0.0791049	0.164686	0.319187	0.00554115	0.0792653	0.164846	0.319347	0.00570152	0.0798823	0.165463	0.319964	0.00631857	0.126374	0.211954	0.366455	0.05281
CCL21	ADRA2A	0.0779404	0.163521	0.318022	0.00437659	0.0780373	0.163618	0.318119	0.00447356	0.0777058	0.163287	0.317787	0.00414207	0.0781405	0.163721	0.318222	0.00457671
CCL25	ADRA2A	0.0784207	0.164002	0.318502	0.00485697	0.0779848	0.163566	0.318066	0.004421	0.0782396	0.16382	0.318321	0.00467579	0.0781721	0.163753	0.318254	0.00460837
APLN	ADRA2A	0.0782573	0.163838	0.318339	0.00469349	0.0779427	0.163523	0.318024	0.00437889	0.0781154	0.163696	0.318197	0.00455163	0.0781831	0.163764	0.318265	0.00461934
AGT	ADRA2A	0.0787027	0.164284	0.318784	0.00513896	0.0816973	0.167278	0.321779	0.00813349	0.0803191	0.1659	0.320401	0.00675537	0.676122	0.761703	0.916204	0.602558
KNG1	ADRA2A	0.0780103	0.163591	0.318092	0.00444649	0.0778165	0.163397	0.317898	0.00425276	0.0779226	0.163503	0.318004	0.00435887	0.0980125	0.183593	0.338094	0.0244487
CCL23	ADRA2A	0.077685	0.163266	0.317767	0.00412122	0.0777579	0.163339	0.31784	0.00419416	0.0780732	0.163654	0.318155	0.00450946	0.0782089	0.16379	0.318291	0.00464516
CCL27	ADRA2A	0.0784383	0.164019	0.31852	0.00487458	0.0778604	0.163441	0.317942	0.00429665	0.0778809	0.163462	0.317963	0.00431718	0.0782073	0.163788	0.318289	0.00464348
CCL28	ADRA2A	0.0779011	0.163482	0.317983	0.00433737	0.141412	0.226993	0.381494	0.0678484	0.0781181	0.163699	0.3182	0.0045543	0.085248	0.170829	0.32533	0.0116842
CXCL6	ADRA2A	0.077991	0.163572	0.318073	0.00442727	0.0780609	0.163642	0.318143	0.00449715	0.0780247	0.163606	0.318106	0.00446096	0.0781668	0.163748	0.318248	0.00460301
CXCL8	ADRA2A	0.0781469	0.163728	0.318229	0.00458315	0.0780787	0.163659	0.31816	0.00451492	0.0783159	0.163897	0.318398	0.00475216	0.078074	0.163655	0.318156	0.00451025
CXCL1	ADRA2A	0.189166	0.274746	0.429247	0.115602	0.184109	0.269689	0.42419	0.110545	0.185477	0.271058	0.425559	0.111913	0.0782867	0.163868	0.318368	0.00472297
CXCL2	ADRA2A	0.201063	0.286644	0.441144	0.127499	0.380448	0.466029	0.62053	0.306885	1.05216	1.13774	1.29224	0.978593	0.0782934	0.163874	0.318375	0.00472968
CXCL3	ADRA2A	0.306723	0.392304	0.546805	0.23316	0.559081	0.644662	0.799163	0.485518	4.3501	4.43568	4.59018	4.27653	0.151235	0.236815	0.391316	0.0776708
CXCL5	ADRA2A	0.0930715	0.178652	0.333153	0.0195077	0.0782746	0.163855	0.318356	0.00471079	0.871138	0.956719	1.11122	0.797574	0.0783785	0.163959	0.31846	0.00481478
PPBP	ADRA2A	27.6388	27.7244	27.8789	27.5652	0.726016	0.811597	0.966098	0.652452	71.9355	72.0211	72.1756	71.862	0.792672	0.878253	1.03275	0.719108
POMC	ADRA2A	0.0780681	0.163649	0.31815	0.00450435	0.0781244	0.163705	0.318206	0.00456067	0.07773	0.163311	0.317812	0.00416628	0.398999	0.48458	0.639081	0.325435
PDYN	ADRA2A	0.0780569	0.163638	0.318139	0.00449308	0.0781218	0.163703	0.318203	0.00455806	0.0781478	0.163729	0.318229	0.00458402	0.0780296	0.16361	0.318111	0.00446582
PENK	ADRA2A	0.129857	0.215437	0.369938	0.0562928	0.077871	0.163452	0.317953	0.00430722	0.07798	0.163561	0.318062	0.00441627	0.0793111	0.164892	0.319393	0.00574736
ANXA1	ADRA2A	0.602054	0.687634	0.842135	0.52849	0.637726	0.723306	0.877807	0.564162	0.804586	0.890167	1.04467	0.731023	0.290375	0.375956	0.530457	0.216811
GAL	ADRA2A	0.52237	0.607951	0.762452	0.448806	0.581916	0.667497	0.821998	0.508352	0.118236	0.203817	0.358318	0.0446722	0.426025	0.511606	0.666107	0.352461
PMCH	ADRA2A	0.0780172	0.163598	0.318099	0.00445339	0.0780964	0.163677	0.318178	0.00453267	0.0780328	0.163614	0.318114	0.00446905	0.0781216	0.163702	0.318203	0.00455779
NMU	ADRA2A	0.0779981	0.163579	0.31808	0.00443434	0.0781797	0.16376	0.318261	0.00461594	0.0780982	0.163679	0.31818	0.00453448	0.0882019	0.173783	0.328284	0.0146381
PNOC	ADRA2A	0.078108	0.163689	0.31819	0.00454424	0.0779528	0.163534	0.318034	0.00438899	0.0779601	0.163541	0.318042	0.00439631	0.0782662	0.163847	0.318348	0.00470247
NPB	ADRA2A	0.0781581	0.163739	0.31824	0.00459435	0.0776639	0.163245	0.317746	0.00410009	0.0776551	0.163236	0.317737	0.00409131	0.112035	0.197615	0.352116	0.0384709
NPW	ADRA2A	0.226089	0.31167	0.466171	0.152526	0.396069	0.48165	0.63615	0.322505	0.133661	0.219241	0.373742	0.0600968	0.224887	0.310467	0.464968	0.151323
NPY	ADRA2A	0.123597	0.209178	0.363679	0.0500332	0.0789352	0.164516	0.319017	0.00537147	0.0782554	0.163836	0.318337	0.00469165	0.402496	0.488077	0.642578	0.328933
RLN3	ADRA2A	0.0781809	0.163762	0.318263	0.0046171	0.0778165	0.163397	0.317898	0.00425273	0.0782672	0.163848	0.318349	0.00470342	0.07831	0.163891	0.318392	0.00474624
CORT	ADRA2A	0.0784072	0.163988	0.318489	0.00484339	0.0820575	0.167638	0.322139	0.00849377	0.0781457	0.163727	0.318227	0.00458197	0.0800766	0.165657	0.320158	0.00651285
SST	ADRA2A	0.0777955	0.163376	0.317877	0.00423174	0.0780374	0.163618	0.318119	0.00447367	0.0777922	0.163373	0.317874	0.00422846	0.228074	0.313655	0.468156	0.154511
PYY	ADRA2A	0.0778933	0.163474	0.317975	0.00432949	0.0777609	0.163342	0.317843	0.00419712	0.0779454	0.163526	0.318027	0.00438165	0.0790663	0.164647	0.319148	0.00550253
PPY	ADRA2A	0.0782813	0.163862	0.318363	0.0047175	0.0781312	0.163712	0.318213	0.00456745	0.077706	0.163287	0.317788	0.00414221	0.0780475	0.163628	0.318129	0.00448375
PF4	ADRA2A	20.6212	20.7068	20.8613	20.5476	0.797629	0.88321	1.03771	0.724065	50.6162	50.7018	50.8563	50.5426	1.43039	1.51597	1.67048	1.35683
CCL5	MTNR1A	0.701306	0.701174	0.70113	0.701473	0.165321	0.165189	0.165145	0.165488	4.57188	4.57174	4.5717	4.57204	0.0192225	0.0190912	0.019047	0.0193899
CXCL10	MTNR1A	0.00169894	0.00156759	0.00152337	0.00186628	0.000995616	0.000864259	0.000820041	0.00116295	0.00139026	0.0012589	0.00121468	0.00155759	0.0014085	0.00127715	0.00123293	0.00157584
CXCL11	MTNR1A	0.00101373	0.000882368	0.00083815	0.00118106	0.00125629	0.00112493	0.00108071	0.00142363	0.00102291	0.000891549	0.000847331	0.00119024	0.00139547	0.00126412	0.0012199	0.00156281
CXCL12	MTNR1A	0.00229876	0.00216741	0.00212319	0.0024661	0.00245913	0.00232778	0.00228356	0.00262647	0.00307619	0.00294483	0.00290061	0.00324352	0.0495676	0.0494362	0.049392	0.0497349
CCL21	MTNR1A	0.0011342	0.00100285	0.000958627	0.00130154	0.00123118	0.00109982	0.0010556	0.00139851	0.00089968	0.000768323	0.000724105	0.00106702	0.00133433	0.00120297	0.00115875	0.00150166
CCL25	MTNR1A	0.00161459	0.00148323	0.00143901	0.00178192	0.00117862	0.00104726	0.00100304	0.00134595	0.00143341	0.00130205	0.00125783	0.00160074	0.00136598	0.00123462	0.00119041	0.00153332
APLN	MTNR1A	0.00145111	0.00131975	0.00127553	0.00161844	0.0011365	0.00100515	0.000960928	0.00130384	0.00130925	0.00117789	0.00113367	0.00147658	0.00137695	0.0012456	0.00120138	0.00154429
AGT	MTNR1A	0.00189658	0.00176522	0.001721	0.00206391	0.0048911	0.00475975	0.00471553	0.00505844	0.00351298	0.00338162	0.0033374	0.00368032	0.599316	0.599185	0.59914	0.599483
KNG1	MTNR1A	0.00120411	0.00107275	0.00102853	0.00137144	0.00101037	0.000879015	0.000834797	0.00117771	0.00111649	0.000985129	0.000940911	0.00128382	0.0212063	0.021075	0.0210308	0.0213737
CCL23	MTNR1A	0.000878833	0.000747476	0.000703258	0.00104617	0.000951772	0.000820415	0.000776197	0.00111911	0.00126707	0.00113571	0.0010915	0.00143441	0.00140277	0.00127141	0.0012272	0.00157011
CCL27	MTNR1A	0.00163219	0.00150084	0.00145662	0.00179953	0.00105426	0.000922907	0.000878689	0.0012216	0.00107479	0.000943437	0.000899218	0.00124213	0.0014011	0.00126974	0.00122552	0.00156843
CCL28	MTNR1A	0.00109498	0.000963627	0.000919409	0.00126232	0.064606	0.0644746	0.0644304	0.0647733	0.00131191	0.00118056	0.00113634	0.00147925	0.00844181	0.00831046	0.00826624	0.00860915
CXCL6	MTNR1A	0.00118488	0.00105353	0.00100931	0.00135222	0.00125477	0.00112341	0.00107919	0.0014221	0.00121857	0.00108722	0.001043	0.00138591	0.00136063	0.00122927	0.00118505	0.00152796
CXCL8	MTNR1A	0.00134076	0.00120941	0.00116519	0.0015081	0.00127253	0.00114117	0.00109696	0.00143987	0.00150978	0.00137842	0.0013342	0.00167711	0.00126786	0.00113651	0.00109229	0.0014352
CXCL1	MTNR1A	0.112359	0.112228	0.112184	0.112527	0.107302	0.107171	0.107127	0.10747	0.108671	0.108539	0.108495	0.108838	0.00148058	0.00134923	0.00130501	0.00164792
CXCL2	MTNR1A	0.124257	0.124125	0.124081	0.124424	0.303642	0.303511	0.303467	0.30381	0.975351	0.97522	0.975175	0.975518	0.00148729	0.00135594	0.00131172	0.00165463
CXCL3	MTNR1A	0.229917	0.229786	0.229742	0.230085	0.482275	0.482144	0.4821	0.482443	4.27329	4.27316	4.27312	4.27346	0.0744284	0.074297	0.0742528	0.0745957
CXCL5	MTNR1A	0.0162653	0.016134	0.0160897	0.0164327	0.00146841	0.00133705	0.00129283	0.00163574	0.794332	0.7942	0.794156	0.794499	0.00157239	0.00144104	0.00139682	0.00173973
PPBP	MTNR1A	27.562	27.5619	27.5618	27.5622	0.64921	0.649078	0.649034	0.649377	71.8587	71.8586	71.8585	71.8589	0.715866	0.715734	0.71569	0.716033
POMC	MTNR1A	0.00126197	0.00113061	0.00108639	0.0014293	0.00131829	0.00118693	0.00114271	0.00148562	0.000923892	0.000792535	0.000748317	0.00109123	0.322193	0.322061	0.322017	0.32236
PDYN	MTNR1A	0.0012507	0.00111934	0.00107512	0.00141803	0.00131568	0.00118432	0.0011401	0.00148301	0.00134163	0.00121027	0.00116606	0.00150897	0.00122344	0.00109208	0.00104786	0.00139077
PENK	MTNR1A	0.0530505	0.0529191	0.0528749	0.0532178	0.00106484	0.000933478	0.00088926	0.00123217	0.00117389	0.00104253	0.000998312	0.00134122	0.00250497	0.00237361	0.0023294	0.00267231
ANXA1	MTNR1A	0.525247	0.525116	0.525072	0.525415	0.56092	0.560788	0.560744	0.561087	0.72778	0.727649	0.727605	0.727948	0.213569	0.213437	0.213393	0.213736
[truncated: 1,181 more rows]

## Sheet: pvalues
cluster_1		Ery	Ery	Ery	Ery	MEP	MEP	MEP	MEP	Mk	Mk	Mk	Mk	YSE	YSE	YSE	YSE
cluster_2		Ery	MEP	Mk	YSE	Ery	MEP	Mk	YSE	Ery	MEP	Mk	YSE	Ery	MEP	Mk	YSE
source	target
EPOR	EPO	0.131	0.122	0.13	0.125	0.528	0.519	0.527	0.52	0.392	0.381	0.393	0.383	0.816	0.789	0.813	0.793
IL10	EPO	0.997	0.219	0.989	0.221	0.989	0.16	0.979	0.137	0.999	0.284	0.996	0.385	0.593	0.048	0.589	0.001
KITLG	EPO	1	1	1	1	1	1	1	1	0.998	0.998	0.998	0.998	0	0	0	0
CSF2	EPO	0.992	0.071	0.983	0.046	0.997	0.131	0.997	0.202	0.999	0.157	0.998	0.305	0.993	0.058	0.988	0.001
IL1B	EPO	0.997	0.455	0.999	0.589	0.002	0	0.002	0.001	0.998	0.442	0.998	0.435	0.999	0.946	0.999	0.942
IL6R	EPO	1	0.998	1	0.998	0.801	0.755	0.798	0.768	1	0.996	1	0.995	0	0	0	0
EPOR	BTK	0.612	0.14	0	1	0.71	0.2	0	1	0.685	0.172	0	1	0.725	0.194	0	1
EPO	BTK	0.709	0.183	0	1	0.706	0.183	0	1	0.71	0.184	0	1	0.707	0.183	0	1
KITLG	BTK	0.964	0.583	0	1	0.948	0.572	0	1	0.944	0.536	0	1	0.391	0.076	0	1
NGF	NTRK2	0.332	0.385	0.439	0.265	0.814	0.879	0.953	0.725	0.589	0.669	0.755	0.469	0.269	0.345	0.396	0.173
BDNF	NTRK2	0.236	0.244	0.247	0.225	0.169	0.169	0.17	0.168	0.095	0.104	0.109	0.088	0.987	0.986	0.988	0.984
NTF3	NTRK2	0.792	0.85	0.924	0.703	0.65	0.714	0.78	0.562	0.92	0.954	0.97	0.884	0.029	0.035	0.047	0.008
NTF4	NTRK2	0.87	0.886	0.897	0.855	1	1	1	0.999	0.986	0.996	0.995	0.978	0	0	0.001	0
EFNA1	EPHA3	1	1	1	1	0.999	0.999	0.999	0.999	1	1	1	1	0	0	0	0
EFNA2	EPHA3	1	1	1	0.999	0.999	1	1	0.999	1	1	1	1	0	0	0	0
EFNA5	EPHA3	0.988	0.992	0.99	0.988	0.729	0.733	0.73	0.73	0.985	0.985	0.985	0.985	0.001	0.001	0.001	0.001
EFNB3	EPHA3	0.734	0.882	0.763	0.704	0.033	0.033	0.033	0.032	0.942	0.992	0.954	0.956	0.685	0.696	0.688	0.681
EFNA3	EPHA3	0.715	0.846	0.75	0.683	0.655	0.76	0.661	0.602	0.83	0.943	0.833	0.809	0.027	0.056	0.03	0.024
EFNA4	EPHA3	0.946	0.946	0.946	0.946	0.778	0.783	0.778	0.776	1	1	1	1	0	0	0	0
EFNB2	EPHA3	0.782	0.783	0.782	0.78	0.637	0.641	0.637	0.637	0.021	0.021	0.021	0.021	0.712	0.718	0.716	0.712
EFNB1	EPHA3	0.665	0.666	0.658	0.662	0.382	0.403	0.383	0.377	0.026	0.026	0.026	0.026	0.921	0.933	0.921	0.921
EFNA1	EPHA4	1	1	1	0.877	1	1	1	0.847	1	1	1	0.888	0.654	0.66	0.657	0
EFNA2	EPHA4	1	1	1	0.36	1	1	1	0.387	1	1	1	0.378	0.896	0.886	0.901	0
EFNA5	EPHA4	0.999	1	1	0.517	0.988	0.98	0.995	0.298	1	1	1	0.536	0.865	0.847	0.864	0
EFNB3	EPHA4	0.997	0.999	1	0.006	0.921	0.915	0.931	0	0.998	1	1	0.003	0.998	1	0.997	0
EFNA3	EPHA4	0.996	0.998	1	0	0.997	0.995	0.999	0	0.997	0.998	0.999	0	0.994	0.993	0.996	0
EFNA4	EPHA4	0.998	0.999	1	0.379	0.992	0.985	0.995	0.27	1	1	1	0.545	0.853	0.843	0.84	0
EFNB2	EPHA4	0.968	0.971	0.969	0.491	0.936	0.935	0.922	0.347	0.255	0.28	0.251	0.004	0.988	0.99	0.993	0.037
FGFR3	EPHA4	0.999	1	1	0.749	0.95	0.92	0.942	0.174	1	1	1	0.949	0.762	0.769	0.773	0
EFNB1	EPHA4	0.992	0.995	0.997	0.013	0.989	0.987	0.988	0.003	0.857	0.849	0.876	0	0.998	0.998	1	0
FGFR4	EPHA4	1	1	1	0.998	1	1	1	0.999	1	1	1	0.998	0.099	0.135	0.116	0
ITGAL	LAT	0.546	0.001	0	1	0.562	0.001	0	1	0.568	0.002	0	1	0.567	0.001	0	1
HLA-A	LAT	0.604	0.013	0	1	0.358	0.008	0	1	0	0	0	0.011	0.886	0.034	0	1
LRFN5	PTPRF	0.997	1	0.888	0	0.997	1	0.885	0	0.997	1	0.889	0	0.996	1	0.88	0
NID1	PTPRF	0.995	1	0.963	0.338	0.951	0.963	0.755	0.049	0.554	0.674	0.305	0	1	1	0.927	0.003
FAS	PTPRC	0.238	0.064	0.001	1	0.278	0.08	0.001	1	0.248	0.068	0	1	0.274	0.079	0.001	1
LGALS1	PTPRC	0.257	0.053	0.005	0.697	0.012	0.001	0	0.025	0.483	0.141	0.022	0.952	0.575	0.127	0.006	1
FGF3	PDGFRB	0.979	0.47	0.24	0.428	0.991	0.52	0.308	0.591	0.988	0.442	0.222	0.388	0.98	0.375	0.15	0.151
IGF1	PDGFRB	0	0	0	0	0.504	0.499	0.5	0.5	0.913	0.907	0.905	0.908	0.954	0.951	0.95	0.952
KIT	PDGFRB	0.946	0.942	0.943	0.945	0.991	0.991	0.99	0.99	0.019	0.018	0.018	0.018	0.527	0.514	0.513	0.518
EGF	PDGFRB	0.998	0.977	0.972	0.974	0.535	0.523	0.517	0.528	0.001	0.001	0.001	0.001	0.97	0.964	0.958	0.963
TGFA	PDGFRB	0.962	0.327	0.156	0.194	0.986	0.489	0.258	0.462	0.973	0.403	0.212	0.36	0.986	0.423	0.174	0.27
HGF	PDGFRB	1	0.994	0.99	0.993	1	0.991	0.986	0.996	1	0.993	0.992	0.995	0	0	0	0
PDGFC	PDGFRB	0	0	0	0	0.364	0.358	0.359	0.361	0.03	0.03	0.03	0.03	1	1	1	1
PDGFA	PDGFRB	1	0.997	0.996	0.998	0.999	0.996	0.992	0.994	0	0	0	0	0.995	0.993	0.992	0.992
PDGFB	PDGFRB	0.995	0.953	0.937	0.955	0.877	0.856	0.85	0.864	0	0	0	0	0.982	0.976	0.974	0.973
FGF1	PDGFRB	0.998	0.78	0.658	0.832	0.997	0.773	0.621	0.826	0.968	0.639	0.561	0.554	0.326	0.059	0.02	0.015
FGF2	PDGFRB	0.638	0.627	0.629	0.63	0.141	0.139	0.138	0.139	1	0.99	0.983	0.99	0.371	0.365	0.352	0.359
FGF4	PDGFRB	0.969	0.399	0.184	0.299	0.99	0.607	0.392	0.679	0.98	0.467	0.248	0.438	0.978	0.37	0.155	0.185
FGF7	PDGFRB	0.993	0.64	0.455	0.691	1	0.87	0.724	0.979	0.994	0.765	0.594	0.864	0.593	0.155	0.051	0.007
FGF8	PDGFRB	0.998	0.715	0.554	0.827	0.996	0.717	0.534	0.84	0.986	0.539	0.364	0.464	0.389	0.124	0.044	0.02
FGF9	PDGFRB	0.131	0.065	0.034	0.064	1	0.782	0.561	0.909	0.996	0.649	0.451	0.754	0.984	0.726	0.662	0.641
FGF10	PDGFRB	0.992	0.6	0.389	0.632	0.998	0.723	0.538	0.868	1	0.775	0.586	0.922	0.585	0.165	0.045	0.017
VEGFB	PDGFRB	0.418	0.415	0.415	0.415	0.967	0.966	0.965	0.966	1	1	1	1	0.001	0.001	0.001	0.001
EFNA4	PDGFRB	0.95	0.946	0.945	0.946	0.788	0.776	0.773	0.776	1	1	1	1	0	0	0	0
PDGFD	PDGFRB	0.998	0.944	0.926	0.969	1	0.922	0.901	0.951	0.101	0.098	0.094	0.095	0.396	0.362	0.35	0.361
FGF17	PDGFRB	0.997	0.741	0.579	0.797	0.112	0.057	0.032	0.032	0.757	0.386	0.358	0.353	0.828	0.699	0.662	0.706
FGF18	PDGFRB	0.986	0.533	0.328	0.474	0.992	0.602	0.395	0.663	0.988	0.471	0.309	0.403	0.863	0.263	0.106	0.09
FGF22	PDGFRB	0.998	0.641	0.398	0.825	0.994	0.576	0.349	0.683	0.982	0.485	0.252	0.47	0.972	0.318	0.111	0.075
FGF19	PDGFRB	0.999	0.956	0.922	0.949	1	0.969	0.932	0.966	1	0.983	0.963	0.987	0	0	0	0
VEGFA	PDGFRB	0.996	0.996	0.996	0.996	0.845	0.845	0.844	0.843	0.998	0.998	0.998	0.998	0	0	0	0
VEGFC	PDGFRB	0.989	0.667	0.538	0.665	1	0.732	0.569	0.811	0.978	0.613	0.484	0.539	0.287	0.08	0.032	0.032
FGF13	PDGFRB	0.325	0.319	0.319	0.32	0.435	0.429	0.424	0.427	0.77	0.764	0.764	0.764	0.434	0.423	0.419	0.426
FGF14	PDGFRB	0.952	0.321	0.124	0.177	0.987	0.505	0.288	0.549	0.995	0.619	0.377	0.749	0.981	0.382	0.152	0.16
PGF	PDGFRB	0.999	0.999	0.999	0.999	1	1	1	1	1	1	1	1	0	0	0	0
FGF23	PDGFRB	0.996	0.636	0.42	0.782	0.949	0.322	0.132	0.178	0.947	0.332	0.182	0.195	0.988	0.413	0.169	0.261
FGF16	PDGFRB	0.96	0.294	0.127	0.114	0.994	0.559	0.308	0.619	0.999	0.697	0.464	0.896	0.979	0.36	0.147	0.109
NRP1	PDGFRB	0.996	0.931	0.902	0.921	0.999	0.96	0.942	0.992	0.999	0.953	0.942	0.986	0	0	0	0
TLN1	ITGB1	0.754	0.638	0.227	0.909	0.782	0.618	0.269	0.906	0	0	0	0	1	1	0.858	1
CSF2	ITGB1	0.469	0.113	0	1	0.47	0.113	0	1	0.47	0.113	0	1	0.469	0.113	0	1
HGF	ITGB1	0.661	0.235	0	1	0.649	0.245	0	1	0.651	0.248	0	1	0.347	0.064	0	0.996
TGFB1	ITGB1	0.162	0.027	0	0.342	0.597	0.31	0.006	0.966	0	0	0	0	0.954	0.669	0.002	1
TGFB3	ITGB1	0.468	0.113	0	1	0.472	0.113	0	1	0.471	0.113	0	1	0.469	0.113	0	1
ANGPT1	ITGB1	0.231	0.059	0	0.575	0.421	0.16	0	0.87	0	0	0	0	0.939	0.592	0.003	1
MDK	ITGB1	1	1	0.997	1	0.999	0.996	0.943	1	1	1	1	1	0	0	0	0
FLT4	ITGB1	0.468	0.112	0	1	0.47	0.112	0	1	0.47	0.113	0	1	0.47	0.113	0	1
CXCL12	ITGB1	0.507	0.139	0	1	0.514	0.137	0	1	0.514	0.141	0	1	0.434	0.103	0	1
VEGFA	ITGB1	0.831	0.456	0.001	1	0.674	0.294	0	1	0.881	0.511	0.006	1	0.232	0.038	0	0.938
VEGFC	ITGB1	0.494	0.126	0	1	0.489	0.117	0	1	0.483	0.122	0	1	0.45	0.107	0	1
RELN	ITGB1	0.246	0.047	0	0.946	0.272	0.049	0	0.952	0.525	0.15	0	1	0.564	0.165	0	1
VTN	ITGB1	1	0.99	0.563	1	1	0.989	0.582	1	1	0.997	0.595	1	0.003	0	0	0
NPNT	ITGB1	0.491	0.126	0	1	0.487	0.127	0	1	0.489	0.126	0	1	0.451	0.105	0	1
VCAM1	ITGB1	0.487	0.125	0	1	0.489	0.125	0	1	0.486	0.129	0	1	0.452	0.105	0	1
SEMA7A	ITGB1	0.47	0.115	0	1	0.434	0.105	0	1	0.448	0.111	0	1	0.475	0.115	0	1
THBS1	ITGB1	0.233	0.103	0.002	0.363	0.962	0.824	0.365	1	0	0	0	0	1	1	0.547	1
SPP1	ITGB1	0.174	0.028	0	0.634	0.139	0.016	0	0.547	0.074	0.006	0	0.273	0.754	0.313	0	1
PLG	ITGB1	0.568	0.178	0	1	0.575	0.168	0	1	0.575	0.174	0	1	0.399	0.088	0	1
THBS2	ITGB1	0.469	0.113	0	1	0.471	0.113	0	1	0.47	0.113	0	1	0.469	0.113	0	1
LGALS1	ITGB1	0.333	0.092	0.001	0.776	0.019	0.002	0	0.044	0.591	0.224	0.005	0.978	0.689	0.273	0	1
VCAN	ITGB1	1	1	0.946	1	0.999	0.996	0.879	1	1	1	0.981	1	0	0	0	0
COL6A3	ITGB1	0.596	0.201	0	1	0.554	0.178	0	1	0.322	0.067	0	0.978	0.453	0.107	0	1
LAMB1	ITGB1	0.902	0.608	0.007	1	0.971	0.764	0.046	1	0.947	0.674	0.023	1	0.109	0.013	0	0.557
LAMA4	ITGB1	0.471	0.113	0	1	0.471	0.113	0	1	0.471	0.113	0	1	0.468	0.113	0	1
MIA	ITGB1	0.47	0.113	0	1	0.471	0.113	0	1	0.469	0.113	0	1	0.469	0.113	0	1
LAMC2	ITGB1	0.471	0.113	0	1	0.471	0.113	0	1	0.471	0.113	0	1	0.469	0.113	0	1
NID1	ITGB1	0.593	0.196	0	1	0.433	0.107	0	0.998	0.241	0.039	0	0.901	0.51	0.134	0	1
LUM	ITGB1	0.885	0.512	0.009	1	0.903	0.575	0.009	1	0.894	0.537	0.004	1	0.183	0.029	0	0.838
JAM3	ITGB1	0.641	0.25	0	1	0.721	0.318	0	1	0.331	0.068	0	0.953	0.405	0.092	0	1
FBLN1	ITGB1	0.961	0.75	0.033	1	0.92	0.633	0.02	1	0.994	0.875	0.084	1	0.09	0.006	0	0.361
ICAM4	ITGB1	0.07	0.006	0	0.165	0.016	0.001	0	0.021	0.077	0.006	0	0.213	0.887	0.49	0	1
LAMA1	ITGB1	0.773	0.401	0.001	1	0.791	0.369	0.001	1	0.872	0.512	0.005	1	0.246	0.038	0	0.951
LAMA2	ITGB1	0.474	0.115	0	1	0.472	0.116	0	1	0.471	0.116	0	1	0.466	0.109	0	1
LAMB2	ITGB1	0.564	0.168	0	1	0.34	0.064	0	0.99	0.312	0.058	0	0.981	0.516	0.141	0	1
PLA2G2A	ITGB1	0.405	0.107	0	0.996	0.029	0.001	0	0.052	0.601	0.218	0	1	0.611	0.188	0	1
IL1B	PLAUR	0.995	0.045	0.361	0.993	0.017	0	0	0.001	0.984	0.044	0.395	0.991	1	0.015	0.388	0.999
KNG1	PLAUR	1	0.013	0.332	0.999	0.999	0.016	0.32	1	0.999	0.008	0.327	0.998	0.755	0	0.117	0.835
VTN	PLAUR	1	1	1	1	1	1	1	1	1	1	1	1	0	0	0	0
PLG	PLAUR	1	0.282	0.89	1	1	0.276	0.912	1	1	0.288	0.913	1	0.257	0	0.011	0.006
TLN1	ITGB3	0.792	0.871	0.142	0.893	0.819	0.847	0.172	0.887	0	0	0	0	1	1	0.649	1
CSF1	ITGB3	0.657	0.963	0	1	0.625	0.948	0	1	0.659	0.959	0	1	0.626	0.945	0	1
TGFB1	ITGB3	0.161	0.265	0	0.241	0.718	0.837	0	0.945	0	0	0	0	1	1	0	1
TGFB3	ITGB3	0.638	0.952	0	1	0.638	0.953	0	1	0.639	0.953	0	1	0.635	0.953	0	1
FGF1	ITGB3	0.642	0.954	0	1	0.64	0.954	0	1	0.642	0.957	0	1	0.632	0.948	0	1
FGF2	ITGB3	0.713	0.957	0	1	0.42	0.765	0	0.989	0.824	0.99	0	1	0.606	0.933	0	1
KDR	ITGB3	0.397	0.588	0	0.606	0.144	0.254	0	0.221	0	0	0	0	1	1	0	1
CXCL12	ITGB3	0.693	0.98	0	1	0.704	0.983	0	1	0.703	0.978	0	1	0.595	0.932	0	1
CX3CL1	ITGB3	0.647	0.959	0	1	0.647	0.959	0	1	0.651	0.958	0	1	0.629	0.945	0	1
VEGFA	ITGB3	0.99	0.999	0	1	0.834	0.988	0	0.999	0.991	0.999	0	1	0.27	0.612	0	0.92
RELN	ITGB3	0.267	0.633	0	0.899	0.303	0.682	0	0.935	0.716	0.967	0	1	0.745	0.996	0	1
VTN	ITGB3	1	1	0.296	1	1	1	0.31	1	1	1	0.285	1	0	0.006	0	0
THBS1	ITGB3	0.257	0.321	0	0.318	0.989	0.993	0.201	1	0	0	0	0	1	1	0.115	1
SPP1	ITGB3	0.153	0.393	0	0.403	0.112	0.355	0	0.327	0.046	0.188	0	0.099	0.977	1	0	1
PLAUR	ITGB3	0.697	0.978	0	1	0.417	0.817	0	1	0.585	0.921	0	1	0.661	0.968	0	1
THBS2	ITGB3	0.638	0.953	0	1	0.638	0.953	0	1	0.638	0.953	0	1	0.636	0.952	0	1
COL6A3	ITGB3	0.801	0.995	0	1	0.744	0.97	0	1	0.388	0.752	0	0.985	0.615	0.947	0	1
LAMB1	ITGB3	0.998	1	0	1	0.999	1	0.002	1	0.997	1	0	1	0.079	0.317	0	0.217
LAMA4	ITGB3	0.639	0.953	0	1	0.638	0.953	0	1	0.639	0.953	0	1	0.636	0.952	0	1
LAMC2	ITGB3	0.637	0.952	0	1	0.637	0.953	0	1	0.637	0.953	0	1	0.637	0.952	0	1
NID1	ITGB3	0.783	0.978	0	1	0.579	0.864	0	1	0.234	0.596	0	0.778	0.682	0.979	0	1
ICAM4	ITGB3	0.039	0.136	0	0.083	0.006	0.039	0	0.006	0.041	0.161	0	0.107	1	1	0	1
LAMA1	ITGB3	0.969	1	0	1	0.938	0.999	0	1	0.986	1	0	1	0.26	0.614	0	0.91
CCN1	ITGB3	0.229	0.555	0	0.773	0.68	0.964	0	1	0.69	0.962	0	1	0.698	0.972	0	1
LAMA2	ITGB3	0.647	0.957	0	1	0.643	0.958	0	1	0.643	0.953	0	1	0.633	0.946	0	1
LAMB2	ITGB3	0.771	0.984	0	1	0.419	0.791	0	0.995	0.373	0.756	0	0.989	0.699	0.982	0	1
EDIL3	ITGB3	0.463	0.831	0	0.996	0.663	0.958	0	1	0.701	0.958	0	1	0.65	0.96	0	1
IL32	ITGB3	0.997	1	0	1	0.993	0.999	0	1	0.754	0.956	0	0.997	0.258	0.62	0	0.907
PLA2G2A	ITGB3	0.539	0.864	0	1	0.005	0.069	0	0.017	0.79	0.987	0	1	0.831	0.997	0	1
WNT1	ITGB4	0.406	0.574	0.511	0.054	0.543	0.665	0.642	0.164	0.755	0.864	0.826	0.508	0.655	0.818	0.767	0.199
TLN1	ITGB4	0.802	0.802	0.802	0.802	0.789	0.79	0.79	0.789	0	0	0	0	1	1	1	1
EGF	ITGB4	0.982	0.987	0.977	0.97	0.529	0.535	0.531	0.525	0.001	0.001	0.001	0.001	0.965	0.969	0.965	0.961
RELN	ITGB4	0.006	0.006	0.006	0.006	0.008	0.008	0.008	0.008	0.765	0.766	0.768	0.765	0.999	0.999	0.999	0.999
VTN	ITGB4	1	1	1	1	1	1	1	1	1	1	1	1	0	0	0	0
THBS1	ITGB4	0.198	0.198	0.198	0.198	0.988	0.988	0.988	0.988	0	0	0	0	1	1	1	1
SPP1	ITGB4	0.01	0.01	0.01	0.01	0.017	0.018	0.017	0.017	0.001	0.001	0.001	0.001	1	1	1	1
THBS2	ITGB4	0.672	0.806	0.739	0.35	0.836	0.927	0.898	0.698	0.807	0.908	0.881	0.618	0.508	0.693	0.615	0.019
COL6A3	ITGB4	0.991	0.991	0.99	0.979	0.809	0.811	0.811	0.809	0.087	0.087	0.087	0.087	0.363	0.367	0.365	0.358
LAMB1	ITGB4	0.999	0.999	0.999	0.999	1	1	1	1	1	1	1	1	0	0	0	0
LAMA4	ITGB4	0.933	0.966	0.951	0.909	0.891	0.931	0.926	0.811	0.987	0.995	0.992	0.979	0.185	0.308	0.231	0
LAMC2	ITGB4	0.747	0.878	0.848	0.583	0.819	0.865	0.865	0.667	0.789	0.874	0.802	0.577	0.457	0.648	0.56	0.026
LAMA1	ITGB4	0.997	0.997	0.997	0.997	0.983	0.983	0.983	0.982	1	1	1	1	0	0	0	0
LAMA2	ITGB4	0.662	0.754	0.737	0.515	0.227	0.277	0.252	0.135	0.291	0.349	0.318	0.17	0.585	0.614	0.609	0.507
LAMB2	ITGB4	0.942	0.943	0.943	0.941	0.039	0.038	0.038	0.038	0.006	0.007	0.006	0.006	0.982	0.983	0.982	0.981
ICAM1	SPN	0.018	0.006	0	1	0.017	0.006	0	1	0.018	0.006	0	1	0.017	0.006	0	1
SEMA3C	PLXNA2	0.617	0.42	0.627	0.184	0.999	0.817	0.994	0.55	0.202	0.123	0.226	0.038	0.97	0.715	0.977	0.363
SEMA3A	PLXNA2	1	0.967	0.998	0.917	0.652	0.542	0.644	0.437	0.623	0.523	0.623	0.415	0.465	0.251	0.499	0.052
SEMA3B	PLXNA2	0.998	0.831	0.997	0.602	1	0.815	1	0.56	1	0.834	0.998	0.597	0.601	0.285	0.63	0.001
SEMA5A	PLXNA2	1	0.991	1	0.984	0.915	0.791	0.921	0.722	0.89	0.786	0.868	0.687	0.207	0.077	0.245	0.001
ITGAL	CD226	0.516	0.331	0	1	0.61	0.417	0	1	0.622	0.419	0	1	0.619	0.418	0	1
NOTCH1	APP	0.898	0.997	0.093	0.118	0.841	0.993	0.071	0.059	0.272	0.811	0.002	0	0.981	1	0.185	0.452
IGF1	APP	0.201	0.679	0.002	0	0.905	0.994	0.141	0.254	0.971	1	0.272	0.619	0.966	1	0.152	0.273
CD40LG	APP	0.925	1	0.102	0.032	0.925	1	0.102	0.032	0.925	1	0.103	0.033	0.925	1	0.102	0.032
TGFB1	APP	0.31	0.67	0.018	0.028	0.885	0.989	0.305	0.509	0	0	0	0	1	1	0.775	1
IAPP	APP	0.925	1	0.103	0.032	0.925	1	0.102	0.032	0.925	1	0.103	0.031	0.925	1	0.102	0.032
IL18	APP	0.719	0.979	0.038	0.049	0.657	0.981	0.043	0.04	0.907	0.995	0.116	0.184	0.959	1	0.152	0.233
SLIT2	APP	0.925	1	0.103	0.034	0.925	1	0.104	0.032	0.927	1	0.103	0.034	0.925	1	0.102	0.031
APOE	APP	1	1	1	1	1	1	1	1	1	1	1	1	0	0	0	0
IGF1	ERBB2	0.011	0.004	0.009	0	0.861	0.833	0.81	0.331	1	0.995	0.998	0.709	1	0.999	0.998	0.449
EPO	ERBB2	1	0.999	0.999	0	1	0.997	0.998	0	1	0.999	0.999	0	1	0.999	0.997	0
EGF	ERBB2	1	1	0.999	0.241	1	0.992	0.998	0.168	0.152	0.122	0.096	0	1	1	1	0.014
NRG1	ERBB2	0.998	0.997	1	0.507	1	0.999	1	0.657	0.688	0.608	0.591	0.113	0.968	0.909	0.908	0
NGF	ERBB2	1	0.999	0.999	0	1	0.999	0.998	0	1	0.999	0.998	0	1	0.998	0.997	0
TGFA	ERBB2	1	0.999	0.998	0	1	0.999	0.998	0	1	0.999	0.998	0	1	0.999	0.998	0
HGF	ERBB2	1	1	1	0.744	1	1	1	0.729	1	1	1	0.752	0.791	0.65	0.668	0
TGFB1	ERBB2	0.129	0.113	0.119	0.034	0.812	0.79	0.792	0.556	0	0	0	0	1	1	1	1
TNF	ERBB2	1	0.999	0.998	0	1	0.999	0.998	0	1	0.999	0.998	0	1	0.998	0.998	0
PRL	ERBB2	1	0.999	0.998	0	1	0.999	0.998	0	1	0.999	0.998	0	1	0.999	0.998	0
IL6ST	ERBB2	0.96	0.921	0.921	0.497	0.997	0.996	0.997	0.86	0	0	0	0	1	1	1	0.98
NRG3	ERBB2	1	0.999	0.998	0	1	0.996	0.997	0	1	0.999	0.998	0	1	0.999	0.998	0
AREG	ERBB2	1	0.999	0.997	0	1	0.999	0.998	0	1	0.999	0.998	0	1	0.999	0.998	0
HBEGF	ERBB2	1	0.999	0.999	0	1	0.999	0.998	0	1	0.999	0.998	0	1	0.999	0.998	0
NRG4	ERBB2	1	0.999	0.999	0.132	1	0.999	0.998	0.107	1	0.999	0.999	0.134	0.987	0.974	0.962	0
PDGFC	ERBB2	0.051	0.056	0.042	0	0.935	0.912	0.877	0.098	0.477	0.401	0.383	0.002	1	1	1	0.718
PDGFA	ERBB2	1	1	1	0.685	1	1	1	0.661	0	0	0	0	1	1	1	0.619
PDGFB	ERBB2	1	1	1	0.165	1	0.999	1	0.143	0.334	0.267	0.242	0	1	1	1	0
VEGFB	ERBB2	0.807	0.8	0.775	0.173	0.999	0.996	0.994	0.877	1	1	1	0.982	0.7	0.593	0.577	0
NRG2	ERBB2	1	1	0.999	0.245	1	1	0.999	0.227	1	1	1	0.259	0.963	0.914	0.919	0
LEP	ERBB2	1	0.999	0.998	0	1	0.999	0.999	0	1	0.999	0.998	0	1	0.999	0.998	0
BTC	ERBB2	1	0.999	0.999	0	1	0.999	0.998	0	1	1	0.998	0	1	0.998	0.997	0
PDGFD	ERBB2	1	1	1	0.377	1	1	0.999	0.364	0.719	0.627	0.609	0.011	0.996	0.987	0.994	0
BDNF	ERBB2	0.96	0.891	0.89	0.064	0.892	0.797	0.78	0.043	0.726	0.618	0.61	0.007	1	1	1	0.026
EFNB1	ERBB2	1	0.998	0.998	0.009	0.999	0.986	0.987	0.01	0.946	0.873	0.854	0	1	0.999	0.999	0
EREG	ERBB2	1	0.999	0.998	0	1	0.999	0.998	0	1	0.999	0.998	0	1	0.999	0.998	0
VEGFA	ERBB2	1	0.999	1	0.971	0.975	0.957	0.964	0.705	1	1	1	0.994	0.235	0.174	0.152	0
VEGFC	ERBB2	1	0.999	0.998	0.028	1	1	0.999	0.029	1	0.999	0.999	0.027	1	0.993	0.989	0
GDF15	ERBB2	0.468	0.431	0.425	0.156	0.812	0.79	0.777	0.424	0.922	0.899	0.91	0.551	0.944	0.901	0.912	0.067
HLA-A	ERBB2	0.825	0.788	0.789	0.506	0.283	0.265	0.276	0.103	0	0	0	0	1	1	1	1
HLA-E	ERBB2	0.417	0.384	0.398	0.181	0.267	0.254	0.26	0.106	0	0	0	0	1	1	1	1
PGF	ERBB2	1	1	1	0.963	1	1	1	0.998	1	1	1	0.999	0.291	0.217	0.189	0
S100A4	ERBB2	0	0	0	0	0	0	0	0	0	0	0	0	1	1	1	1
EFNB2	PECAM1	0.155	0.892	0	1	0.124	0.854	0	1	0.031	0.524	0	0.984	0.091	0.853	0	1
KDR	PECAM1	0.166	0.581	0	0.8	0.021	0.282	0	0.387	0	0	0	0	0.931	1	0	1
KDR	PTPRJ	0.468	0.729	0	0.589	0.185	0.37	0	0.214	0	0	0	0	1	1	0	1
VEGFA	PTPRJ	0.991	1	0	1	0.877	0.999	0	0.999	0.991	1	0	1	0.361	0.856	0	0.867
THBS1	PTPRJ	0.29	0.402	0	0.312	0.988	1	0.161	1	0	0	0	0	1	1	0.03	1
HLA-A	CD3G	0.651	0.649	0.65	0.617	0.156	0.162	0.161	0.15	0	0	0	0	1	1	1	1
HLA-B	CD3G	0.641	0.643	0.647	0.618	0.774	0.775	0.776	0.744	0	0	0	0	0.998	0.999	0.999	0.994
HLA-C	CD3G	0.622	0.619	0.62	0.6	0.638	0.634	0.634	0.611	0.001	0.001	0.001	0.001	0.998	0.998	0.998	0.997
TGFB1	EPHB2	0.058	0.038	0.06	0.053	0.668	0.588	0.679	0.659	0	0	0	0	1	1	1	1
EFNA5	EPHB2	0.988	0.68	0.989	0.994	0.775	0.404	0.789	0.766	0.99	0.704	0.988	0.991	0.118	0.004	0.131	0.003
EFNB3	EPHB2	0.728	0.105	0.838	0.881	0.178	0.027	0.196	0.043	0.927	0.128	0.954	0.935	0.785	0.052	0.798	0.722
EFNB2	EPHB2	0.815	0.585	0.82	0.793	0.675	0.423	0.682	0.662	0.029	0.007	0.03	0.022	0.775	0.173	0.777	0.762
EFNB1	EPHB2	0.727	0.108	0.748	0.698	0.501	0.068	0.551	0.492	0.13	0.007	0.161	0.031	0.936	0.095	0.946	0.916
CXCL12	EPHB2	0.952	0.233	0.974	0.96	0.928	0.26	0.954	0.954	0.878	0.232	0.912	0.936	0.218	0.013	0.267	0.092
VEGFA	EPHB2	0.996	0.981	0.997	0.997	0.86	0.735	0.866	0.85	0.999	0.995	0.999	0.998	0	0	0.001	0
TNFSF11	EPHB2	0.411	0.066	0.616	0.74	0.652	0.094	0.837	0.839	0.661	0.084	0.843	0.833	0.404	0.06	0.596	0.692
EGF	ERBB3	1	1	1	0.131	1	0.999	1	0.091	0.489	0.516	0.527	0	1	1	1	0
NRG1	ERBB3	1	1	1	0.276	1	1	1	0.395	0.901	0.906	0.906	0.049	0.993	0.995	0.992	0
TGFA	ERBB3	1	1	1	0	1	1	1	0	1	1	1	0	1	1	1	0
IFNAR2	ERBB3	1	1	1	0.375	0.998	0.999	0.998	0.272	0.933	0.929	0.959	0.036	0.996	0.994	0.998	0
IL6ST	ERBB3	0.988	0.985	0.986	0.31	1	0.999	1	0.7	0	0	0	0	1	1	1	0.558
NRG3	ERBB3	1	1	1	0	1	1	1	0	1	1	1	0	1	1	1	0
AREG	ERBB3	1	1	1	0	1	1	1	0	1	1	1	0	1	1	1	0
NRG2	ERBB3	1	1	1	0.212	1	1	1	0.201	1	1	1	0.23	0.996	0.996	0.998	0
BTC	ERBB3	1	1	1	0	1	1	1	0	1	1	1	0	1	1	1	0
EREG	ERBB3	1	1	1	0	1	1	1	0	1	1	1	0	1	1	1	0
GDF15	ERBB3	0.651	0.674	0.659	0.099	0.931	0.918	0.911	0.305	0.977	0.974	0.977	0.41	0.992	0.985	0.99	0.007
S100A4	ERBB3	0	0	0	0	0	0	0	0	0	0	0	0	1	1	1	1
PLA2G2A	ERBB3	0.938	0.939	0.934	0.076	0.013	0.022	0.023	0	1	1	1	0.333	1	1	1	0.152
SPARC	ERBB3	1	1	1	1	1	1	1	1	1	1	1	0.999	0.01	0.014	0.014	0
PDGFB	HCK	0.219	0.216	0.014	1	0.206	0.2	0.014	1	0.018	0.026	0.001	0.238	0.181	0.166	0.01	1
PDGFD	HCK	0.272	0.266	0.027	1	0.288	0.275	0.024	1	0.071	0.068	0.001	0.686	0.139	0.138	0.004	1
EFNB1	HCK	0.164	0.152	0.007	1	0.138	0.138	0.008	0.999	0.084	0.095	0.002	0.967	0.158	0.154	0.008	1
FGF3	IGF1R	0.617	0.631	0.076	0.71	0.617	0.631	0.076	0.714	0.617	0.631	0.076	0.712	0.617	0.63	0.076	0.71
IGF1	IGF1R	0.004	0.009	0	0.002	0.633	0.651	0.199	0.573	0.887	0.888	0.439	0.925	0.811	0.83	0.193	0.946
IGF2	IGF1R	0.483	0.515	0.096	0.35	0.639	0.65	0.17	0.564	0.852	0.861	0.337	0.955	0.538	0.559	0.054	0.482
EGF	IGF1R	0.729	0.767	0.173	0.9	0.686	0.674	0.144	0.747	0.089	0.098	0.005	0.003	0.712	0.745	0.104	0.88
TGFA	IGF1R	0.616	0.631	0.076	0.71	0.617	0.63	0.076	0.713	0.617	0.632	0.076	0.711	0.617	0.631	0.076	0.711
HGF	IGF1R	0.915	0.908	0.403	0.983	0.896	0.929	0.397	0.973	0.905	0.921	0.429	0.974	0.339	0.372	0.019	0.034
PRL	IGF1R	0.616	0.631	0.076	0.71	0.617	0.631	0.076	0.712	0.617	0.631	0.076	0.714	0.617	0.63	0.076	0.711
PDGFC	IGF1R	0.037	0.063	0.001	0	0.539	0.59	0.074	0.475	0.218	0.272	0.008	0.069	0.867	0.892	0.225	0.999
PDGFA	IGF1R	0.897	0.913	0.412	0.98	0.894	0.894	0.428	0.969	0.001	0	0	0	0.846	0.874	0.239	0.982
PDGFB	IGF1R	0.728	0.744	0.134	0.904	0.714	0.737	0.12	0.89	0.16	0.194	0.005	0	0.674	0.71	0.085	0.857
FGF1	IGF1R	0.623	0.639	0.076	0.735	0.624	0.643	0.079	0.735	0.625	0.639	0.08	0.733	0.61	0.625	0.075	0.702
FGF2	IGF1R	0.717	0.718	0.192	0.759	0.309	0.357	0.042	0.167	0.826	0.851	0.281	0.961	0.575	0.594	0.064	0.549
FGF4	IGF1R	0.616	0.631	0.076	0.714	0.618	0.632	0.077	0.714	0.616	0.631	0.076	0.714	0.617	0.63	0.076	0.711
FGF7	IGF1R	0.627	0.644	0.084	0.75	0.64	0.652	0.083	0.751	0.643	0.652	0.08	0.753	0.599	0.618	0.072	0.67
FGF8	IGF1R	0.625	0.64	0.077	0.736	0.627	0.647	0.078	0.743	0.626	0.637	0.078	0.724	0.611	0.628	0.074	0.696
FGF9	IGF1R	0.314	0.354	0.025	0.097	0.65	0.681	0.115	0.753	0.652	0.67	0.104	0.741	0.665	0.68	0.086	0.821
FGF10	IGF1R	0.651	0.665	0.107	0.747	0.657	0.666	0.106	0.747	0.659	0.681	0.104	0.761	0.578	0.596	0.066	0.598
VEGFB	IGF1R	0.526	0.552	0.115	0.488	0.94	0.961	0.607	0.968	0.987	0.992	0.788	0.999	0.301	0.334	0.02	0.036
PDGFD	IGF1R	0.791	0.798	0.181	0.904	0.78	0.793	0.195	0.892	0.342	0.393	0.028	0.156	0.587	0.624	0.068	0.626
FGF17	IGF1R	0.65	0.672	0.093	0.773	0.406	0.449	0.027	0.152	0.648	0.665	0.086	0.761	0.642	0.658	0.085	0.78
FGF18	IGF1R	0.62	0.632	0.076	0.714	0.618	0.635	0.076	0.718	0.62	0.632	0.077	0.715	0.616	0.631	0.075	0.708
FGF22	IGF1R	0.618	0.632	0.076	0.717	0.618	0.631	0.076	0.712	0.618	0.631	0.076	0.712	0.616	0.63	0.076	0.71
FGF19	IGF1R	0.782	0.821	0.227	0.924	0.793	0.808	0.225	0.919	0.788	0.816	0.216	0.922	0.463	0.49	0.044	0.256
VEGFA	IGF1R	0.974	0.988	0.808	0.996	0.863	0.85	0.481	0.87	0.996	0.997	0.858	1	0.097	0.142	0.002	0.005
VEGFC	IGF1R	0.658	0.662	0.088	0.776	0.64	0.674	0.091	0.771	0.653	0.676	0.085	0.768	0.589	0.602	0.07	0.637
FGF13	IGF1R	0.488	0.518	0.089	0.392	0.563	0.604	0.121	0.521	0.768	0.8	0.232	0.813	0.601	0.608	0.071	0.608
FGF14	IGF1R	0.616	0.631	0.076	0.711	0.618	0.631	0.076	0.711	0.618	0.632	0.076	0.716	0.617	0.63	0.076	0.711
PGF	IGF1R	0.971	0.982	0.6	0.998	0.995	0.997	0.8	1	0.998	0.995	0.822	1	0.142	0.184	0.002	0
DCN	IGF1R	0.745	0.789	0.14	0.929	0.66	0.679	0.099	0.763	0.75	0.778	0.137	0.927	0.528	0.538	0.051	0.451
FGF23	IGF1R	0.617	0.631	0.076	0.716	0.617	0.63	0.076	0.712	0.616	0.629	0.076	0.711	0.617	0.631	0.076	0.71
FGF16	IGF1R	0.616	0.63	0.076	0.71	0.618	0.631	0.076	0.712	0.618	0.632	0.076	0.715	0.617	0.63	0.076	0.71
KITLG	KIT	1	1	0.777	1	1	1	0.757	0.999	0.999	1	0.686	0.997	0.156	0.189	0	0
MST1	MST1R	1	1	1	1	1	1	1	1	1	1	1	1	0	0	0	0
HGF	MST1R	0.995	0.999	0.999	0.993	0.999	1	1	0.997	0.998	0.999	1	0.995	0	0	0	0
TGFB1	MST1R	0.052	0.052	0.052	0.052	0.657	0.657	0.658	0.657	0	0	0	0	1	1	1	1
EGF	PLD2	1	0.999	1	0.783	0.791	0.768	0.806	0.412	0.004	0.003	0.004	0	0.997	0.992	0.999	0.851
TEK	PLD2	0.011	0.011	0.013	0.008	0.105	0.098	0.104	0.071	0.016	0.013	0.015	0.009	1	1	1	1
ANGPT1	PLD2	0.144	0.148	0.144	0.124	0.405	0.401	0.405	0.369	0	0	0	0	1	1	1	1
FGF2	SDC3	0.705	0.702	0.575	0.614	0.154	0.16	0.137	0.136	1	0.995	0.92	0.971	0.471	0.492	0.222	0.328
MDK	SDC3	1	1	1	1	1	0.999	0.999	0.999	1	1	1	1	0	0	0	0
PTN	SDC3	0.608	0.62	0.494	0.528	0.988	0.956	0.872	0.939	0.337	0.344	0.252	0.273	0.431	0.44	0.192	0.258
CXCL8	SDC3	0.959	0.66	0.232	0.37	0.974	0.678	0.237	0.377	0.93	0.576	0.226	0.364	0.979	0.678	0.238	0.367
AGRP	SDC3	0.995	0.775	0.243	0.405	0.891	0.541	0.215	0.361	0.968	0.682	0.238	0.375	0.973	0.664	0.236	0.366
THBS1	SDC3	0.202	0.201	0.191	0.198	0.99	0.989	0.985	0.988	0	0	0	0	1	1	1	1
PSPN	SDC3	0.988	0.822	0.24	0.445	0.4	0.379	0.155	0.045	0.977	0.796	0.237	0.443	0.979	0.836	0.243	0.423
THBS2	SDC3	0.966	0.686	0.239	0.38	0.993	0.784	0.241	0.416	0.992	0.748	0.241	0.402	0.957	0.61	0.232	0.364
COL6A3	SDC3	1	0.988	0.916	0.945	0.85	0.848	0.705	0.785	0.1	0.114	0.071	0.082	0.508	0.518	0.236	0.33
ANGPTL4	SDC3	0.993	0.934	0.346	0.721	0.841	0.75	0.325	0.658	0.949	0.86	0.334	0.687	0.373	0.353	0.153	0.111
KIT	LYN	0.007	0.116	0.003	1	0.011	0.141	0.009	1	0	0.002	0	0.773	0	0.03	0.001	1
KITLG	LYN	0.141	0.572	0.189	1	0.196	0.597	0.199	1	0.125	0.511	0.114	1	0	0.002	0	0.923
IL6	LYN	0	0.031	0.001	1	0	0.032	0.001	1	0	0.031	0.001	1	0	0.032	0.001	1
EGF	LYN	0	0.051	0.001	1	0	0.042	0.002	1	0	0.001	0.001	0.995	0	0.037	0.001	1
PDGFB	LYN	0	0.038	0.001	1	0	0.041	0.003	1	0	0.004	0.001	1	0	0.035	0.001	1
PDGFD	LYN	0.002	0.048	0.001	1	0	0.055	0.003	1	0	0.01	0.001	1	0	0.029	0.001	1
EFNB1	LYN	0	0.031	0.001	1	0	0.03	0.001	1	0	0.014	0.001	1	0	0.032	0.001	1
NTN4	DCC	0.922	0.848	0.905	0.85	0.993	0.937	0.992	0.973	0.999	0.968	0.997	0.985	0.002	0	0	0
SLIT2	DCC	0.959	0.85	0.947	0.881	0.978	0.835	0.954	0.9	0.999	0.97	0.994	0.985	0.117	0.006	0.051	0
NTN1	DCC	0.151	0.137	0.143	0.133	0.93	0.578	0.859	0.628	0.798	0.411	0.695	0.409	0.622	0.486	0.607	0.55
WNT1	CD36	0	0.256	0.81	1	0	0.256	0.811	1	0	0.256	0.811	1	0	0.256	0.811	1
S100A8	CD36	0	0.257	0.814	1	0	0.258	0.812	1	0	0.26	0.814	1	0	0.255	0.81	1
THBS1	CD36	0.049	0.172	0.238	0.239	0.819	0.969	0.995	0.996	0	0	0	0	1	1	1	1
S100A9	CD36	0.032	0.151	0.242	0.248	0.283	0.666	0.823	0.837	0.059	0.273	0.384	0.379	0	0.476	0.816	0.874
THBS2	CD36	0	0.256	0.812	1	0	0.257	0.814	1	0	0.257	0.811	1	0	0.256	0.81	1
IL12A	FASLG	0.169	0.566	0.904	0.522	0.161	0.565	0.874	0.53	0.497	0.96	1	0.995	0.003	0.253	0.553	0.151
IL12B	FASLG	0.065	0.539	0.913	0.563	0.068	0.576	0.918	0.596	0.057	0.593	0.922	0.616	0.008	0.514	0.953	0.514
TNFRSF6B	FASLG	0.144	0.572	0.862	0.554	0.33	0.825	0.972	0.845	0.216	0.713	0.944	0.741	0.005	0.332	0.856	0.187
EPHA3	ZAP70	0.974	0.913	0.901	0.055	0.999	0.982	0.981	0.341	0.99	0.92	0.9	0.085	0.999	0.918	0.896	0.001
CXCL12	ZAP70	0.999	0.997	0.99	0.881	0.995	0.989	0.982	0.864	0.979	0.948	0.939	0.831	0.005	0.005	0.006	0
KIT	CSF2RB	0.348	0.084	0.56	1	0.4	0.104	0.649	1	0.005	0	0.009	0.109	0.029	0.002	0.142	0.996
CSF2	CSF2RB	0.026	0.003	0.112	1	0.026	0.003	0.112	1	0.026	0.003	0.112	1	0.026	0.003	0.112	1
KDR	CSF2RB	0.194	0.085	0.236	0.443	0.042	0.027	0.072	0.151	0	0	0	0	1	0.994	1	1
KIT	IL7R	0.966	0.965	0.971	0.894	0.994	0.992	0.993	0.97	0.031	0.029	0.03	0.014	0.701	0.68	0.72	0.359
IL7	IL7R	0.993	0.913	1	0.058	0.98	0.805	0.991	0.024	0.954	0.779	0.983	0.018	0.914	0.686	0.964	0
IL6	IL2RB	0.376	0.005	0.509	0.82	0.753	0.013	0.875	0.988	0.315	0.003	0.463	0.787	0.454	0.004	0.642	0.944
IL15	IL2RB	0.577	0.005	0.736	0.961	0.8	0.016	0.909	0.998	0.78	0.015	0.911	0.998	0.294	0.002	0.444	0.798
IL1RN	IL2RB	0.579	0.008	0.743	0.948	0.186	0.001	0.253	0.683	0.253	0.001	0.349	0.706	0.589	0.007	0.787	0.993
IL15RA	IL2RB	0.195	0.001	0.268	0.67	0.517	0.005	0.7	0.951	0.511	0.003	0.675	0.953	0.501	0.005	0.711	0.983
HLA-A	IL2RB	0.634	0.595	0.634	0.634	0.155	0.139	0.153	0.153	0	0	0	0	1	1	1	1
IGF1	KDR	0.052	0.011	0	0.874	0.345	0.126	0	1	0.47	0.17	0	1	0.379	0.129	0	1
IL6	KDR	0.311	0.105	0	1	0.313	0.105	0	1	0.31	0.104	0	1	0.31	0.105	0	1
EGF	KDR	0.368	0.121	0	1	0.339	0.12	0	1	0.157	0.039	0	1	0.341	0.114	0	1
HGF	KDR	0.451	0.158	0	1	0.46	0.153	0	1	0.462	0.164	0	1	0.244	0.067	0	1
PDGFC	KDR	0.142	0.032	0	1	0.307	0.104	0	1	0.222	0.055	0	1	0.405	0.136	0	1
PDGFA	KDR	0.465	0.173	0	1	0.475	0.181	0	1	0.016	0.003	0	0.464	0.405	0.137	0	1
PDGFB	KDR	0.352	0.117	0	1	0.349	0.117	0	1	0.198	0.055	0	1	0.331	0.107	0	1
VEGFB	KDR	0.279	0.09	0	1	0.548	0.187	0	1	0.618	0.261	0	1	0.245	0.063	0	1
LEP	KDR	0.31	0.105	0	1	0.311	0.105	0	1	0.311	0.105	0	1	0.31	0.105	0	1
PDGFD	KDR	0.38	0.126	0	1	0.38	0.131	0	1	0.251	0.073	0	1	0.307	0.099	0	1
FLT4	KDR	0.31	0.105	0	1	0.311	0.104	0	1	0.312	0.104	0	1	0.311	0.105	0	1
CCL23	KDR	0.313	0.105	0	1	0.312	0.105	0	1	0.31	0.105	0	1	0.31	0.105	0	1
CXCL8	KDR	0.31	0.105	0	1	0.31	0.105	0	1	0.31	0.105	0	1	0.31	0.105	0	1
VEGFA	KDR	0.674	0.298	0	1	0.498	0.175	0	1	0.699	0.333	0	1	0.184	0.044	0	1
VEGFC	KDR	0.329	0.109	0	1	0.325	0.107	0	1	0.319	0.109	0	1	0.304	0.097	0	1
HCRT	KDR	0.311	0.105	0	1	0.31	0.105	0	1	0.312	0.105	0	1	0.31	0.105	0	1
PTHLH	KDR	0.31	0.105	0	1	0.312	0.105	0	1	0.31	0.105	0	1	0.31	0.105	0	1
VTN	KDR	1	0.949	0.014	1	0.998	0.979	0.018	1	0.998	0.977	0.005	1	0.007	0.001	0	0.107
PGF	KDR	0.53	0.192	0	1	0.611	0.235	0	1	0.637	0.243	0	1	0.205	0.048	0	1
DCN	KDR	0.358	0.116	0	1	0.325	0.105	0	1	0.364	0.126	0	1	0.288	0.093	0	1
SEMA6D	KDR	0.313	0.105	0	1	0.311	0.105	0	1	0.312	0.105	0	1	0.31	0.105	0	1
GREM1	KDR	0.31	0.105	0	1	0.311	0.105	0	1	0.31	0.105	0	1	0.31	0.105	0	1
NRP1	KDR	0.357	0.122	0	1	0.367	0.117	0	1	0.369	0.121	0	1	0.288	0.09	0	1
MDK	PTPRZ1	1	1	1	1	0.999	0.999	0.999	0.999	1	1	1	1	0	0	0	0
PTN	PTPRZ1	0.62	0.62	0.611	0.497	0.961	0.973	0.958	0.869	0.359	0.36	0.345	0.251	0.437	0.424	0.444	0.176
IFNB1	FAS	0.039	0.836	0.225	0.882	0.082	0.981	0.232	0.958	0.068	0.973	0.231	0.946	0.04	0.904	0.23	0.873
TNF	FAS	0.086	0.992	0.232	0.974	0.086	0.981	0.232	0.956	0.059	0.863	0.225	0.904	0.031	0.642	0.196	0.869
FASLG	FAS	0.026	0.621	0.207	0.868	0.051	0.926	0.231	0.909	0.08	0.995	0.232	0.972	0.048	0.942	0.231	0.878
TNFSF13	FAS	0.167	0.83	0.416	0.934	0.004	0.1	0.01	0.031	0.027	0.415	0.107	0.346	0.179	0.979	0.231	0.994
S100B	FAS	0.008	0.021	0.011	0.023	0.46	1	0.498	0.998	0.303	0.45	0.325	0.451	0.726	0.944	0.815	0.973
VEGFB	TYRO3	0.983	0.982	0.971	0.03	1	1	1	0.443	1	1	1	0.681	0.979	0.973	0.964	0
GAS6	TYRO3	1	1	1	0.675	1	1	1	0.64	1	1	1	0.699	0.896	0.88	0.854	0
VEGFA	TYRO3	0.999	1	1	0.721	0.999	0.993	0.998	0.323	1	1	1	0.852	0.918	0.906	0.858	0
HGF	CD44	0.385	0.057	0.998	1	0.387	0.06	0.996	0.998	0.403	0.052	0.995	1	0.027	0.001	0.715	0.387
TNF	CD44	0.085	0.004	0.946	0.986	0.086	0.004	0.948	0.985	0.086	0.004	0.945	0.985	0.085	0.004	0.945	0.983
HBEGF	CD44	0.085	0.004	0.946	0.985	0.085	0.004	0.947	0.985	0.085	0.004	0.947	0.985	0.085	0.004	0.945	0.984
FGF1	CD44	0.087	0.004	0.954	0.987	0.087	0.004	0.948	0.988	0.088	0.004	0.951	0.99	0.084	0.004	0.943	0.982
FGF2	CD44	0.179	0.024	0.956	0.958	0.055	0.006	0.624	0.317	0.28	0.042	0.993	0.998	0.072	0.004	0.917	0.913
KDR	CD44	0.192	0.074	0.488	0.389	0.051	0.019	0.17	0.132	0	0	0	0	1	0.967	1	1
VEGFA	CD44	0.782	0.352	1	0.999	0.471	0.13	0.962	0.943	0.854	0.454	1	1	0.011	0	0.395	0.028
MIF	CD44	1	1	1	1	0.156	0.125	0.235	0.216	1	1	1	1	0	0	0	0
SPP1	CD44	0.018	0	0.203	0.041	0.007	0.001	0.16	0.04	0	0	0.08	0.004	0.617	0.097	1	1
VCAN	CD44	1	1	1	1	1	0.999	1	1	1	1	1	1	0	0	0	0
COL6A3	CD44	0.265	0.027	0.993	0.999	0.224	0.03	0.97	0.983	0.026	0.002	0.592	0.27	0.077	0.003	0.926	0.94
LAMB1	CD44	0.925	0.623	1	1	0.986	0.84	1	1	0.957	0.738	1	1	0.003	0	0.099	0
LAMA4	CD44	0.085	0.004	0.946	0.985	0.085	0.004	0.946	0.985	0.086	0.004	0.949	0.985	0.085	0.004	0.945	0.984
LAMC2	CD44	0.085	0.004	0.945	0.985	0.085	0.004	0.947	0.985	0.085	0.004	0.945	0.985	0.085	0.004	0.945	0.984
LAMA1	CD44	0.691	0.235	0.998	1	0.631	0.233	0.998	0.997	0.857	0.452	1	1	0.007	0	0.378	0.02
LAMA2	CD44	0.092	0.005	0.95	0.986	0.088	0.004	0.951	0.984	0.089	0.005	0.952	0.985	0.083	0.004	0.943	0.982
LAMB2	CD44	0.189	0.014	0.987	0.999	0.025	0.001	0.659	0.316	0.019	0	0.595	0.206	0.122	0.006	0.992	0.997
SEMA3A	PLXNA1	0.937	0.997	0.996	0.86	0.559	0.715	0.715	0.414	0.552	0.697	0.724	0.386	0.326	0.557	0.59	0.035
SLIT2	PLXNA1	0.47	0.923	0.99	0.077	0.471	0.92	0.991	0.084	0.472	0.944	0.997	0.086	0.459	0.91	0.96	0.056
SEMA3F	PLXNA1	0.489	0.959	0.998	0.144	0.496	0.975	1	0.175	0.493	0.964	0.999	0.146	0.437	0.851	0.931	0.023
SEMA6D	PLXNA1	0.471	0.929	0.995	0.077	0.468	0.914	0.98	0.071	0.469	0.922	0.995	0.08	0.462	0.911	0.963	0.056
SEMA5A	PLXNA1	0.963	0.999	1	0.953	0.775	0.907	0.929	0.662	0.758	0.902	0.893	0.636	0.241	0.398	0.429	0.002
NRP1	PLXNA1	0.775	0.987	0.997	0.614	0.766	0.994	0.998	0.631	0.782	0.99	0.999	0.633	0.314	0.516	0.58	0.001
CCL2	PTGS2	0.773	0.744	0.765	0.763	0	0	0	0	0.748	0.725	0.75	0.748	0.899	0.876	0.9	0.897
IL10	PTGS2	0.939	0.146	0.71	0.88	0.882	0.111	0.559	0.781	0.986	0.163	0.838	0.98	0.558	0	0.351	0.481
IGF2	PTGS2	0.289	0.277	0.289	0.288	0.495	0.448	0.482	0.491	0.993	0.884	0.961	0.985	0.288	0.223	0.283	0.28
IL6	PTGS2	0.789	0.003	0.485	0.731	0.994	0.026	0.884	0.978	0.727	0.005	0.445	0.678	0.947	0.003	0.632	0.838
CD40LG	PTGS2	0.925	0.007	0.659	0.842	0.929	0.004	0.621	0.802	0.943	0.004	0.672	0.863	0.946	0.003	0.607	0.829
IL4	PTGS2	0.404	0	0.254	0.359	0.898	0.008	0.579	0.776	0.943	0.013	0.703	0.871	0.982	0.006	0.723	0.914
TGFB1	PTGS2	0.052	0.051	0.052	0.052	0.657	0.651	0.658	0.658	0	0	0	0	1	1	1	1
TNF	PTGS2	0.998	0.138	0.904	0.984	0.984	0.139	0.88	0.976	0.864	0.103	0.543	0.776	0.61	0	0.39	0.438
IL1B	PTGS2	0.997	0.368	0.931	0.988	0.002	0.001	0.002	0.001	0.976	0.373	0.774	0.949	0.996	0.939	0.976	0.976
IL15	PTGS2	0.955	0.011	0.744	0.899	0.997	0.022	0.92	0.991	0.996	0.022	0.92	0.993	0.802	0	0.405	0.631
OSM	PTGS2	0.946	0.009	0.698	0.877	0.977	0.005	0.801	0.944	0.948	0.003	0.68	0.843	0.919	0.003	0.557	0.775
FGF2	PTGS2	0.638	0.589	0.637	0.634	0.142	0.135	0.141	0.14	1	0.955	0.996	0.999	0.374	0.299	0.372	0.367
DDR1	PTGS2	1	0.995	1	1	1	0.998	1	1	1	0.997	1	1	0	0	0	0
VEGFC	PTGS2	0.951	0.331	0.816	0.921	0.987	0.316	0.897	0.974	0.929	0.333	0.717	0.867	0.236	0	0.146	0.175
GDF9	PTGS2	0.647	0.001	0.319	0.602	0.963	0.01	0.759	0.916	0.994	0.011	0.853	0.969	0.952	0.004	0.601	0.823
EGF	ITGA6	0.613	1	0.003	0.918	0.543	1	0.001	0.832	0.108	0.844	0.001	0.02	0.546	1	0.002	0.912
IL1A	ITGA6	0.477	1	0.001	0.807	0.477	1	0.001	0.81	0.477	1	0.001	0.809	0.477	1	0.001	0.806
MDK	ITGA6	1	1	1	1	0.999	1	0.994	1	1	1	1	1	0	0	0	0
RELN	ITGA6	0.155	0.906	0.001	0.032	0.173	0.926	0.001	0.056	0.589	1	0.003	0.887	0.63	1	0.003	0.97
VTN	ITGA6	1	1	0.991	1	1	1	0.995	1	1	1	0.995	1	0	0.016	0	0
THBS1	ITGA6	0.223	0.397	0.041	0.207	0.981	0.999	0.813	0.994	0	0	0	0	1	1	1	1
SPP1	ITGA6	0.075	0.639	0	0.031	0.073	0.601	0	0.033	0.025	0.369	0	0.006	0.955	1	0.024	1
THBS2	ITGA6	0.477	1	0.001	0.81	0.477	1	0.001	0.809	0.477	1	0.001	0.809	0.477	1	0.001	0.808
COL6A3	ITGA6	0.703	1	0.008	0.965	0.623	1	0.005	0.907	0.254	0.963	0.001	0.165	0.46	1	0.001	0.725
LAMB1	ITGA6	0.967	1	0.358	1	1	1	0.634	1	0.996	1	0.504	1	0.028	0.591	0	0
LAMA4	ITGA6	0.478	1	0.001	0.811	0.477	1	0.001	0.81	0.478	1	0.001	0.813	0.475	1	0.001	0.805
LAMC2	ITGA6	0.477	1	0.001	0.81	0.477	1	0.001	0.809	0.477	1	0.001	0.81	0.477	1	0.001	0.806
LAMA1	ITGA6	0.909	1	0.108	0.996	0.911	1	0.096	0.992	0.987	1	0.239	1	0.135	0.918	0.001	0.015
LAMA2	ITGA6	0.493	1	0.001	0.819	0.488	1	0.001	0.819	0.487	1	0.001	0.821	0.474	1	0.001	0.78
LAMB2	ITGA6	0.645	1	0.004	0.955	0.26	0.975	0.001	0.199	0.228	0.973	0.001	0.105	0.537	1	0.001	0.93
ANGPT2	TEK	0.002	0.04	0.005	0.981	0.01	0.109	0.024	1	0.012	0.099	0.014	1	0.008	0.085	0.012	1
ANGPT1	TEK	0.04	0.084	0.037	0.245	0.162	0.26	0.178	0.541	0	0	0	0	0.99	0.999	0.995	1
ANGPT4	TEK	0.008	0.079	0.009	1	0.008	0.079	0.009	1	0.008	0.078	0.009	1	0.008	0.078	0.009	1
ANGPTL1	TEK	0.008	0.079	0.009	1	0.008	0.079	0.009	1	0.008	0.079	0.009	1	0.008	0.078	0.009	1
ANGPTL4	TEK	0.008	0.09	0.014	1	0.01	0.087	0.01	1	0.01	0.089	0.01	1	0.008	0.074	0.008	1
NOTCH1	EGFR	0.507	0.495	0.494	0.336	0.31	0.321	0.312	0.204	0	0	0	0	1	1	1	0.997
FGF3	EGFR	0.941	0.905	0.955	0	0.954	0.916	0.964	0	0.945	0.898	0.956	0	0.936	0.893	0.95	0
IGF1	EGFR	0	0	0	0	0.564	0.569	0.579	0.465	0.945	0.941	0.951	0.883	0.979	0.974	0.976	0.914
FAS	EGFR	0.238	0.228	0.246	0.02	0.984	0.957	0.983	0.203	0.386	0.393	0.377	0.106	0.99	0.987	0.988	0.46
KITLG	EGFR	1	1	1	1	1	1	1	1	0.998	0.999	1	0.994	0	0	0	0
EGF	EGFR	0.994	0.996	0.996	0.701	0.823	0.806	0.82	0.379	0.007	0.007	0.003	0	0.999	0.994	0.995	0.795
NRG1	EGFR	0.961	0.956	0.967	0.845	1	0.995	0.999	0.937	0.294	0.291	0.297	0.228	0.383	0.351	0.386	0.056
TGFA	EGFR	0.935	0.89	0.947	0	0.945	0.91	0.958	0	0.936	0.894	0.96	0	0.94	0.898	0.956	0
YBX1	EGFR	0.102	0.094	0.096	0.083	0	0	0	0	1	1	1	1	0.838	0.844	0.841	0.801
HGF	EGFR	1	0.998	1	0.964	1	0.997	1	0.943	0.999	0.998	1	0.977	0.026	0.022	0.02	0
TGFB1	EGFR	0.058	0.057	0.058	0.047	0.689	0.686	0.686	0.642	0	0	0	0	1	1	1	1
TNF	EGFR	0.975	0.948	0.978	0.014	0.969	0.939	0.973	0.01	0.933	0.896	0.955	0.009	0.917	0.876	0.923	0
FASLG	EGFR	0.905	0.862	0.925	0	0.947	0.896	0.956	0	0.971	0.924	0.977	0	0.943	0.9	0.956	0
PRL	EGFR	0.933	0.889	0.943	0	0.932	0.891	0.947	0	0.956	0.914	0.97	0	0.942	0.898	0.955	0
GH1	EGFR	0.952	0.906	0.958	0	0.968	0.928	0.975	0	0.939	0.893	0.946	0	0.932	0.893	0.95	0
NRG3	EGFR	0.985	0.956	0.984	0	0.879	0.845	0.898	0	0.962	0.916	0.972	0	0.949	0.904	0.962	0
AREG	EGFR	0.935	0.891	0.956	0	0.979	0.94	0.982	0	0.979	0.948	0.986	0	0.921	0.879	0.935	0
HBEGF	EGFR	0.961	0.927	0.972	0	0.985	0.943	0.986	0.001	0.972	0.935	0.978	0	0.918	0.874	0.931	0
NRG4	EGFR	0.957	0.922	0.96	0.224	0.958	0.926	0.968	0.18	0.957	0.928	0.967	0.238	0.596	0.581	0.593	0
AMH	EGFR	0.982	0.957	0.977	0.138	0.856	0.818	0.865	0.123	0.507	0.456	0.493	0.003	0.981	0.958	0.986	0.038
PDGFC	EGFR	0.001	0.001	0	0	0.494	0.492	0.482	0.306	0.057	0.055	0.05	0.021	1	1	1	1
PDGFA	EGFR	1	0.999	1	0.956	0.999	1	1	0.934	0	0	0	0	1	0.996	0.999	0.978
PDGFB	EGFR	0.995	0.993	0.997	0.73	0.98	0.975	0.981	0.636	0	0.001	0	0	0.997	0.995	0.996	0.679
FGF1	EGFR	0.969	0.965	0.987	0.031	0.985	0.93	0.987	0.043	0.969	0.938	0.952	0.022	0.89	0.853	0.906	0
FGF2	EGFR	0.788	0.768	0.767	0.54	0.175	0.176	0.178	0.129	0.998	0.999	1	0.902	0.597	0.585	0.596	0.188
FGF4	EGFR	0.935	0.887	0.947	0	0.963	0.929	0.971	0	0.947	0.897	0.96	0	0.935	0.893	0.952	0
FGF7	EGFR	0.969	0.936	0.974	0.123	0.986	0.971	0.995	0.115	0.979	0.945	0.983	0.131	0.838	0.79	0.842	0
FGF8	EGFR	0.976	0.948	0.977	0.06	0.977	0.938	0.978	0.069	0.954	0.92	0.967	0.047	0.898	0.864	0.914	0
FGF9	EGFR	0.128	0.122	0.126	0	0.979	0.951	0.983	0.122	0.971	0.936	0.98	0.114	0.969	0.949	0.972	0.576
FGF10	EGFR	0.966	0.923	0.975	0.125	0.973	0.937	0.978	0.1	0.982	0.948	0.986	0.155	0.73	0.689	0.743	0
VEGFB	EGFR	0.493	0.493	0.487	0.364	0.983	0.98	0.98	0.954	1	1	1	0.997	0.037	0.033	0.032	0
LEP	EGFR	0.934	0.899	0.957	0	0.968	0.914	0.977	0	0.95	0.907	0.957	0	0.93	0.891	0.951	0
BTC	EGFR	0.981	0.949	0.986	0.139	0.965	0.927	0.972	0.131	0.967	0.934	0.976	0.13	0.846	0.818	0.869	0
PDGFD	EGFR	0.996	0.989	0.996	0.721	0.993	0.983	0.997	0.677	0.156	0.157	0.156	0.069	0.729	0.713	0.729	0.145
FGF17	EGFR	0.98	0.951	0.977	0.162	0.128	0.133	0.134	0.005	0.938	0.895	0.941	0.174	0.957	0.953	0.981	0.24
FGF18	EGFR	0.948	0.914	0.965	0.004	0.963	0.913	0.967	0.004	0.949	0.905	0.95	0.003	0.924	0.883	0.938	0
FGF22	EGFR	0.976	0.931	0.972	0	0.961	0.926	0.968	0	0.95	0.904	0.962	0	0.925	0.882	0.943	0
AGT	EGFR	1	1	1	1	1	1	1	1	1	1	1	1	0	0	0	0
GRP	EGFR	0.938	0.898	0.953	0	0.929	0.885	0.948	0	0.937	0.892	0.957	0	0.942	0.9	0.956	0
CXCL8	EGFR	0.94	0.895	0.946	0	0.944	0.9	0.957	0	0.924	0.875	0.935	0	0.944	0.903	0.958	0
EPGN	EGFR	0.927	0.884	0.941	0	0.958	0.916	0.97	0	0.946	0.899	0.962	0	0.937	0.898	0.956	0
EREG	EGFR	0.908	0.872	0.926	0	0.948	0.908	0.96	0	0.947	0.903	0.964	0	0.942	0.9	0.956	0
EDN1	EGFR	0.041	0.04	0.038	0	0.966	0.929	0.968	0.214	0.946	0.907	0.96	0.244	0.991	0.986	0.989	0.648
FGF19	EGFR	0.992	0.989	0.993	0.796	0.996	0.988	0.996	0.77	0.997	0.997	0.997	0.811	0.213	0.205	0.209	0
VEGFA	EGFR	0.996	0.997	0.997	0.993	0.881	0.87	0.874	0.83	1	0.999	0.999	0.998	0.002	0	0.001	0
VEGFC	EGFR	0.972	0.934	0.974	0.267	0.97	0.949	0.982	0.223	0.959	0.927	0.97	0.245	0.77	0.697	0.766	0
ANXA1	EGFR	0.202	0.21	0.202	0.163	0.171	0.168	0.176	0.134	0.024	0.022	0.022	0.017	0.999	0.999	0.999	0.996
GDF15	EGFR	0.274	0.265	0.279	0.218	0.606	0.603	0.599	0.53	0.756	0.75	0.754	0.687	0.594	0.589	0.592	0.367
IL25	EGFR	0.96	0.917	0.969	0	0.93	0.891	0.944	0	0.948	0.906	0.956	0	0.933	0.892	0.952	0
NTS	EGFR	0.559	0.547	0.55	0.525	0.821	0.823	0.819	0.794	0.999	0.999	0.999	0.995	0.02	0.021	0.018	0.009
UTS2	EGFR	0.937	0.895	0.952	0	0.904	0.861	0.919	0	0.95	0.905	0.953	0	0.951	0.904	0.962	0
FGF13	EGFR	0.402	0.404	0.398	0.275	0.516	0.522	0.51	0.376	0.859	0.842	0.838	0.705	0.709	0.676	0.705	0.256
FGF14	EGFR	0.927	0.877	0.936	0	0.951	0.916	0.966	0	0.967	0.924	0.978	0	0.934	0.892	0.949	0
ICAM1	EGFR	0.993	0.981	0.989	0.017	0.927	0.889	0.935	0.009	0.922	0.911	0.944	0.013	0.902	0.863	0.92	0
THBS1	EGFR	0.209	0.208	0.211	0.192	0.989	0.99	0.989	0.987	0	0	0	0	1	1	1	1
MIF	EGFR	1	1	1	1	0.199	0.202	0.206	0.194	1	1	1	1	0	0	0	0
PLAUR	EGFR	0.99	0.995	0.998	0.678	0.027	0.038	0.03	0	0.463	0.431	0.43	0.085	0.998	1	0.997	0.616
VCAN	EGFR	1	1	1	1	1	1	1	1	1	1	1	1	0	0	0	0
PGF	EGFR	0.999	1	1	0.999	1	1	1	1	1	1	1	1	0	0.001	0	0
DCN	EGFR	0.999	0.998	0.999	0.839	0.832	0.816	0.818	0.487	1	0.996	1	0.835	0.453	0.433	0.434	0
FGF23	EGFR	0.962	0.938	0.977	0	0.926	0.878	0.945	0	0.931	0.882	0.942	0	0.94	0.898	0.956	0
FGF16	EGFR	0.92	0.878	0.937	0	0.957	0.913	0.967	0	0.976	0.936	0.978	0	0.93	0.892	0.949	0
S100A4	EGFR	0	0	0	0	0	0	0	0	0	0	0	0	1	1	1	1
ZP3	EGFR	0.986	0.953	0.982	0.153	0.601	0.545	0.581	0.003	0.973	0.955	0.986	0.141	0.956	0.942	0.964	0.004
POSTN	EGFR	0.99	0.975	0.986	0.206	0.901	0.878	0.909	0.127	0.995	0.992	0.996	0.199	0.846	0.805	0.858	0
ANXA2	EGFR	1	1	1	1	1	1	1	1	1	1	1	1	0	0	0	0
PLA2G2A	EGFR	0.386	0.383	0.382	0.318	0	0	0	0	0.994	0.985	0.993	0.768	0.999	1	1	0.992
PRSS1	F2R	0.357	0.984	0	1	0.393	0.986	0	1	0.371	0.983	0	1	0.118	0.891	0	1
PLG	F2R	0.24	0.958	0	1	0.241	0.965	0	1	0.243	0.96	0	1	0.184	0.937	0	1
PRSS2	F2R	0.31	0.973	0	1	0.066	0.749	0	1	0.301	0.966	0	1	0.217	0.949	0	1
TLN1	ITGB2	0.665	0.767	0.801	0.822	0.668	0.761	0.801	0.824	0	0	0	0	1	1	1	1
CD40LG	ITGB2	0.005	0.215	0.579	0.999	0.005	0.215	0.579	0.999	0.005	0.215	0.58	0.998	0.005	0.215	0.58	0.998
MST1	ITGB2	0.515	0.954	0.999	1	0.487	0.951	0.999	1	0.489	0.955	0.999	1	0	0.009	0.046	0.002
MDK	ITGB2	1	1	1	1	0.996	0.999	1	1	1	1	1	1	0	0	0	0
KNG1	ITGB2	0.006	0.244	0.645	1	0.006	0.235	0.645	1	0.005	0.244	0.656	1	0.004	0.195	0.55	0.993
ICAM1	ITGB2	0.005	0.219	0.588	1	0.005	0.214	0.581	0.998	0.005	0.213	0.586	0.998	0.005	0.214	0.576	0.998
VCAM1	ITGB2	0.006	0.245	0.651	1	0.006	0.237	0.657	0.999	0.006	0.242	0.66	1	0.004	0.194	0.55	0.991
S100A8	ITGB2	0.006	0.215	0.587	0.998	0.005	0.217	0.587	1	0.005	0.219	0.588	0.998	0.005	0.213	0.576	0.999
PLG	ITGB2	0.022	0.452	0.881	1	0.023	0.456	0.876	1	0.014	0.447	0.888	1	0.002	0.134	0.38	0.816
APOB	ITGB2	0.977	1	1	1	0.974	1	1	1	0.987	1	1	1	0	0	0.001	0
S100A9	ITGB2	0.066	0.158	0.211	0.221	0.438	0.671	0.766	0.809	0.131	0.262	0.335	0.353	0.049	0.449	0.698	0.833
ICAM3	ITGB2	0.133	0.686	0.907	0.991	0.024	0.262	0.495	0.653	0.082	0.568	0.84	0.952	0.003	0.139	0.383	0.689
ICAM2	ITGB2	0.024	0.08	0.118	0.132	0.28	0.456	0.56	0.575	0	0	0	0	1	1	1	1
ICAM5	ITGB2	0.005	0.219	0.594	0.998	0.003	0.17	0.452	0.954	0.005	0.218	0.593	0.998	0.005	0.221	0.594	1
JAM3	ITGB2	0.146	0.633	0.878	0.99	0.228	0.774	0.955	1	0.003	0.121	0.26	0.314	0.002	0.144	0.404	0.732
ICAM4	ITGB2	0.001	0.003	0.008	0.006	0	0.001	0.002	0.001	0	0.006	0.015	0.012	0.693	0.999	1	1
CCN1	ITGB2	0	0.04	0.097	0.134	0.029	0.296	0.636	0.998	0.037	0.336	0.656	1	0.01	0.298	0.72	1
TLN1	ITGB6	0.802	0.802	0.801	0.802	0.79	0.789	0.789	0.789	0	0	0	0	1	1	1	1
TGFB1	ITGB6	0.052	0.052	0.052	0.052	0.659	0.656	0.656	0.657	0	0	0	0	1	1	1	1
TGFB3	ITGB6	0.581	0.262	0.198	0.17	0.993	0.852	0.782	0.82	0.999	0.936	0.871	0.931	0.613	0.255	0.16	0.046
RELN	ITGB6	0.006	0.006	0.006	0.006	0.008	0.008	0.008	0.008	0.769	0.765	0.764	0.766	0.999	0.999	0.999	0.999
VTN	ITGB6	1	1	1	1	1	1	1	1	1	1	1	1	0	0	0	0
THBS1	ITGB6	0.198	0.198	0.198	0.198	0.988	0.988	0.988	0.988	0	0	0	0	1	1	1	1
SPP1	ITGB6	0.01	0.01	0.01	0.01	0.018	0.017	0.018	0.017	0.001	0.001	0.001	0.001	1	1	1	1
THBS2	ITGB6	0.964	0.598	0.442	0.416	0.998	0.819	0.693	0.769	0.999	0.795	0.639	0.713	0.962	0.377	0.193	0.017
COL6A3	ITGB6	1	0.985	0.98	0.985	0.814	0.809	0.808	0.81	0.087	0.087	0.087	0.087	0.369	0.361	0.36	0.36
LAMB1	ITGB6	0.999	0.999	0.999	0.999	1	1	1	1	1	1	1	1	0	0	0	0
LAMA4	ITGB6	0.997	0.938	0.886	0.92	0.987	0.865	0.797	0.842	1	0.985	0.976	0.993	0.529	0.082	0.029	0
LAMC2	ITGB6	0.975	0.721	0.603	0.64	0.989	0.759	0.669	0.704	0.987	0.729	0.587	0.623	0.93	0.323	0.165	0.02
LAMA1	ITGB6	0.997	0.997	0.997	0.996	0.983	0.983	0.982	0.982	1	1	1	1	0	0	0	0
LAMA2	ITGB6	0.862	0.612	0.548	0.547	0.346	0.185	0.154	0.142	0.43	0.237	0.191	0.181	0.653	0.576	0.499	0.558
LAMB2	ITGB6	0.943	0.941	0.94	0.941	0.039	0.038	0.037	0.038	0.006	0.006	0.006	0.006	0.983	0.982	0.982	0.981
YBX1	PDGFB	0.101	0.098	0.053	0.097	0.001	0	0	0	1	1	1	1	0.862	0.855	0.563	0.84
VEGFA	PDGFB	0.999	0.997	0.876	0.997	0.886	0.898	0.51	0.874	1	0.999	0.953	1	0.011	0.013	0	0.001
SPARC	PDGFB	1	1	1	1	1	1	1	1	1	1	0.998	1	0	0	0	0
EFNA1	EPHB1	1	1	1	1	1	0.999	1	0.998	1	1	1	1	0	0	0	0
EFNA5	EPHB1	0.992	0.992	0.993	0.986	0.752	0.756	0.749	0.714	0.994	0.991	0.993	0.983	0.003	0.004	0.004	0
EFNB3	EPHB1	0.882	0.903	0.927	0.588	0.038	0.039	0.039	0.027	0.988	0.99	0.996	0.647	0.807	0.803	0.798	0.554
EFNA3	EPHB1	0.873	0.883	0.903	0.568	0.829	0.837	0.864	0.524	0.942	0.943	0.963	0.623	0.329	0.353	0.336	0.004
EFNB2	EPHB1	0.79	0.79	0.787	0.775	0.646	0.65	0.651	0.631	0.022	0.024	0.021	0.02	0.732	0.744	0.744	0.689
EFNB1	EPHB1	0.677	0.689	0.684	0.621	0.455	0.445	0.462	0.332	0.031	0.027	0.029	0.024	0.953	0.951	0.952	0.874
TLN1	ITGB8	0.824	0.825	0.829	0.779	0.815	0.818	0.824	0.774	0	0	0	0	1	1	1	1
TGFB1	ITGB8	0.095	0.094	0.091	0.037	0.75	0.736	0.745	0.601	0	0	0	0	1	1	1	1
RELN	ITGB8	0.133	0.145	0.119	0.001	0.203	0.171	0.162	0.001	0.932	0.915	0.934	0.446	1	0.999	1	0.707
VTN	ITGB8	1	1	1	1	1	1	1	1	1	1	1	1	0	0	0	0
THBS1	ITGB8	0.227	0.233	0.222	0.17	0.991	0.991	0.994	0.981	0	0	0	0	1	1	1	1
SPP1	ITGB8	0.062	0.076	0.067	0.004	0.058	0.057	0.051	0.007	0.007	0.012	0.009	0.001	1	1	1	1
THBS2	ITGB8	0.948	0.977	0.981	0	0.986	0.994	0.995	0	0.978	0.988	0.992	0	0.937	0.952	0.97	0
COL6A3	ITGB8	0.998	0.998	0.999	0.733	0.94	0.946	0.945	0.529	0.312	0.317	0.297	0.036	0.818	0.779	0.817	0.028
LAMB1	ITGB8	0.999	0.999	1	0.997	1	1	1	1	1	1	1	1	0.009	0.009	0.011	0
LAMA4	ITGB8	0.989	0.995	0.998	0.001	0.983	0.994	0.991	0	1	1	1	0	0.893	0.886	0.912	0
LAMC2	ITGB8	0.97	0.986	0.991	0	0.983	0.989	0.993	0	0.977	0.984	0.983	0	0.933	0.944	0.964	0
LAMA1	ITGB8	0.999	1	0.999	0.975	0.996	0.99	0.996	0.946	1	1	1	0.998	0.098	0.136	0.095	0
LAMA2	ITGB8	0.96	0.955	0.971	0.051	0.893	0.886	0.911	0.055	0.915	0.898	0.92	0.05	0.942	0.902	0.928	0
LAMB2	ITGB8	0.982	0.992	0.991	0.638	0.344	0.351	0.327	0.011	0.272	0.262	0.247	0.001	0.998	0.996	0.996	0.289
CSF2	SDC2	1	1	1	0	1	1	1	0	1	1	1	0	1	1	1	0
HGF	SDC2	1	1	1	0.31	1	1	1	0.309	1	1	1	0.334	0.991	0.991	0.994	0
TGFB1	SDC2	0.273	0.286	0.274	0.016	0.93	0.95	0.928	0.411	0	0	0	0	1	1	1	1
FGF2	SDC2	0.999	1	1	0.118	0.965	0.947	0.966	0.01	1	1	1	0.169	1	1	1	0
MDK	SDC2	1	1	1	1	1	1	1	0.998	1	1	1	1	0	0	0	0
PTN	SDC2	1	1	1	0.031	1	1	1	0.155	0.995	0.997	0.994	0.009	1	1	1	0
TNFSF13	SDC2	1	1	1	0	0.997	0.997	1	0	1	1	1	0	1	1	1	0
KNG1	SDC2	1	1	1	0	1	1	1	0	1	1	1	0	1	1	1	0
CXCL8	SDC2	1	1	1	0	1	1	1	0	1	1	1	0	1	1	1	0
THBS1	SDC2	0.336	0.342	0.338	0.121	1	1	1	0.953	0	0	0	0	1	1	1	1
APOE	SDC2	1	1	1	1	1	1	1	1	1	1	1	1	0	0	0	0
THBS2	SDC2	1	1	1	0	1	1	1	0	1	1	1	0	1	1	1	0
PF4	SDC2	0.004	0.003	0.004	0.003	1	1	1	1	0	0	0	0	1	1	1	1
COL6A3	SDC2	1	1	1	0.164	1	1	1	0.107	0.935	0.945	0.956	0.001	1	1	1	0
APOC3	SDC2	1	1	1	1	1	1	1	1	1	1	1	1	0	0	0	0
ANGPTL4	SDC2	1	1	1	0	1	1	1	0	1	1	1	0	1	1	1	0
LAMA1	SDC2	1	1	1	0.724	1	1	1	0.664	1	1	1	0.937	0.866	0.858	0.872	0
EGF	EPHA2	0.373	0.998	0.999	0.793	0.27	0.861	0.894	0.494	0.002	0.034	0.033	0.001	0.22	0.993	0.995	0.855
HGF	EPHA2	0.788	1	1	0.97	0.756	1	1	0.97	0.797	0.999	1	0.976	0.006	0.225	0.212	0
TNF	EPHA2	0.137	0.998	0.999	0.377	0.139	0.99	1	0.372	0.137	0.97	0.991	0.362	0.134	0.951	0.975	0.348
EFNA1	EPHA2	0.909	1	1	0.998	0.883	0.999	1	0.995	0.895	1	1	1	0.006	0.206	0.193	0
EFNA2	EPHA2	0.51	1	1	0.963	0.51	1	1	0.956	0.523	1	1	0.958	0.031	0.38	0.394	0
EFNA5	EPHA2	0.636	0.999	1	0.966	0.405	0.872	0.893	0.684	0.661	0.999	0.996	0.953	0.024	0.346	0.361	0.004
EFNA3	EPHA2	0.16	0.985	0.994	0.504	0.146	0.966	0.993	0.488	0.145	0.991	0.997	0.522	0.117	0.872	0.906	0.277
EFNA4	EPHA2	0.512	0.99	0.986	0.907	0.404	0.91	0.937	0.734	0.646	1	1	0.99	0.023	0.344	0.37	0.003
EFNA1	EPHA1	1	1	1	1	1	1	1	0.996	1	1	1	0.998	0.044	0.061	0.053	0
EFNA2	EPHA1	1	1	1	0.921	1	1	1	0.91	1	1	1	0.936	0.222	0.217	0.218	0
EFNA5	EPHA1	0.999	1	1	0.928	0.857	0.855	0.872	0.615	1	0.998	0.998	0.922	0.196	0.207	0.212	0
EFNA3	EPHA1	0.986	0.996	0.997	0.145	0.982	0.991	0.985	0.152	0.995	0.999	0.996	0.159	0.9	0.883	0.914	0
EFNA4	EPHA1	0.987	0.986	0.985	0.842	0.908	0.904	0.905	0.624	1	1	1	0.97	0.201	0.208	0.211	0
TLN1	ITGB5	0.83	0.864	0.595	0.81	0.836	0.86	0.592	0.811	0	0	0	0	1	1	1	1
TGFB1	ITGB5	0.149	0.186	0	0.06	0.809	0.861	0.124	0.701	0	0	0	0	1	1	0.535	1
TGFB3	ITGB5	0.965	1	0	0.914	0.966	1	0	0.918	0.97	1	0	0.919	0.966	1	0	0.91
RELN	ITGB5	0.281	0.601	0	0.015	0.361	0.668	0	0.033	0.979	0.999	0	0.9	0.997	1	0	1
VTN	ITGB5	1	1	0.998	1	1	1	0.999	1	1	1	0.999	1	0	0	0	0
THBS1	ITGB5	0.259	0.282	0.055	0.207	0.997	0.996	0.847	0.991	0	0	0	0	1	1	1	1
VCL	ITGB5	0.567	0.641	0.108	0.481	1	0.999	0.826	0.998	0	0	0	0	1	1	0.999	1
SPP1	ITGB5	0.137	0.274	0	0.023	0.092	0.226	0	0.023	0.022	0.069	0	0.001	1	1	0.001	1
THBS2	ITGB5	0.966	1	0	0.913	0.966	1	0	0.915	0.966	1	0	0.916	0.966	1	0	0.912
COL6A3	ITGB5	0.997	1	0	0.989	0.983	1	0.001	0.929	0.512	0.782	0	0.139	0.95	0.996	0	0.77
LAMB1	ITGB5	1	1	0.471	1	1	1	0.771	1	1	1	0.616	1	0.021	0.106	0	0
LAMA4	ITGB5	0.966	1	0	0.917	0.966	1	0	0.917	0.966	1	0	0.918	0.965	1	0	0.911
LAMC2	ITGB5	0.966	1	0	0.915	0.966	1	0	0.916	0.966	1	0	0.916	0.966	1	0	0.912
LAMA1	ITGB5	0.998	1	0.119	1	1	1	0.111	0.994	1	1	0.292	1	0.23	0.569	0	0
CCN1	ITGB5	0.194	0.426	0	0.12	0.976	1	0.001	0.933	0.974	1	0.002	0.939	0.986	1	0	0.957
LAMA2	ITGB5	0.972	1	0	0.92	0.969	1	0	0.916	0.966	1	0	0.926	0.964	1	0	0.895
LAMB2	ITGB5	0.995	1	0	0.983	0.591	0.859	0	0.113	0.516	0.8	0	0.049	0.993	1	0	0.981
EDIL3	ITGB5	0.69	0.91	0	0.237	0.926	0.997	0	0.736	0.953	0.998	0	0.819	0.968	1	0	0.893
TLN1	ITGB7	0.802	0.801	0.801	0.802	0.789	0.788	0.79	0.79	0	0	0	0	1	1	1	1
RELN	ITGB7	0.006	0.006	0.006	0.006	0.008	0.008	0.008	0.008	0.762	0.753	0.768	0.769	0.999	0.999	0.999	0.999
VTN	ITGB7	1	1	1	1	1	1	1	1	1	1	1	1	0	0	0	0
VCAM1	ITGB7	0.986	0.977	0.996	0.996	0.974	0.959	0.986	0.993	0.991	0.981	0.996	0.995	0	0	0	0
THBS1	ITGB7	0.198	0.198	0.198	0.198	0.988	0.988	0.988	0.988	0	0	0	0	1	1	1	1
SPP1	ITGB7	0.01	0.01	0.01	0.01	0.017	0.016	0.017	0.018	0.001	0.001	0.001	0.001	1	1	1	1
THBS2	ITGB7	0.454	0	0.825	0.862	0.68	0.005	0.917	0.992	0.627	0.001	0.913	0.982	0.274	0	0.694	0.788
COL6A3	ITGB7	0.978	0.936	0.993	0.996	0.81	0.802	0.812	0.811	0.087	0.084	0.087	0.087	0.358	0.341	0.367	0.363
LAMB1	ITGB7	0.999	0.999	0.999	0.999	1	1	1	1	1	1	1	1	0	0	0	0
LAMA4	ITGB7	0.863	0.116	0.97	0.987	0.797	0.088	0.939	0.961	0.967	0.269	0.995	0.999	0.051	0	0.326	0.041
LAMC2	ITGB7	0.593	0.008	0.896	0.922	0.681	0.02	0.903	0.948	0.613	0.009	0.862	0.938	0.237	0.001	0.663	0.659
LAMA1	ITGB7	0.997	0.996	0.997	0.997	0.982	0.982	0.983	0.983	1	1	1	1	0	0	0	0
LAMA2	ITGB7	0.556	0.146	0.746	0.742	0.159	0.106	0.274	0.21	0.204	0.115	0.338	0.279	0.468	0.004	0.624	0.653
LAMB2	ITGB7	0.94	0.936	0.942	0.941	0.038	0.034	0.039	0.038	0.006	0.005	0.006	0.006	0.983	0.976	0.983	0.982
IGF1	INSR	0.003	0.008	0.001	0.001	0.584	0.778	0.433	0.458	0.923	0.994	0.78	0.874	0.92	0.998	0.694	0.882
IGF2	INSR	0.391	0.703	0.227	0.245	0.57	0.881	0.406	0.418	0.907	1	0.726	0.835	0.473	0.933	0.185	0.137
IL6	INSR	0.565	1	0.248	0.149	0.571	0.999	0.249	0.16	0.565	0.999	0.245	0.151	0.566	0.999	0.247	0.152
HGF	INSR	0.965	1	0.853	0.948	0.956	1	0.832	0.924	0.963	1	0.855	0.958	0.164	0.586	0.024	0
TNF	INSR	0.576	1	0.257	0.169	0.576	0.999	0.25	0.169	0.57	0.999	0.246	0.159	0.563	0.999	0.242	0.148
GIP	INSR	0.568	0.999	0.248	0.148	0.569	0.999	0.25	0.158	0.564	0.999	0.245	0.149	0.566	0.999	0.247	0.153
FGF3	FGFR3	0.994	0.555	1	0	0.994	0.556	1	0	0.994	0.555	1	0	0.994	0.555	1	0
BMP2	FGFR3	1	0.999	1	1	1	1	1	0.999	1	0.999	1	0.999	0.146	0.007	0.366	0
FGF1	FGFR3	0.994	0.571	1	0	0.994	0.572	1	0	0.994	0.573	1	0	0.994	0.544	1	0
FGF2	FGFR3	0.977	0.672	1	0.284	0.56	0.23	0.788	0.091	0.999	0.868	1	0.536	0.959	0.478	0.997	0.001
FGF4	FGFR3	0.994	0.555	1	0	0.994	0.558	1	0	0.994	0.556	1	0	0.994	0.555	1	0
FGF7	FGFR3	0.994	0.576	1	0.005	0.995	0.58	1	0.009	0.994	0.583	1	0.003	0.992	0.531	1	0
FGF8	FGFR3	0.994	0.567	1	0	0.994	0.573	1	0	0.995	0.568	1	0	0.993	0.547	1	0
FGF9	FGFR3	0.676	0.176	0.933	0	0.995	0.595	1	0.119	0.995	0.601	1	0.105	0.997	0.631	1	0.003
FGF10	FGFR3	0.995	0.604	1	0.118	0.995	0.6	1	0.1	0.995	0.618	1	0.144	0.98	0.504	1	0
EPHA3	FGFR3	0.994	0.556	1	0	0.994	0.556	1	0	0.994	0.555	1	0	0.994	0.555	1	0
FGF17	FGFR3	0.994	0.6	1	0.044	0.845	0.249	0.984	0	0.995	0.602	1	0.039	0.995	0.593	1	0
FGF18	FGFR3	0.994	0.561	1	0	0.994	0.557	1	0	0.994	0.558	1	0	0.994	0.554	1	0
FGF22	FGFR3	0.994	0.557	1	0	0.994	0.555	1	0	0.994	0.555	1	0	0.994	0.555	1	0
FGF19	FGFR3	0.999	0.801	1	0.389	0.997	0.797	1	0.373	0.999	0.818	1	0.401	0.884	0.329	0.989	0
FGF13	FGFR3	0.789	0.405	0.93	0.122	0.872	0.498	0.975	0.208	0.986	0.761	0.996	0.451	0.973	0.539	0.997	0.005
FGF14	FGFR3	0.994	0.555	1	0	0.994	0.555	1	0	0.994	0.557	1	0	0.994	0.555	1	0
FGF23	FGFR3	0.994	0.557	1	0	0.994	0.554	1	0	0.994	0.554	1	0	0.994	0.555	1	0
FGF16	FGFR3	0.994	0.554	1	0	0.994	0.555	1	0	0.994	0.558	1	0	0.994	0.555	1	0
FGF3	FGFR4	1	1	1	0	1	1	1	0	1	1	1	0	1	1	1	0
FGF1	FGFR4	1	1	1	0	1	1	1	0	1	1	1	0	1	1	1	0
FGF2	FGFR4	1	1	1	0.058	0.988	0.979	0.988	0.003	1	1	1	0.112	1	1	1	0
FGF4	FGFR4	1	1	1	0	1	1	1	0	1	1	1	0	1	1	1	0
FGF7	FGFR4	1	1	1	0	1	1	1	0	1	1	1	0	1	1	1	0
FGF8	FGFR4	1	1	1	0	1	1	1	0	1	1	1	0	1	1	1	0
FGF9	FGFR4	0.997	0.996	0.996	0	1	1	1	0	1	1	1	0	1	1	1	0
FGF10	FGFR4	1	1	1	0	1	1	1	0	1	1	1	0	1	1	1	0
FGF17	FGFR4	1	1	1	0	0.999	0.999	0.999	0	1	1	1	0	1	1	1	0
FGF18	FGFR4	1	1	1	0	1	1	1	0	1	1	1	0	1	1	1	0
FGF22	FGFR4	1	1	1	0	1	1	1	0	1	1	1	0	1	1	1	0
FGF19	FGFR4	1	1	1	0.052	1	1	1	0.062	1	1	1	0.036	0.999	0.999	1	0
FGF13	FGFR4	0.994	0.994	0.997	0.005	1	0.996	0.999	0.018	1	1	0.999	0.042	1	1	1	0
FGF14	FGFR4	1	1	1	0	1	1	1	0	1	1	1	0	1	1	1	0
FGF23	FGFR4	1	1	1	0	1	1	1	0	1	1	1	0	1	1	1	0
FGF16	FGFR4	1	1	1	0	1	1	1	0	1	1	1	0	1	1	1	0
FGF3	FGFR1	1	1	1	0	1	1	1	0	1	1	1	0	1	1	1	0
IGF1	FGFR1	0.947	0.905	0.976	0	1	0.999	1	0.001	1	1	1	0.001	1	1	1	0
EGF	FGFR1	1	1	1	0	1	1	1	0	0.998	0.99	1	0	1	1	1	0
TGFA	FGFR1	1	1	1	0	1	1	1	0	1	1	1	0	1	1	1	0
HGF	FGFR1	1	1	1	0	1	1	1	0	1	1	1	0	1	0.998	1	0
PDGFC	FGFR1	0.996	0.984	1	0	1	1	1	0	0.999	0.996	1	0	1	1	1	0
PDGFA	FGFR1	1	1	1	0	1	1	1	0.002	0.858	0.815	0.924	0	1	1	1	0
PDGFB	FGFR1	1	1	1	0	1	1	1	0	1	0.995	1	0	1	1	1	0
FGF1	FGFR1	1	1	1	0	1	1	1	0	1	1	1	0	1	1	1	0
FGF2	FGFR1	1	0.999	1	0	1	0.995	1	0	1	1	1	0	1	1	1	0
FGF4	FGFR1	1	1	1	0	1	1	1	0	1	1	1	0	1	1	1	0
FGF7	FGFR1	1	1	1	0	1	1	1	0	1	1	1	0	1	1	1	0
FGF8	FGFR1	1	1	1	0	1	1	1	0	1	1	1	0	1	1	1	0
FGF9	FGFR1	1	0.997	1	0	1	1	1	0	1	1	1	0	1	1	1	0
FGF10	FGFR1	1	1	1	0	1	1	1	0	1	1	1	0	1	1	1	0
EPHA3	FGFR1	1	1	1	0	1	1	1	0	1	1	1	0	1	1	1	0
PDGFD	FGFR1	1	1	1	0	1	1	1	0	1	0.999	1	0	1	1	1	0
FGF17	FGFR1	1	1	1	0	1	0.999	1	0	1	1	1	0	1	1	1	0
FGF18	FGFR1	1	1	1	0	1	1	1	0	1	1	1	0	1	1	1	0
FGF22	FGFR1	1	1	1	0	1	1	1	0	1	1	1	0	1	1	1	0
FGF19	FGFR1	1	1	1	0	1	1	1	0	1	1	1	0	1	0.999	1	0
FGF13	FGFR1	1	1	1	0	1	0.997	1	0	1	1	1	0	1	1	1	0
FGF14	FGFR1	1	1	1	0	1	1	1	0	1	1	1	0	1	1	1	0
FGF23	FGFR1	1	1	1	0	1	1	1	0	1	1	1	0	1	1	1	0
FGF16	FGFR1	1	1	1	0	1	1	1	0	1	1	1	0	1	1	1	0
SPARC	FGFR1	1	1	1	0.66	1	1	1	0.696	1	1	1	0.441	0.949	0.924	0.99	0
NOTCH1	NOTCH4	0.359	0.479	0.3	0.413	0.211	0.316	0.166	0.26	0	0	0	0	0.993	1	0.985	1
JAG2	NOTCH4	0.558	0.765	0.476	0.872	0.461	0.704	0.375	0.624	0.571	0.778	0.462	0.898	0.217	0.375	0.15	0.258
DLL1	NOTCH4	0.36	0.41	0.215	0.731	0.37	0.413	0.235	0.741	0.354	0.408	0.206	0.714	0.307	0.382	0.178	0.664
JAG1	NOTCH4	0.028	0.076	0.012	0.007	0.59	0.657	0.398	0.835	0.115	0.198	0.054	0.085	0.531	0.976	0.406	0.985
DLL4	NOTCH4	0.359	0.388	0.199	0.714	0.333	0.389	0.186	0.699	0.36	0.394	0.198	0.719	0.332	0.382	0.187	0.684
THBS2	NOTCH4	0.347	0.382	0.184	0.696	0.35	0.382	0.192	0.696	0.35	0.382	0.193	0.696	0.347	0.382	0.183	0.695
DLK1	NOTCH4	0.012	0.013	0.013	0.013	0	0	0	0	0	0	0	0	1	1	1	1
HLA-C	NOTCH4	0.596	0.637	0.571	0.616	0.608	0.64	0.585	0.627	0	0.001	0	0.001	0.996	0.999	0.995	0.998
NOTCH1	TNFRSF10B	0.6	0.607	0.987	0.15	0.435	0.45	0.941	0.085	0.007	0.003	0.096	0	0.983	0.966	1	0.759
TNFSF10	TNFRSF10B	0.357	0.369	0.939	0.039	0.028	0.03	0.24	0	0.82	0.844	1	0.385	0.939	0.928	1	0.434
FASLG	TNFRSF10B	0.681	0.702	1	0.001	0.683	0.703	1	0.001	0.684	0.704	1	0.001	0.683	0.704	1	0.001
NOTCH1	FLT4	0.392	0.392	0.392	0.392	0.232	0.234	0.234	0.233	0	0	0	0	1	1	1	1
IGF1	FLT4	0	0	0	0	0.501	0.5	0.501	0.501	0.904	0.908	0.909	0.909	0.951	0.952	0.953	0.952
EGF	FLT4	0.97	0.98	0.98	0.973	0.527	0.526	0.526	0.529	0.001	0.001	0.001	0.001	0.963	0.962	0.961	0.963
HGF	FLT4	0.991	0.991	0.997	0.998	0.986	0.991	0.997	1	0.994	0.994	0.999	0.996	0	0	0	0
TNF	FLT4	0.619	0.728	0.743	0.95	0.579	0.683	0.711	0.923	0.335	0.436	0.453	0.477	0.158	0.232	0.241	0.256
PDGFC	FLT4	0	0	0	0	0.358	0.359	0.36	0.361	0.03	0.03	0.03	0.03	1	1	1	1
PDGFA	FLT4	1	0.997	0.995	1	0.991	0.995	0.995	0.996	0	0	0	0	0.992	0.992	0.992	0.992
PDGFB	FLT4	0.941	0.956	0.956	0.958	0.859	0.861	0.862	0.868	0	0	0	0	0.973	0.976	0.976	0.977
VEGFB	FLT4	0.415	0.415	0.416	0.416	0.966	0.966	0.966	0.966	1	1	1	1	0.001	0.001	0.001	0.001
PDGFD	FLT4	0.94	0.958	0.961	0.979	0.911	0.936	0.944	0.978	0.094	0.095	0.097	0.098	0.359	0.36	0.363	0.362
KDR	FLT4	0.31	0.311	0.312	0.311	0.105	0.104	0.104	0.105	0	0	0	0	1	1	1	1
VEGFA	FLT4	0.996	0.996	0.996	0.996	0.844	0.843	0.845	0.844	0.998	0.998	0.998	0.998	0	0	0	0
VEGFC	FLT4	0.599	0.692	0.709	0.825	0.653	0.759	0.765	0.914	0.534	0.606	0.657	0.707	0.056	0.087	0.106	0.111
VTN	FLT4	1	1	1	1	1	1	1	1	1	1	1	1	0	0	0	0
PGF	FLT4	0.999	0.999	0.999	0.999	1	1	1	1	1	1	1	1	0	0	0	0
JAG2	NOTCH1	0.53	0.347	0	1	0.486	0.296	0	0.999	0.544	0.352	0	1	0.318	0.191	0	0.998
DLL1	NOTCH1	0.407	0.24	0	1	0.405	0.24	0	1	0.4	0.235	0	1	0.388	0.23	0	1
WNT1	NOTCH1	0.391	0.234	0	1	0.391	0.234	0	1	0.394	0.234	0	1	0.393	0.234	0	1
JAG1	NOTCH1	0.109	0.06	0	0.443	0.515	0.346	0	1	0.2	0.117	0	0.852	0.535	0.342	0	1
YBX1	NOTCH1	0.087	0.072	0.02	0.12	0	0	0	0.001	1	1	0.997	1	0.785	0.698	0.136	0.924
TNF	NOTCH1	0.398	0.236	0	1	0.398	0.237	0	1	0.392	0.234	0	1	0.388	0.231	0	1
DLL4	NOTCH1	0.394	0.236	0	1	0.394	0.235	0	1	0.397	0.236	0	1	0.387	0.231	0	1
WNT4	NOTCH1	0.391	0.234	0	1	0.394	0.235	0	1	0.395	0.235	0	1	0.392	0.234	0	1
MFAP2	NOTCH1	0.981	0.918	0.084	1	0.967	0.91	0.084	1	0.975	0.921	0.087	1	0.057	0.028	0	0.139
RELN	NOTCH1	0.039	0.025	0	0.119	0.048	0.028	0	0.186	0.586	0.4	0	1	0.675	0.473	0	1
DLK1	NOTCH1	0.012	0.012	0.001	0.018	0	0	0	0	0	0	0	0	1	1	1	1
JAG2	NOTCH2	0.878	0.948	0.037	0.931	0.779	0.88	0.026	0.764	0.876	0.944	0.034	0.93	0.599	0.757	0.001	0.448
DLL1	NOTCH2	0.751	0.868	0.008	0.856	0.755	0.872	0.008	0.872	0.741	0.87	0.008	0.856	0.723	0.858	0.007	0.809
JAG1	NOTCH2	0.117	0.201	0	0.021	0.842	0.919	0.038	0.904	0.314	0.422	0	0.122	0.908	0.976	0.015	0.993
DLL4	NOTCH2	0.742	0.864	0.007	0.844	0.736	0.862	0.007	0.829	0.741	0.869	0.007	0.839	0.724	0.858	0.007	0.816
MDK	NOTCH2	1	1	1	1	1	1	0.998	1	1	1	1	1	0	0	0	0
DLK1	NOTCH2	0.015	0.015	0.007	0.014	0	0	0	0	0	0	0	0	1	1	1	1
JAG2	NOTCH3	0.967	0.25	0.961	0.837	0.846	0.187	0.835	0.539	0.944	0.253	0.941	0.832	0.584	0.01	0.572	0.101
DLL1	NOTCH3	0.931	0.027	0.919	0.627	0.99	0.031	0.986	0.654	0.902	0.03	0.886	0.589	0.824	0.019	0.82	0.457
JAG1	NOTCH3	0.025	0.001	0.043	0.007	0.93	0.262	0.924	0.714	0.191	0.01	0.179	0.064	1	0.162	1	0.994
IL6	NOTCH3	0.879	0.023	0.851	0.508	0.961	0.025	0.942	0.549	0.863	0.023	0.84	0.507	0.9	0.022	0.878	0.515
DLL4	NOTCH3	0.914	0.026	0.901	0.566	0.86	0.025	0.841	0.532	0.933	0.023	0.903	0.566	0.862	0.022	0.857	0.488
THBS2	NOTCH3	0.906	0.023	0.886	0.515	0.94	0.023	0.917	0.535	0.934	0.024	0.914	0.533	0.88	0.022	0.857	0.504
DLK1	NOTCH3	0.014	0.011	0.013	0.013	0	0	0	0	0	0	0	0	1	1	1	1
FGF3	FGFR2	0.998	0.996	1	0	0.997	0.992	1	0	0.996	0.997	1	0	0.996	0.992	0.999	0
IGF1	FGFR2	0.004	0.007	0.006	0	0.786	0.775	0.788	0.358	0.994	0.991	0.993	0.756	0.997	0.997	0.997	0.581
EGF	FGFR2	1	1	1	0.295	0.985	0.982	0.992	0.199	0.09	0.086	0.08	0	1	1	1	0.092
TGFA	FGFR2	0.997	0.992	1	0	0.998	0.993	0.999	0	0.996	0.994	0.999	0	0.996	0.992	0.999	0
PDGFC	FGFR2	0.027	0.04	0.032	0	0.837	0.838	0.844	0.131	0.314	0.325	0.333	0.005	1	1	1	0.869
PDGFA	FGFR2	1	1	1	0.74	1	1	1	0.723	0	0	0	0	1	1	1	0.744
PDGFB	FGFR2	1	1	1	0.256	1	1	0.998	0.222	0.182	0.171	0.187	0	1	1	1	0.004
FGF1	FGFR2	0.997	0.997	1	0	0.999	1	1	0	0.998	0.995	0.999	0	0.996	0.991	0.995	0
FGF2	FGFR2	0.968	0.958	0.956	0.309	0.412	0.421	0.428	0.105	1	1	1	0.581	0.924	0.922	0.938	0.004
FGF4	FGFR2	0.996	0.993	0.999	0	0.999	0.996	0.999	0	0.997	0.995	1	0	0.996	0.992	1	0
FGF7	FGFR2	0.998	0.996	1	0.013	1	0.998	1	0.023	0.999	0.999	1	0.01	0.995	0.984	0.992	0
FGF8	FGFR2	0.997	0.997	1	0	1	0.995	1	0	0.998	0.995	1	0	0.996	0.991	0.998	0
FGF9	FGFR2	0.515	0.503	0.501	0	0.998	0.997	1	0.122	0.999	0.996	1	0.114	0.999	0.998	1	0
FGF10	FGFR2	0.996	0.997	1	0.123	0.998	0.997	1	0.1	1	1	1	0.155	0.986	0.964	0.987	0
PDGFD	FGFR2	1	0.999	1	0.448	1	0.999	1	0.446	0.524	0.546	0.539	0.017	0.969	0.961	0.979	0.001
FGF17	FGFR2	1	0.998	1	0.066	0.722	0.706	0.742	0	0.998	0.992	0.996	0.065	0.999	0.998	0.999	0
FGF18	FGFR2	0.997	0.993	0.999	0	0.999	0.995	1	0	0.997	0.995	1	0	0.996	0.992	0.999	0
FGF22	FGFR2	0.999	0.997	1	0	0.998	0.993	1	0	0.997	0.998	0.998	0	0.996	0.992	1	0
FGF19	FGFR2	0.999	0.999	1	0.436	1	1	1	0.425	1	1	1	0.467	0.829	0.798	0.848	0
FGF13	FGFR2	0.714	0.688	0.705	0.14	0.802	0.791	0.816	0.231	0.977	0.968	0.967	0.497	0.953	0.94	0.963	0.015
FGF14	FGFR2	0.996	0.992	0.999	0	0.998	0.994	0.999	0	0.999	0.997	1	0	0.996	0.992	1	0
PF4	FGFR2	0.003	0.003	0.004	0.003	1	1	1	1	0	0	0	0	1	1	1	1
FGF23	FGFR2	0.998	0.997	1	0	0.996	0.992	0.999	0	0.997	0.991	1	0	0.996	0.993	0.999	0
FGF16	FGFR2	0.996	0.992	0.999	0	0.997	0.994	1	0	1	0.998	1	0	0.996	0.992	1	0
FGF3	MET	0.969	0.999	0.992	0.001	0.977	1	0.993	0	0.966	1	0.992	0	0.955	1	0.989	0
IGF1	MET	0	0.001	0	0	0.531	0.549	0.545	0.486	0.927	0.932	0.929	0.891	0.968	0.969	0.968	0.93
IL6	MET	0.922	0.997	0.972	0	0.992	1	0.998	0.005	0.921	0.998	0.949	0	0.961	1	0.992	0
EGF	MET	0.996	0.999	0.999	0.84	0.696	0.717	0.719	0.441	0.003	0.003	0.001	0	0.994	0.99	0.99	0.885
HGF	MET	0.999	1	1	0.981	1	1	1	0.972	0.999	1	1	0.986	0.001	0	0.001	0
TGFB1	MET	0.056	0.057	0.057	0.051	0.666	0.674	0.672	0.65	0	0	0	0	1	1	1	1
PDGFC	MET	0	0.001	0	0	0.436	0.418	0.425	0.325	0.045	0.039	0.045	0.026	1	1	1	1
PDGFA	MET	0.999	1	1	0.981	0.999	1	1	0.965	0	0	0	0	0.996	0.997	0.998	0.99
PDGFB	MET	0.993	0.999	0.998	0.81	0.957	0.962	0.964	0.727	0	0	0	0	0.994	0.993	0.995	0.853
FGF1	MET	0.987	0.999	0.998	0.158	0.988	0.999	0.998	0.149	0.966	0.997	0.981	0.144	0.796	0.836	0.83	0
FGF2	MET	0.697	0.711	0.708	0.575	0.155	0.161	0.155	0.134	0.999	1	1	0.941	0.495	0.501	0.499	0.267
FGF4	MET	0.949	0.998	0.983	0	0.985	1	0.995	0.005	0.964	0.998	0.992	0.004	0.954	1	0.988	0
FGF7	MET	0.974	1	0.996	0.125	0.998	1	1	0.124	0.988	1	0.997	0.134	0.736	0.839	0.804	0
FGF8	MET	0.994	1	0.998	0.187	0.996	1	0.999	0.197	0.971	0.999	0.99	0.158	0.807	0.829	0.832	0
FGF9	MET	0.131	0.136	0.135	0	0.996	1	0.998	0.125	0.985	1	0.999	0.115	0.976	1	0.993	0.628
FGF10	MET	0.982	0.999	0.992	0.126	0.994	1	0.998	0.105	0.999	1	0.999	0.161	0.635	0.676	0.661	0
VEGFB	MET	0.449	0.459	0.454	0.391	0.974	0.974	0.974	0.962	1	1	1	0.998	0.006	0.006	0.007	0
PDGFD	MET	0.996	1	1	0.8	0.995	1	1	0.756	0.127	0.122	0.124	0.079	0.595	0.61	0.6	0.219
FGF17	MET	0.987	1	0.998	0.272	0.112	0.119	0.116	0.013	0.878	0.961	0.922	0.246	0.944	0.952	0.95	0.564
FGF18	MET	0.966	0.999	0.988	0.026	0.984	0.999	0.995	0.028	0.965	0.998	0.988	0.021	0.903	0.972	0.948	0
FGF22	MET	0.992	1	0.996	0.002	0.981	1	0.998	0.002	0.969	0.999	0.989	0.002	0.942	1	0.984	0
FGF19	MET	0.997	1	0.999	0.843	0.998	1	1	0.834	0.998	1	1	0.86	0.079	0.091	0.059	0
VEGFA	MET	0.997	0.997	0.997	0.996	0.863	0.865	0.857	0.838	0.999	0.998	0.999	0.998	0	0	0	0
VEGFC	MET	0.979	0.999	0.994	0.279	0.988	1	0.999	0.263	0.969	0.998	0.991	0.278	0.596	0.659	0.622	0
FGF13	MET	0.357	0.363	0.356	0.299	0.478	0.479	0.483	0.399	0.811	0.807	0.812	0.734	0.576	0.591	0.584	0.328
FGF14	MET	0.935	0.998	0.977	0	0.97	1	0.993	0.001	0.986	1	0.998	0.005	0.954	1	0.989	0
PGF	MET	1	1	0.999	0.999	1	1	1	1	1	1	1	1	0	0	0	0
DCN	MET	1	1	1	0.93	0.725	0.753	0.744	0.533	0.999	1	1	0.907	0.186	0.228	0.204	0
FGF23	MET	0.976	1	0.998	0.006	0.933	0.996	0.975	0	0.941	0.997	0.959	0	0.962	1	0.993	0
SEMA5A	MET	0.999	1	1	0.989	0.856	0.856	0.856	0.759	0.815	0.821	0.817	0.73	0.059	0.07	0.054	0.001
FGF16	MET	0.926	0.996	0.978	0	0.984	1	0.996	0.003	0.996	1	1	0.004	0.949	0.999	0.989	0
IL32	MET	1	1	1	1	1	1	1	0.998	0.745	0.749	0.743	0.704	0	0	0	0
FGF3	PDGFRA	1	0.999	0.983	0	1	0.999	0.983	0	1	0.999	0.983	0	1	0.999	0.983	0
IGF1	PDGFRA	0.093	0.121	0.055	0	0.97	0.97	0.904	0.177	0.999	1	0.996	0.499	1	1	0.996	0.045
EGF	PDGFRA	1	1	0.995	0.108	1	1	0.979	0.079	0.628	0.646	0.397	0	1	0.999	0.995	0
TGFA	PDGFRA	1	0.999	0.982	0	1	0.999	0.982	0	1	0.999	0.983	0	1	0.999	0.983	0
HGF	PDGFRA	1	1	0.998	0.415	1	1	0.999	0.429	1	1	0.999	0.457	0.95	0.956	0.824	0
TGFB1	PDGFRA	0.259	0.275	0.196	0.018	0.905	0.936	0.854	0.452	0	0	0	0	1	1	1	1
PDGFC	PDGFRA	0.497	0.498	0.293	0	0.984	0.986	0.926	0.01	0.862	0.877	0.67	0	1	1	1	0.042
PDGFA	PDGFRA	1	1	1	0.437	1	1	0.998	0.437	0.011	0.014	0.002	0	1	1	1	0.091
PDGFB	PDGFRA	1	1	0.995	0.017	1	1	0.992	0.009	0.82	0.846	0.611	0	1	1	0.988	0
FGF1	PDGFRA	1	0.999	0.984	0	1	0.999	0.984	0	1	0.999	0.981	0	1	0.999	0.979	0
FGF2	PDGFRA	0.999	0.996	0.981	0.15	0.889	0.908	0.75	0.027	1	1	0.998	0.224	0.996	0.996	0.956	0
FGF4	PDGFRA	1	0.999	0.982	0	1	0.999	0.983	0	1	0.999	0.983	0	1	0.999	0.983	0
FGF7	PDGFRA	1	0.999	0.984	0	1	0.999	0.986	0	1	0.999	0.983	0	1	0.999	0.977	0
FGF8	PDGFRA	1	0.999	0.985	0	1	0.999	0.983	0	1	0.999	0.983	0	1	0.999	0.982	0
FGF9	PDGFRA	0.951	0.955	0.824	0	1	0.999	0.984	0.024	1	0.999	0.984	0.012	1	1	0.99	0
FGF10	PDGFRA	1	0.999	0.986	0.009	1	0.999	0.983	0.021	1	1	0.985	0.013	1	0.999	0.968	0
VEGFB	PDGFRA	0.951	0.961	0.88	0.066	0.999	0.999	0.996	0.693	1	1	1	0.896	0.932	0.942	0.785	0
PDGFD	PDGFRA	1	1	0.994	0.096	1	1	0.993	0.09	0.932	0.947	0.784	0	0.999	0.999	0.97	0
FGF17	PDGFRA	1	0.999	0.986	0	0.976	0.98	0.902	0	1	0.999	0.985	0	1	1	0.986	0
FGF18	PDGFRA	1	0.999	0.982	0	1	0.999	0.983	0	1	0.999	0.984	0	1	0.999	0.981	0
FGF22	PDGFRA	1	0.999	0.983	0	1	0.999	0.983	0	1	0.999	0.983	0	1	0.999	0.982	0
FGF19	PDGFRA	1	0.999	0.998	0.155	1	1	0.995	0.16	1	1	0.991	0.151	0.992	0.989	0.929	0
VEGFA	PDGFRA	1	1	0.999	0.894	0.994	0.981	0.975	0.52	1	1	0.999	0.966	0.773	0.78	0.527	0
VEGFC	PDGFRA	1	0.999	0.989	0	1	0.999	0.985	0	1	1	0.987	0.001	1	0.999	0.97	0
[truncated: 2,394 more rows]

## Sheet: metadata
source	target	aspect_intercell_source	aspect_intercell_target	category_intercell_source	category_intercell_target	category_source_intercell_source	category_source_intercell_target	consensus_direction	consensus_inhibition	consensus_score_intercell_source	consensus_score_intercell_target	consensus_stimulation	curation_effort	database_intercell_source	database_intercell_target	entity_type_intercell_source	entity_type_intercell_target	is_inhibition	is_stimulation	n_primary_sources	n_references	n_sources	parent_intercell_source	parent_intercell_target	plasma_membrane_peripheral_intercell_source	plasma_membrane_peripheral_intercell_target	plasma_membrane_transmembrane_intercell_source	plasma_membrane_transmembrane_intercell_target	receiver_intercell_source	receiver_intercell_target	references	references_stripped	scope_intercell_source	scope_intercell_target	secreted_intercell_source	secreted_intercell_target	sources	transmitter_intercell_source	transmitter_intercell_target	type	uniprot_intercell_source	uniprot_intercell_target
[truncated: 3,178 more rows]
